# Supplementary material for: Defining the Functional Targets of Cap‘n’collar Transcription Factors NRF1, NRF2, and NRF3
Source: Antioxidants (Basel). 2020 Oct 21;9(10):1025. doi: 10.3390/antiox9101025 (PMC7588902; doi:10.3390/antiox9101025)
Supplement: Supplementary file 1 [file antioxidants-09-01025-s001.zip]

Archive with 3 entries (2 files):
- antioxidants-955093-suppl/
- antioxidants-955093-suppl/antioxidants-955093-suppl.pdf
- antioxidants-955093-suppl/antioxidants-955093-suppl.xlsx
