# Supplementary material for: Defining the Functional Targets of Cap‘n’collar Transcription Factors NRF1, NRF2, and NRF3
Source: Antioxidants (Basel). 2020 Oct 21;9(10):1025. doi: 10.3390/antiox9101025 (PMC7588902; doi:10.3390/antiox9101025)
Supplement: Supplementary file 1 [file antioxidants-09-01025-s001.zip › antioxidants-955093-suppl/antioxidants-955093-suppl.xlsx]

## Sheet: SupTable1-RNAseq RPKM
Name	Vehicle-1	Vehicle-2	Vehicle-3	NRF1-1	NRF1-2	NRF1-3	NRF2-1	NRF2-2	NRF2-3	NRF3-1	NRF3-2	NRF3-3
43891	1051	1113	1080	1014	941	966	853	840	767	1101	1014	1080
43892	357	379	395	360	360	347	314	330	300	347	340	363
43893	95	128	104	98	87	80	105	103	112	88	109	93
43894	0.009	0.009	0.009	0.009	0.009	0.009	0.009	0.009	0.009	0.009	2	0.009
43895	547	568	531	595	489	532	568	589	581	462	455	558
43896	1818	1753	1846	1745	1759	1752	2044	1876	1709	1677	2070	1595
43897	2389	2305	2185	2148	2074	1974	2202	2481	2263	2018	2058	2666
43898	606	628.964	645	668	678	738	750	599	626	628	739	528
43899	198	185	219	224	216	206	205	172	208	211	208	199
43900	0.009	0.009	0.009	1	0.009	0.009	0.009	0.009	3	0.009	0.009	0.009
43901	0.009	0.009	0.009	0.009	0.009	0.009	0.009	0.009	0.009	0.009	1	0.009
44075	35	48	52	55	49	35	37	31	26	58	47	42
44076	2926	2841	2837	3014	2903	3023	3181	3234	2894	2672	2867	3058
44077	113	125	130	113	154	164	192	157	154	120	150	113
44078	22.266	37.532	34.108	30	30.231	33.136	40	50	43.532	40.118	30	34
44079	34.468	30.025	55.64	43.051	52.529	90.452	93.171	39.951	44.877	24.965	39.951	58.461
44080	1874	1724	1854	1958	2030	2017	1878	1760	1812	1932	1999	1744
44081	1679	1588	1488	1778	1649	1637	1631	1831	1573	1493	1540	1756
44082	2442	2410.42	2502	2579.75	2750.5	2606.75	2545	2445	2598	2505	2539	2254.25
44083	924	985	1021	1132	1202	1139	1255	1031	1053	830	1088	807
44084	1656	1501	1479	1536	1462	1461	1461	1545	1477	1382	1498	1762
44085	945	967	916	994	958	975	1285	1053	1023	751	1088	931
44086	2	0.009	1	1	0.009	0.009	0.009	0.009	1	1	1	0.009
44088	0.009	0.009	0.009	0.009	1	0.009	1	0.009	2	2	0.009	2
44089	1569	1796	1650	1785	1355	1358	1518	1824	1517	1507	1311	2053
44166	0.009	0.009	0.009	0.009	0.009	0.009	0.009	0.009	0.009	0.009	0.009	0.009
A1BG	52.88	52.806	41.539	38.301	26.511	22.878	42.625	43.343	40.096	51.89	36.044	45.591
A1BG-AS1	164.12	164.194	170.461	156.699	135.489	115.122	162.375	121.657	150.904	175.11	122.956	138.409
A1CF	0.009	0.009	0.009	1	0.009	0.009	0.009	0.009	0.009	1	0.009	0.009
A2M	0.009	1	0.009	0.009	0.009	1	0.009	1	2	0.009	2	3
A2M-AS1	7	5	2	4	2	6	6	4	4	0.009	5	5
A2ML1	0.009	1	2	1	0.009	0.009	1	1	1	0.009	1	1
A3GALT2	0.009	0.009	1	0.009	0.009	0.009	1	0.009	0.009	0.009	0.009	2
A4GALT	23	22	32	34	27	41	54	44	30	21	32	24
A4GNT	0.009	0.009	0.009	0.009	0.009	0.009	0.009	0.009	0.009	0.009	0.009	0.009
AAAS	2018	2056	2068	1994	2264	2179	2007	1944	2219	2181	2178	1771
AACS	553	544	563	549	612	667	651	596	609	484	615	494
AADAC	0.009	0.009	0.009	1	0.009	0.009	0.009	0.009	0.009	0.009	0.009	0.009
AADACL2	0.009	0.009	0.009	0.009	0.009	0.009	0.009	0.009	0.009	0.009	0.009	0.009
AADACL2-AS1	0.009	0.009	0.009	0.009	0.009	0.009	0.009	0.009	0.009	0.009	0.009	0.009
AADACL3	0.009	0.009	0.009	0.009	0.009	0.009	0.009	0.009	0.009	0.009	0.009	0.009
AADACL4	0.009	0.009	0.009	0.009	0.009	0.009	0.009	0.009	0.009	0.009	0.009	0.009
AADAT	221.219	218.626	215.271	225.873	233	160	207.498	227.268	176	208.834	168.48	229.313
AAED1	150	177	144	183	151	172	159	169	168	190	156	199
AAGAB	2154	2140	2040	2209	2090	2104	2125	2238	2044	2110	2076	2325
AAK1	129	135	129	116	107	137	183	140	146	96	133	89
AAMDC	221	240	231	218	266	224	197	273	261	211	244	234
AAMP	2441	2595	2597	2776	2800	3019	2724	2795	2759	2585	2511	2425
AANAT	4	4	3	7	9	8	5	8	5	4	6	4
AAR2	600	589	552	649	708	677	700	645	711	589	640	581
AARD	8	7	10	4	3	6	5	10	7	8	11	10
AARS	3794	3739	3708	3461	3962	4079	4135	3394	3386	3529	3883	2617
AARS2	654	652	730	734	715	746	776	685	670	604	781	554
AARSD1	373	401	368	395	411	347	344	410	401	407	359	347
AASDH	447	404	415	449	407	364	349	407	399	405	372	501
AASDHPPT	921	984	929	1008	945	930	1026	1075	902	909	1003	1070
AASS	1003	909	969	1070	974	1045	987	957	912	848	1057	785
AATBC	4	5	10	5	4	6	10	10	6	4	5	6
AATF	1981	2044	2106	2202	2541	2594	2349	2173	2422	2118	2305	1657
AATK	64	66	72	67	63	59	84	55	69	45	64	55
AATK-AS1	1	0.009	1	2	2	1	1	0.009	1	0.009	0.009	0.009
ABALON	114	137	161	137	135.897	154	158	146	156	114	120.402	115
ABAT	35	38	50	48	45	35	42	42	33	36	27	43
ABCA1	13	8	13	10	14	10	15	13	16	5	8	11
ABCA10	6	2	3	2	1	2	7	3	4	6	2	6
ABCA12	2	1	3	1	0.009	4	0.009	1	0.009	1	4	2
ABCA13	0.009	0.009	0.009	0.009	0.009	0.009	0.009	0.009	0.009	0.009	1	0.009
ABCA2	480	457	510	487	482	530	565	434	494	500	540	382
ABCA3	289	310	345	357	376	394	443	392	394	285	398	280
ABCA4	0.009	0.009	1	2	0.009	1	0.009	1	0.009	1	2	0.009
ABCA5	226	196	222	190	175	176	207	233	192	223	249	203
ABCA6	1	0.009	0.009	1	0.009	0.009	1	0.009	0.009	0.009	2	0.009
ABCA7	255	249	274	200	197	199	196	145	151	250	226	188
ABCA8	5	10	3	7	5	2.875	9	9	9	10	7	3
ABCA9	1	1	1	1	0.009	0.009	0.009	0.009	0.009	0.009	0.009	0.009
ABCA9-AS1	0.009	0.009	0.009	0.009	0.009	0.009	0.009	0.009	0.009	0.009	0.009	0.009
ABCB1	299	278	331	334	349	356	441	424	368	271	334	260
ABCB10	1541	1526	1502	1643	1686	1749	1811	1744	1729	1528	1779	1724
ABCB11	0.009	0.009	0.009	0.009	0.009	0.009	0.009	2	0.009	0.009	0.009	0.009
ABCB4	38	31	16	30	28	29	33	32	40	25	24	29
ABCB5	0.009	0.009	0.009	1	0.009	0.009	1	1	0.009	1	0.009	0.009
ABCB6	253	247	312	255	240	270	456	504	527	283	259	264
ABCB7	928	919	873	882	935	945	907	960	954	894	912	1005
ABCB8	684	708	707	630	634	679	781	730	742	683	715	649
ABCB9	187	197	190	191	204	198	231	189	207	193	195	187
ABCC1	683	658	716	719	783	814	978	796	800	638	906	597
ABCC10	513	466	526	508.776	519	481	573.802	520.406	472	458.926	553	411.78
ABCC11	11	10	2	10	14	9	7	14	1	4	9	4
ABCC12	0.009	0.009	0.009	0.009	0.009	0.009	0.009	0.009	1	0.009	0.009	0.009
ABCC2	22	14	16	13	13	19	35	21	23	15	10	14
ABCC3	0.009	1	1	0.009	0.009	0.009	1	1	1	1	0.009	0.009
ABCC4	423	452	449	471	460	508	544	545	483	361	570	480
ABCC5	883	850	887	955	905	876	1048	885	958	837	912	802
ABCC5-AS1	0.009	0.009	0.009	0.009	0.009	0.009	0.009	0.009	0.009	1	0.009	0.009
ABCC6	46	40	39	41	35	31	45	40	44	39	30	38
ABCC8	26	31	26	24	27	17	21	30	32	18	20	25
ABCC9	9	10	8	6	4	9	16	8	7	2	8	3
ABCD1	1418	1458	1459	1745	1912	1845	1708	1428	1571	1486	1690	1253
ABCD2	31	36	32	31	23	32	40	30	36	31	16	31
ABCD3	1624	1524	1545	1610	1583	1753	1878	1922	1708	1477	1578	1755
ABCD4	704	610	630	560	578	502	485	534	565	642	564	582
ABCE1	1968	1872	1766	2125	2058	2167	1986	2229	1902	1704	1872	2066
ABCF1	2980	3022	3004	3211	3612	3648	3489	3142	3466	2950	3406	2290
ABCF2	2879	2764	2863	2898	3113	3378	3090	2937	3001	2642	2971	2501
ABCF3	753	656	769	732	736	792	741	700	722	698	677	577
ABCG1	18	14	15	14	16	21	26	26	19	21	29	14
ABCG2	67	69	58	73	84	68	95	129	99	62	78	81
ABCG4	24	32	26	28	12	13	12	21	15	23	21	18
ABCG5	1	1	3	3	3	3	3	3	5	2	3	2
ABCG8	1	1	0.009	1	2	2	1	3	1	1	0.009	1
ABHD1	9	9	7	7	6	14	6	10	9	7	8	8
ABHD10	1718	1768	1660	1797	1751	1706	1828	2041	1645	1896	1566	2222
ABHD11	319	348	303	346	347	296	316	328	283	372	310	341
ABHD11-AS1	0.009	1	1	1	1	1	1	2	0.009	1	0.009	0.009
ABHD12	466	478	427	454	473	460	498	535	497	436	447	429
ABHD12B	2	0.009	5	1	4	1	2	7	2	1	4	0.009
ABHD13	150	106	126	112	98	95	113	126	94	88	104	126
ABHD14A	223.218	230.506	239.592	240.47	233.454	214.402	234.583	252.801	249.225	258.995	221.043	231.383
ABHD14A-ACY1	293.782	298.494	314.408	262.53	292.546	287.598	319.417	270.199	316.775	300.005	287.957	328.617
ABHD14B	253	255	228	220	255	242	225	188	227	264	269	235
ABHD15	114	131	115	138	147	161	176	151	133	124	152	113
ABHD16A	321.821	336.381	314.556	334.297	329.573	365.781	318.152	396.755	357.188	394.017	327.777	321.714
ABHD16B	51	72	73	50	48	51	50	36	42	68	58	55
ABHD17A	626	729	646	710	698	714	711	619	674	697	656	637
ABHD17B	238	235	211	244	223	259	263	272	228	174	261	271
ABHD17C	279	285	274	259	267	288	281	247	278	245	304	247
ABHD18	191	183	192	160	166	160	178	165	176	150	161	198
ABHD2	276	322	296	278	339	333	414	333	328	281	354	282
ABHD3	608	549	577	637	610	499	632	685	602	620	560	766
ABHD4	299	330	303	363	425	440	1099	963	1121	373	369	322
ABHD5	586	533	604	612	565	548	611	636	594	576	594	614
ABHD6	184	163	187	187	166	169	201	198	167	166	181	178
ABHD8	161	182	197	181	189	191	188	181	182	170	157	183
ABI1	873	911	927	913	903	906	956	918	905	859	905	975
ABI2	1938	1840	1992	1946	2043	1911	2103	1961	1910	1776	2079	1849
ABI3	3	0.009	1	2	0.009	0.009	1	2	0.009	0.009	0.009	0.009
ABI3BP	5	6	9	9	14	15	15	10	17	6	12	13
ABL1	757	814	837	789	805	821	1022	700	791	633	885	630
ABL2	172	176	209	188	221	215	325	234	215	157	215	151
ABLIM1	210	218	202	202	228	244	329	260	218	153	233	176
ABLIM2	14	7	7	5	6	9	11	9	7	15	7	5
ABLIM3	8	8	9	10	9	13	22	14	14	8	3	8
ABO	0.009	0.009	0.009	0.009	0.009	0.009	0.009	0.009	0.009	0.009	0.009	0.009
ABR	807	807	909	889	933	953	1031	802	922	823	954	657
ABRA	0.009	0.009	0.009	0.009	0.009	0.009	0.009	0.009	0.009	0.009	0.009	0.009
ABRACL	347	368	345	351	301	304	238	337	327	338	300	448
ABT1	1151	1162	1131	1168	1125	1143	1133	1280	1222	1191	1058	1375
ABTB1	74	73	77	54	57	44	47	64	47	88	72	58
ABTB2	228.066	207.475	213.212	193.523	206.695	184.96	257.029	205.899	188.758	188.167	263.967	186.175
ACAA1	795	800	756	767	734	779	753	696	679	825	722	799
ACAA2	631	604	548	573	563	545	585	626	612	610	515	637
ACACA	1137	1160	1145	1169	1141	1280	1581	1087	1052	892	1379	783
ACACB	138	168	165	129	152	145	170	125	125	132	148	111
ACAD10	224	221	220	198	165	195	220	190	189	213	216	187
ACAD11	63	37	52	52	531.367	26	36	52	40	47	44	660.383
ACAD8	228	240	227	281	222	205	217	227	236	256	193	218
ACAD9	1166	1062	1172	1142	1156	1236	1041	1056	1099	1219	1126	1028
ACADL	81	63	83	68	61	58	60	81	77	70	68	94
ACADM	1310	1217	1209	1383	1383	1322	1296	1387	1320	1249	1237	1511
ACADS	107	114	104	105	101	91	108	88	93	84	106	120
ACADSB	235	215	194	252	203	192	261	264	214	169	225	247
ACADVL	949	931	960	898	886	799	901	897	979	1099	785	820
ACAN	8	3	8	7	5	4	13	14	13	6	16	7
ACAP1	140	159	141	120	104	134	122	96	114	128	140	120
ACAP2	267	250	247	297	239	272	404	352	316	229	316	247
ACAP3	432	414	436	370	353	306	324	284	315	379	369	327
ACAT1	2319	2224	2124	2311	2239	2197	2149	2385	2274	2208	2133	2612
ACAT2	2625	2823	2669	3183	3035	3122	3013	3641	3113	2787	2538	3510
ACBD3	1054.68	1072.93	1131.79	1193.87	1190.37	1294.81	1472.18	1438.06	1309.07	1112.65	1200.84	1011.61
ACBD4	45	42	34	28	27	31	34	34	23	37	37	39
ACBD5	218	202	175	238	229	227	274	247	269	212	217	238
ACBD6	1395.4	1423.6	1458.2	1493.8	1561.2	1519.2	1449.2	1427	1507.8	1415.8	1489	1367.6
ACBD7	7	2	8	5	9	4	7	5	7	9	12	14
ACCS	48	67	80	59	39	61	39	42	70	72	50	66
ACCSL	1	0.009	0.009	1	0.009	0.009	0.009	0.009	2	1	1	0.009
ACD	448	463	500	480	496	510	442	427	464	509	489	482
ACE	21	31	21	19	18	24	24	23	29	25	19	21
ACE2	14	13	8	9	13	5	8	14	7	6	18	9
ACER1	0.009	0.009	0.009	0.009	0.009	0.009	0.009	0.009	0.009	0.009	0.009	0.009
ACER2	98	88	109	114	111	96	92	94	86	93	117	96
ACER3	903	849	887	924	906	923	1016	1133	1076	849	979	917
ACHE	21	26	22	20	26	27	23	37	32	27	23	20
ACIN1	5926	5880	6377	6268	6662.97	6220	5684	4912	5629	5994	6636	4820
ACKR1	0.009	0.009	0.009	0.009	0.009	0.009	0.009	0.009	0.009	0.009	0.009	0.009
ACKR2	0.009	1	1	3	0.009	0.009	2	2	2	3	0.009	0.009
ACKR3	0.009	1	1	0.009	0.009	3	6	11	7	1	2	3
ACKR4	2	5	5	4	3	1	3	3	1	6	4	5
ACLY	9591	9854	9855	9827	10509	11415	11674	10476	10074	9600	11066	7745
ACMSD	1	0.009	0.009	0.009	0.009	0.009	0.009	0.009	0.009	1	1	0.009
ACO1	1265	1316	1217	1298	1447	1480	1477	1340	1370	1211	1245	1050
ACO2	2864	2959	3006	2985	3295	3343	3258	3008	3249	2799	3037	2707
ACOD1	0.009	0.009	0.009	0.009	0.009	0.009	0.009	0.009	0.009	0.009	0.009	0.009
ACOT1	273	264	311	326	333	363	325	345	355	309	294	319
ACOT11	43	33	21	29	26	27	30	27	19	15	24	19
ACOT12	0.009	0.009	0.009	0.009	0.009	0.009	0.009	0.009	0.009	1	0.009	0.009
ACOT13	355	396	312	373	416	349	381	432	377	367	354	453
ACOT2	537	563	564	633	622	670	651	664	630	609	563	619
ACOT4	0.009	2	0.009	0.009	1	0.009	0.009	0.009	0.009	2	0.009	2
ACOT6	1	2	3	1	0.009	0.009	0.009	3	0.009	1	1	2
ACOT7	1065	1185	1148	1176	1284	1437	1254	1156	1213	1219	1253	1043
ACOT8	498	533	479	458	471	440	477	417	413	492	467	469
ACOT9	539	548	503	445	459	483	454	539	489	486	449	616
ACOX1	273	298	279	262	285	264	363	310	290	281	279	249
ACOX2	1	0.009	2	1	1	3	2	0.009	3	1	4	1
ACOX3	195	221	218	233	226	241	240	250	245	211	195	189
ACOXL	1	3	4	3	3	3	4	2	5	2	5	2
ACP1	2817	3051	3006	3209	2855	2985	2855	3023	2988	2984	2764	3393
ACP2	836	957	886	943	999	1034	1026	1155	1090	976	906	924
ACP5	0.009	0.009	0.009	1	1	0.009	0.009	0.009	0.009	1	1	0.009
ACP6	487	539	470	499	519	526	499	487	558	500	494	516
ACP7	0.009	0.009	0.009	0.009	0.009	0.009	0.009	0.009	0.009	0.009	0.009	0.009
ACPP	9	5	3	10	2	7	6	11	7	10	3	8
ACPT	1	1	3	0.009	0.009	1	2	0.009	0.009	1	0.009	2
ACR	5	0.009	2	3	3	2	3	2	5	2	1	1
ACRBP	3	2	4	2	4	2	1	1	2	1	1	2
ACRC	12	11	25	23	7	9	8	12	15	22	9	22
ACRV1	2	6	3	5	3	3	3	2	1	4	3	2
ACSBG1	1	2	6	6	2	6	1	1	4	1	2	2
ACSBG2	0.009	2	3	0.009	1	3	1	3	1	0.009	3	0.009
ACSF2	145.333	144	118	122	143	127	150	153	142	143	137	120
ACSF3	455	482	482	457	510	493	485	416	447	460	450	450
ACSL1	349	340	311	382	369	411	430	451	408	313	390	338
ACSL3	3119	2983	3044	2919	2955	2758	2879	2953	2702	3020	3075	3246
ACSL4	682	682	611	692	697	635	796	724	665	523	697	700
ACSL5	2	0.009	2	1	1	4	0.009	3	4	5	2	1
ACSL6	46	39	27	37	39	44	60	52	54	33	33	36
ACSM1	0.009	0.009	0.009	0.009	1	0.009	0.009	0.009	0.009	1	0.009	0.009
ACSM2A	0.009	0.009	0.009	0.009	0.009	0.009	0.009	0.009	0.009	0.009	0.009	0.009
ACSM2B	0.009	0.009	0.009	0.009	0.009	0.009	0.009	0.009	0.009	0.009	0.009	0.009
ACSM3	83	83	115	120	109	109	98	110	107	88	80	98
ACSM4	0.009	0.009	0.009	0.009	0.009	0.009	0.009	0.009	0.009	0.009	0.009	0.009
ACSM5	0.009	0.009	0.009	0.009	0.009	0.009	0.009	0.009	0.009	0.009	0.009	0.009
ACSM6	0.009	0.009	0.009	0.009	0.009	0.009	0.009	0.009	0.009	0.009	0.009	0.009
ACSS1	333	288	310	339	341	360	339	288	320	299	277	257
ACSS2	198	187	226	204	231	254	245	246	204	180	181	195
ACSS3	123	119	132	155	117	118	125	144	119	121	117	140
ACTA1	216	272	248	258	268	300	287	292	324	292	299	249
ACTA2	91	78	83	65	84	70	86	75	73	69	75	40
ACTA2-AS1	54	44	38	30	46	29	41	47	37	33	34	26
ACTB	30511	31522	30695	33344	36293	38534	36948	33957	37449	32815	34722	29390
ACTBL2	0.009	0.009	0.009	2	0.009	1	1	1	2	3	0.009	0.009
ACTC1	5	2	6	3	2	5	7	7	7	6	2	3
ACTG1	45033	47652	46275	45787	46380	48140	47019	45102	47303	48099	48155	46567
ACTG2	1	1	3	1	2	3	2	6	1	4	2	0.009
ACTL10	0.009	0.009	0.009	0.009	0.009	1	0.009	0.009	1	1	1	0.009
ACTL6A	1834	1667	1688	1886	1766	1715	1802	1850	1798	1640	1588	2022
ACTL6B	3	0.009	5	2	3	1	1	0.009	2	3	2	3
ACTL7A	0.009	0.009	1	0.009	0.009	1	0.009	0.009	0.009	0.009	0.009	0.009
ACTL7B	1	0.009	0.009	0.009	0.009	0.009	0.009	0.009	1	0.009	0.009	1
ACTL8	17	14	21	20	18	28	16	24	14	24	22	22
ACTL9	0.009	0.009	0.009	0.009	0.009	0.009	0.009	0.009	0.009	0.009	0.009	0.009
ACTN1	2051	2009	2209	2137	2594	2664	2511	2039	2281	2083	2325	1582
ACTN1-AS1	0.009	0.009	1	0.009	0.009	0.009	0.009	0.009	0.009	0.009	0.009	0.009
ACTN2	127	124	139	102	104	90	95	104	103	124	132	123
ACTN3	0.009	2	2	3	2	0.009	1	0.009	4	1	4	1
ACTN4	3291	3443	3530	3518	4032	4245	4031	3392	3741	3206	4086	2658
ACTR10	1277	1240	1174	1275	1258	1118	1235	1416	1318	1192	1100	1543
ACTR1A	1236	1280	1318	1301	1409	1459	1434	1338	1323	1231	1293	1147
ACTR1B	432	431	484	389	388	386	376	329	364	369	381	420
ACTR2	2277	2199	2088	2287	2189	2321	2598	2504	2249	1870	2350	2143
ACTR3	4933	4687	4489	5059	4989	5169	5586	6100	5772	4539	4731	5516
ACTR3B	460	487	455	555	549	465	432	455	475	477	431	482
ACTR3C	78	61	69	78	66	77	72	65	72	55	65	61
ACTR5	290	262	265	285	303	276	243	232	251	264	260	302
ACTR6	982	847	850	963	910	840	928	1034	924	929	816	1156
ACTR8	953	909	927	1012	1030	1051	1066	1094	1013	827	942	862
ACTRT1	0.009	0.009	0.009	0.009	0.009	0.009	0.009	0.009	0.009	0.009	0.009	0.009
ACTRT2	0.009	0.009	0.009	0.009	0.009	0.009	0.009	0.009	0.009	0.009	0.009	0.009
ACTRT3	55	54	48	55	55	60	72	69	60	65	64	47
ACVR1	153	156	175	182	163	185	178	173	168	199	208	163
ACVR1B	178	168	190	224	183	205	253	222	193	142	217	167
ACVR1C	13	16	7	13	10	7	14	17	11	6	13	8
ACVR2A	213	184	209	185	176	154	183	197	162	175	171	228
ACVR2B	104	90	96	92	93	113	121	123	91	60	119	95
ACVR2B-AS1	30	52	47	27	33	43	38	36	42	39	39	26
ACVRL1	5	2	2	5	4	3	6	2	5	5	4	4
ACY1	0.009	0.009	0.009	0.009	0.009	0.009	0.009	0.009	0.009	0.009	0.009	0.009
ACY3	0.009	0.009	0.009	0.009	0.009	0.009	0.009	0.009	0.009	0.009	0.009	0.009
ACYP1	178	145	156	143	152	130	126	172	151	180	129	186
ACYP2	89	75	64	86	79	87	85	103	88	74	61	75
ADA	369	371	323	380	363	353	377	389	370	350	331	361
ADAD1	0.009	0.009	0.009	0.009	0.009	0.009	0.009	0.009	0.009	0.009	0.009	0.009
ADAD2	0.009	0.009	0.009	0.009	0.009	0.009	0.009	0.009	0.009	0.009	0.009	0.009
ADAL	124	117	109	125	136	123	134	143	157	114	109	138
ADAM10	627	673	597	688	688	663	764	686	694	548	722	595
ADAM11	160	169	189	181	174	167	198	164	183	158	173	120
ADAM12	3	1	2	3	1	1	5	5	0.009	5	7	4
ADAM15	1276	1357	1382	1361	1491	1498	1655	1580	1599	1360	1399	1274
ADAM17	544	508	485	542	517	511	603	655	559	467	501	592
ADAM18	0.009	0.009	0.009	0.009	0.009	0.009	0.009	0.009	0.009	0.009	0.009	0.009
ADAM19	64	59	60	79	63	52	101	61	75	38	94	56
ADAM2	0.009	0.009	0.009	0.009	0.009	0.009	0.009	0.009	0.009	0.009	0.009	0.009
ADAM20	0.009	0.009	1	1	0.009	0.009	2	0.009	0.009	0.009	0.009	0.009
ADAM21	6	4	6	4	7	13	7	11	6	4	9	10
ADAM22	159	186	165	168	180	202	214	214	189	141	173	148
ADAM23	315	287	288	296	312	361	545	529	536	276	350	284
ADAM28	1	0.009	3	0.009	0.009	0.009	0.009	0.009	2	1	0.009	0.009
ADAM29	0.009	0.009	0.009	0.009	0.009	0.009	0.009	0.009	0.009	0.009	0.009	0.009
ADAM30	0.009	0.009	0.009	0.009	0.009	0.009	0.009	0.009	0.009	0.009	0.009	0.009
ADAM32	1	1	1	1	3	1	0.009	2	3	2	0.009	1
ADAM33	0.009	0.009	0.009	0.009	0.009	0.009	0.009	0.009	0.009	0.009	0.009	0.009
ADAM7	0.009	0.009	0.009	0.009	0.009	0.009	0.009	0.009	0.009	0.009	0.009	0.009
ADAM8	18	16	35	18	19	17	18	18	16	26	18	25
ADAM9	1690	1730	1641	1740	1868	1873	2478	2505	2506	1762	1871	1707
ADAMDEC1	0.009	0.009	0.009	0.009	0.009	0.009	0.009	0.009	1	0.009	0.009	0.009
ADAMTS1	1534	1477	1578	1403	1381	1400	1926	1589	1536	1514	2001	1294
ADAMTS10	29	27	24	20	24	12	18	17	22	19	31	18
ADAMTS12	1	3	3	3	1	3	6	4	3	3	4	4
ADAMTS13	121	86	126	88	49	62	64	55	45	137	92	77
ADAMTS14	0.009	3	1	1	2	0.009	2	3	3	2	2	0.009
ADAMTS15	77	75	80	77	87	76	78	75	59	65	80	52
ADAMTS16	0.009	0.009	2	0.009	0.009	0.009	2	0.009	0.009	0.009	1	1
ADAMTS17	87	79	59	84	68	76	103	101	103	74	81	55
ADAMTS18	1	10	6	1	3	1	2	2	10	8	7	2
ADAMTS19	84	63.134	67	59	58	46	58.178	53.088	52	69	63	56
ADAMTS19-AS1	14	7.866	11	13	8	17	6.822	9.912	7	7	12	11
ADAMTS2	104	104	117	103	138	118	131	118	140	104	126	115
ADAMTS20	26	33	33	33	24	22	23	29	31	16	35	21
ADAMTS3	152	147	140	115	145	131	166	142	117	128	162	119
ADAMTS4	2	3	5	4	7	4	8	4	5	5	6	3
ADAMTS5	20	18	16	14	11	7	14	20	6	20	33	11
ADAMTS6	42	24	27	30	16	22	24	30	19	22	24	21
ADAMTS7	60	57	65	52	63	55	54	59	57	42	53	49
ADAMTS8	9	13	11	12	12	14	21	20	20	10	14	5
ADAMTS9	117	117	118	140	126	147	139	107	121	122	142	108
ADAMTS9-AS1	0.009	1	1	1	0.009	0.009	0.009	1	2	0.009	0.009	0.009
ADAMTS9-AS2	0.009	0.009	2	1	1	2	0.009	1	0.009	0.009	0.009	0.009
ADAMTSL1	0.009	0.009	2	2	1	0.009	2	3	1	2	0.009	1
ADAMTSL2	0.009	0.009	0.009	0.009	0.009	0.009	0.009	0.009	0.009	0.009	0.009	0.009
ADAMTSL3	12	17	11	8	22	8	22	23	19	8	9	20
ADAMTSL4	20	26	34	32	20	18	31	26	21	26	21	27
ADAMTSL4-AS1	3	4	1	0.009	1	0.009	2	0.009	0.009	0.009	0.009	1
ADAMTSL5	34	23	19	23	15	25	31	31	26	29	25	20
ADAP1	114	133	113	112	135	141	189	170	177	101	146	106
ADAP2	46	43	64	52	54	50	71	57	53	53	53	49
ADAR	2780	2818	2837	3002	3103	3096	3714	2984	2937	2209	3246	2251
ADARB1	415	392	472	466	428	432	428	331	417	409	473	408
ADARB2	0.009	0.009	0.009	0.009	0.009	0.009	0.009	0.009	0.009	0.009	0.009	0.009
ADARB2-AS1	0.009	0.009	0.009	0.009	0.009	0.009	0.009	0.009	0.009	0.009	0.009	0.009
ADAT1	167	169	176	184	172	157	217	174	169	173	181	167
ADAT2	113	123	123	122	105	111	107	123	114	109	92	110
ADAT3	229	227	244	255	272	297	278	239	278	261	241	227
ADCK1	286	334	285	311	347	353	313	335	340	366	321	293
ADCK2	902	948	903	990	1089	1114	1127	1025	1006	920	1003	884
ADCK3	1329	1300	1346	1381	1431	1473	1431	1234	1364	1369	1401	1099
ADCK4	228	268	256	237	255	261	245	225	272	266	271	204
ADCK5	68	57	83	39	62	44	56	47	57	71	50	51
ADCY1	159	170	171	147	146	186	262	192	164	114	198	103
ADCY10	6	3	7	8	5	3	7	8	10	2	6	8
ADCY2	0.009	0.009	0.009	0.009	0.009	0.009	0.009	0.009	1	0.009	0.009	0.009
ADCY3	906.111	896.111	971.6	924.768	1022.07	1078.87	946.454	829.567	942.389	829.224	972.314	778.01
ADCY4	1	0.009	0.009	0.009	0.009	0.009	0.009	0.009	0.009	0.009	0.009	0.009
ADCY5	23	21	35	25	21	35	30	26	19	27	24	13
ADCY6	669	636	699	710	681	688	797	706	757	606	710	559
ADCY7	72	91	74	73	77	77	111	85	86	87	83	70
ADCY8	0.009	0.009	0.009	0.009	0.009	2	0.009	0.009	0.009	1	0.009	0.009
ADCY9	461	426	446	486	509	537	669	459	524	343	531	315
ADCYAP1	0.009	0.009	0.009	0.009	0.009	0.009	0.009	0.009	0.009	0.009	0.009	0.009
ADCYAP1R1	29	34	36	41	40	36	66	68	53	30	45	28
ADD1	1430	1508	1575	1498	1680	1641	1821	1481	1499	1335	1596	1265
ADD2	387	403	462	397	509	474	597	535	519	343	464	360
ADD3	735	721	676	699	604	588	687	661	624	651	681	747
ADD3-AS1	23	25	24	20	22	19	23	30	16	15	27	25
ADGB	0.009	0.009	0.009	0.009	0.009	0.009	0.009	0.009	0.009	0.009	0.009	0.009
ADGRA1	1	0.009	0.009	0.009	1	2	0.009	2	1	0.009	1	0.009
ADGRA1-AS1	0.009	0.009	0.009	0.009	0.009	0.009	0.009	0.009	0.009	0.009	0.009	0.009
ADGRA2	229	193	207	177	198	204	223	158	153	168	258	173
ADGRA3	974	1021	1093	1139	1194	1251	1220	1139	1113	1023	1139	971
ADGRB1	58	63	59	51	55	67	77	53	109	58	67	47
ADGRB2	379	393	387	339	363	368	448	351	394	330	390	319
ADGRB3	93	97	83	81	81	100	83	79	101	76	112	98
ADGRD1	0.009	1	2	0.009	0.009	0.009	1	1	0.009	0.009	1	0.009
ADGRD2	1	0.009	0.009	0.333	1	1	1	1	3	4	0.009	5.333
ADGRE1	2	1	2	1	1	1	0.009	2	0.009	2	0.009	0.009
ADGRE2	18	18	16	27	26	29	27	12	17	18	21	11
ADGRE3	0.009	0.009	0.009	0.009	0.009	0.009	0.009	0.009	0.009	0.009	0.009	0.009
ADGRE5	237	241	244	248	268	285	314	279	308	213	247	208
ADGRF1	0.009	0.009	0.009	0.009	0.009	0.009	0.009	0.009	0.009	0.009	0.009	0.009
ADGRF2	0.009	0.009	0.009	0.009	1	0.009	0.009	0.009	0.009	0.009	0.009	0.009
ADGRF3	26.031	17	11.003	25.019	32.026	16.009	27.044	29.065	30.037	13.012	18.018	20.028
ADGRF4	0.009	0.009	1	0.009	0.009	1	0.009	0.009	0.009	0.009	2	0.009
ADGRF5	1	0.009	1	0.009	0.009	0.009	0.009	1	0.009	0.009	1	0.009
ADGRG1	4	4	2	1	2	3	12	11	9	0.009	3	0.009
ADGRG2	20	25	16	17	21	24	38	47	29	26	20	26
ADGRG3	1	2	0.009	0.009	1	2	1	1	2	1	1	0.009
ADGRG4	1	0.009	0.009	1	0.009	0.009	0.009	0.009	0.009	0.009	0.009	0.009
ADGRG5	0.009	0.009	0.009	0.009	0.009	0.009	0.009	0.009	1	0.009	0.009	0.009
ADGRG6	65	67	70	59	74	65	104	93	78	57	92	63
ADGRG7	0.009	0.009	1	0.009	0.009	0.009	0.009	2	0.009	0.009	0.009	0.009
ADGRL1	1063	1067.12	1099.1	1084.65	1064	1134.53	1345.52	929.42	1106	895	1223.26	827.307
ADGRL2	2897	2906	2816	2377	2287	2380	2705	2546	2323	2655	3104	2870
ADGRL3	328	351	321	278	280	293	332	250	273	280	382	268
ADGRL3-AS1	5	9	7	4	3	6	1	2	7	6	7	3
ADGRL4	0.009	0.009	0.009	0.009	0.009	0.009	0.009	2	0.009	0.009	0.009	1
ADGRV1	172	154	163	115	141	117	151	148	124	125	142	126
ADH1A	1	0.009	0.009	0.009	0.009	0.009	0.009	0.009	0.009	0.009	0.009	0.009
ADH1B	0.009	0.009	0.009	0.009	0.009	0.009	0.009	0.009	0.009	0.009	0.009	0.009
ADH1C	0.009	0.009	0.009	0.009	0.009	0.009	0.009	0.009	0.009	0.009	0.009	0.009
ADH4	0.009	0.009	0.009	0.009	0.009	0.009	0.009	0.009	0.009	0.009	0.009	0.009
ADH5	1762	1657	1568	1824	1683	1646	1674	1829	1580	1631	1411	1906
ADH6	0.009	2	2	1	1	1	1	0.009	0.009	0.009	0.009	2
ADH7	0.009	0.009	0.009	0.009	0.009	0.009	0.009	0.009	0.009	0.009	0.009	0.009
ADHFE1	4	5	4	3	2	0.009	5	3	2	4	2	4
ADI1	1460	1465	1427	1676	1473	1541	1585	1593	1515	1574	1385	1758
ADIG	0.009	0.009	0.009	0.009	0.009	0.009	0.009	0.009	0.009	0.009	0.009	0.009
ADIPOQ	0.009	0.009	0.009	0.009	0.009	0.009	0.009	0.009	0.009	0.009	0.009	0.009
ADIPOQ-AS1	0.009	0.009	0.009	0.009	0.009	0.009	0.009	0.009	0.009	0.009	0.009	1
ADIPOR1	2064	2126	2065	2245	2343	2384	2433	2393	2331	2116	2166	2130
ADIPOR2	566	579	619	686	662	670	728	771	681	547	656	634
ADIRF	0.009	0.009	0.009	0.009	0.009	0.009	0.009	0.009	0.009	0.009	0.009	0.009
ADK	808	870	789	898	825	816	791	925	880	863	744	1069
ADM	43	57	54	50	41	48	75	85	82	60	51	54
ADM2	7	4	3	2	4	4	6	5	8	6	3	4
ADM5	22	28	33	27	31	14	12	12	16	21	24	11
ADNP	2029	1751	1926	2034	2090	2229	2294	1927	1985	1766	2206	1698
ADNP2	756	820	795	854	884	910	982	828	874	670	863	693
ADNP-AS1	27	19	29	13	13	25	25	13	20	22	22	19
ADO	205	184	243	220	182	238	239	196	253	199	202	196
ADORA1	25	21	26	30	35	35	33	21	32	30	25	30
ADORA2A	0.009	0.009	0.009	0.009	0.009	0.009	0.009	0.009	0.009	0.009	0.009	0.009
ADORA2A-AS1	3.273	2.124	8.568	4.601	3.474	2.29	2.212	0.009	4.839	1.185	5.046	2.374
ADORA2B	354	415	357	428	408	464	429	467	456	377	342	417
ADORA3	0.009	0.009	0.009	0.009	0.009	0.009	0.009	0.009	0.009	0.009	0.009	0.009
ADPGK	1724.58	1519	1502.62	1712.12	1684	1707	1722.62	1768.28	1667	1731	1658.45	1808
ADPGK-AS1	16.417	69	10.375	57.885	92	80	47.378	34.716	63	9	34.545	66
ADPRH	4	10	6	5	11	4	6	12	9	5	10	7
ADPRHL1	15	25	21	18	18	14	26	14	14	28	22	27
ADPRHL2	248	289	305	309	306	336	314	306	286	257	291	262
ADPRM	133	124	99	126	105	102	91	107	117	96	78	111
ADRA1A	0.009	0.009	0.009	0.009	0.009	0.009	0.009	1	0.009	0.009	1	0.009
ADRA1B	10	17	12	14	7	11	21	6	12	8	11	13
ADRA1D	0.009	0.009	0.009	0.009	0.009	0.009	0.009	0.009	0.009	0.009	0.009	0.009
ADRA2A	2	1	0.009	1	3	1	3	2	3	2	1	0.009
ADRA2B	1	2	0.009	1	0.009	2	0.009	0.009	3	0.009	1	2
ADRA2C	323	338	311	311	393	392	391	358	375	327	334	273
ADRB1	8	5	3	8	9	10	5	3	8	4	8	6
ADRB2	49	41	43	43	48	40	39	29	24	43	38	58
ADRB3	0.009	0.009	0.009	0.009	0.009	0.009	0.009	0.009	0.009	0.009	0.009	0.009
ADRM1	2789	2831	2806	2733	3101	3154	3274	3091	3424	2935	2918	2636
ADSL	4012	4173	4042	4217	3935	4069	3922	4315	4061	3996	3646	4635
ADSS	1489	1392	1377	1469	1553	1638	1424	1553	1428	1393	1430	1562
ADSSL1	20	32.857	30	29	31	26	30	29.714	23.714	16	24	18.714
ADTRP	0.009	0.009	0.009	0.009	0.009	0.009	0.009	0.009	0.009	0.009	0.009	1
AEBP1	1	2	2	0.009	2	1	1	2	2	0.009	2	2
AEBP2	275	256	276	312	296	275	361	282	328	211	308	218
AEN	570	637	570	580	604	622	653	607	594	469	529	437
AES	695	777	735	722	702	761	843	791	799	796	763	700
AFAP1	94	73	77	79	98.02	94.354	141.847	72.271	89.221	58	115.513	45
AFAP1-AS1	0.009	26	30	23	15.98	10.646	18.153	18.729	10.779	19	7.487	16
AFAP1L1	116	124	126	145	144	150	149	124	131	88	125	121
AFAP1L2	11	12	12	17	13	9	17	20	21	11	11	5
AFF1	227	242	241	202	206	191	320	220	224	162	307	163
AFF2	203	171	196	208	176	211	303	216	205	135	244	126
AFF3	67	93	72	59	67	64	75	64	67	65	93	58
AFF4	487	469	520	514	489	509	769	563	493	332	669	385
AFG3L2	1293.7	1389.31	1345.61	1507.83	1579.26	1621.91	1507.39	1479.23	1522.3	1290.59	1504.8	1233.5
AFM	0.009	0.009	0.009	0.009	0.009	0.009	0.009	0.009	0.009	0.009	0.009	0.009
AFMID	238	187	180	191	212	187	209	222	210	191	156	253
AFP	2	0.009	0.009	0.009	2	0.009	0.009	7	4	0.009	0.009	0.009
AFTPH	682	602	617	698	701	730	795	836	778	693	707	766
AGA	270	283	244	264	262	264	257	278	273	290	230	321
AGAP1	325	329	356	359	355	429	400	360	367	284	367	253
AGAP11	36	27	41	32	29	29	23	20	35	40	24	28
AGAP1-IT1	1	2	1	2	3	1	2	1	3	1	1	0.009
AGAP2	25	22	27	22	26	30	29	30	35	21	23	17
AGAP2-AS1	221	237	224	251	243	263	251	229	244	228	222	214
AGAP3	1619	1579	1707	1755	1772	1772	1775	1450	1665	1581	1663	1397
AGAP4	132	135	145	84	86	64	89	88	98	126	113	127
AGAP5	78	86	103	73	70	45	62	76	71	95	60	71
AGAP6	210	181	213	171	150	112	111	135	142	201	173	209
AGAP9	171	151	165	130	132	95	100	107	124	200	111	164
AGBL1	0.009	0.009	0.009	0.009	0.009	0.009	0.009	0.009	0.009	0.009	0.009	0.009
AGBL1-AS1	0.009	0.009	0.009	0.009	0.009	0.009	0.009	0.009	0.009	0.009	0.009	0.009
AGBL2	0.009	0.009	0.009	1	0.009	0.009	0.009	0.009	0.009	1	0.009	0.009
AGBL3	36	32	34	28	27	31	28	36	30	26	22	38
AGBL4	2	3	0.009	2	3	2	1	5	5	6	2	2
AGBL4-IT1	0.009	0.009	0.009	0.009	0.009	0.009	0.009	0.009	0.009	0.009	0.009	0.009
AGBL5	2738	2755	2657	2905	3011	2872	2773	2730	2816	2697	2628	2828
AGBL5-AS1	0.009	1	1	0.009	0.009	1	0.009	1	0.009	0.009	0.009	0.009
AGER	230	191	222	199	198	205	199	205	205	241	201	196
AGFG1	1090	1142	1057	1134	1197	1268	1292	1173	1261	1017	1108	1141
AGFG2	126	114	130	124	139	121	140	113	116	105	118	102
AGGF1	600	584	560	624	615	605	656	610	596	582	676	553
AGK	888	855	875	983	967	989	1045	1022	1083	857	921	858
AGL	1048	1087	1031	1047	1047	1080	1265	1149	998	871	1168	854
AGMAT	44	41	32	33	33	40	45	38	45	31	22	32
AGMO	3	0.009	1	2	0.009	4	1	3	1	2	0.009	1
AGO1	276	292	287	395	312	361	493	316	348	237	370	234
AGO2	371	397	381	422	395	471	527	424	479	360	482	334
AGO3	219	238	242	255	231	276	253	252	216	229	241	216
AGO4	377	353	343	329	330	294	373	328	360	352	326	286
AGPAT1	1180	1217	1129	1237	1264	1324	1323	1108	1364	1154	1222	962
AGPAT2	623	638	686	758	750	712	792	730	803	679	721	693
AGPAT3	283	326	293	302	310	338	395	378	360	231	366	239
AGPAT4	510	571	571	564	526	497	517	500	514	525	579	522
AGPAT4-IT1	4	2	4	3	6	3	1	4	2	1	7	5
AGPAT5	366	364	321	389	403	382	397	383	374	317	355	360
AGPS	2603	2519	2535	2664	2823	2956	3108	2928	2691	2402	2866	2596
AGR2	2	0.009	0.009	0.009	0.009	0.009	0.009	0.009	0.009	0.009	0.009	0.009
AGR3	0.009	0.009	0.009	0.009	0.009	0.009	0.009	0.009	0.009	0.009	0.009	0.009
AGRN	935	999	1055	839	863	883	973	711	782	897	1028	691
AGRP	0.009	0.009	1	0.009	0.009	0.009	0.009	0.009	0.009	0.009	0.009	0.009
AGT	0.009	0.009	0.009	2	0.009	1	0.009	0.009	0.009	2	0.009	1
AGTPBP1	1208	1183	1266	1139	1095	1117	1152	1177	1025	1121	1122	1252
AGTR1	69	48	53	51	57	57	44	74	66	44	40	71
AGTR2	0.009	0.009	0.009	0.009	0.009	0.009	0.009	0.009	0.009	0.009	0.009	0.009
AGTRAP	290	341	310	334	355	354	344	372	351	318	309	360
AGXT	0.009	0.009	0.009	0.009	0.009	0.009	0.009	0.009	0.009	0.009	0.009	0.009
AGXT2	0.009	0.009	0.009	1	0.009	0.009	0.009	0.009	0.009	0.009	0.009	1
AHCTF1	1260	1271	1271	1241	1405	1541	1479	1381	1317	1271	1479	1155
AHCY	3405	3383	3367	3237	3166	3515	3349	3326	3174	3400	3123	3322
AHCYL1	3555	3367	3469	3496	3615	3685	4222	3987	4170	3500	3604	3269
AHCYL2	139	137	133	165	156.8	156	190	164	188	126	155	110
AHDC1	385	348	359	367	366	392	433	314	388	306	411	260
AHI1	545	563	516	582	583	513	609	615	587	525	562	617
AHNAK	336	326	382	263	238	282	380	250	282	292	425	190
AHNAK2	51	60	55	48	42	51	76	48	62	45	60	30
AHR	184	182	170	175	178	195	273	214	198	136	230	153
AHRR	113	133	121	121	111	121	94	92	103	123	114	105
AHSA1	3758	3940	3762	4321	4557	4823	4260	4635	4310	4078	3975	4068
AHSA2	176	125	151	125	92	71	79	81	73	199	101	132
AHSG	0.009	1	0.009	0.009	0.009	0.009	2	0.009	1	1	2	0.009
AHSP	0.009	0.009	0.009	0.009	0.009	0.009	0.009	0.009	0.009	0.009	0.009	1
AICDA	0.009	0.009	0.009	0.009	0.009	0.009	0.009	0.009	0.009	0.009	0.009	0.009
AIDA	1023	946	959	1020	1105	1108	1059	1096	1122	1005	1007	1053
AIF1	0.009	1	1	2	0.009	2	0.009	0.009	0.009	0.009	0.009	1
AIF1L	1063	961	974	1174	1241	1251	1170	1233	1170	1077	1070	1031
AIFM1	3377	3263	3343	3495	3799	3868	3601	3399	3681	3397	3507	2915
AIFM2	58	48	45	51	56	49	137	123	120	47	40	38
AIFM3	0.009	2	3	0.009	0.009	1	1	0.009	0.009	2	0.009	0.009
AIG1	911	940	821	908	845	814	827	913	827	846	732	1046
AIM1	15	11	13	12	13	26	20	13	21	10	16	10
AIM1L	19	12	13	23	13	25	18	11	15	9	19	13
AIM2	0.009	0.009	0.009	0.009	0.009	0.009	0.009	0.009	0.009	0.009	0.009	0.009
AIMP1	949	984	889	983	948	914	926	1084	990	983	840	1217
AIMP2	2105	2181	2188	2238	2180	2210	2081	2111	2175	2143	2049	2494
AIP	870	930	883	852	904	950	933	974	984	937	818	860
AIPL1	0.009	0.009	0.009	0.009	0.009	0.009	0.009	0.009	0.009	0.009	0.009	0.009
AIRE	0.009	0.009	0.009	0.009	0.009	0.009	0.009	0.009	0.009	0.009	0.009	0.009
AIRN	0.009	0.009	0.009	0.009	0.009	0.009	0.009	0.009	0.009	0.009	0.009	0.009
AJAP1	0.009	0.009	0.009	0.009	0.009	0.009	0.009	0.009	0.009	0.009	0.009	0.009
AJUBA	109	95	87	97	114	100	96	107	112	79	110	79
AK1	549	576	580	594	622	630	558	594	632	650	518	570
AK2	7024	7157	7108	7430	7384	7148	7119	7749	7387	7191	6831	7849
AK3	289	325	290	316	270	305	314	320	325	276	313	350
AK4	97	104	94	95	85	101	116	122	111	78	96	98
AK5	26	20	23	24	32	23	32	36	41	24	16	17
AK6	712	708	676	841	695	717	728	861	785	698	649	955
AK7	16	12	10	11	12	16	12	16	16	12	9	8
AK8	17	16	19	8	9	9	10	18	11	12	12	15
AK9	54	61	52	61	64	67	62	50	63	63	53	56
AKAIN1	0.009	0.009	0.009	0.009	0.009	0.009	0.009	0.009	0.009	0.009	0.009	0.009
AKAP1	2646	2558	2648	2983	3117	2885	2755	2642	2778	2617	2690	2669
AKAP10	602	526	536	577	533	538	524	601	609	524	592	582
AKAP11	524	525	486	455	469	523	656	506	463	361	598	359
AKAP12	1496	1540	1543	1467	1772	1622	2072	1708	1747	1358	1838	1121
AKAP13	267	285	295	234	262	305	459	269	282	226	386	176
AKAP14	0.009	0.009	0.009	0.009	0.009	0.009	2	0.009	0.009	0.009	1	0.009
AKAP17A	1044	979	1120	1108	1107	1154	1165	1012	1231	1124	1153	872
AKAP2	144.2	158.6	151.3	164.1	194	176.5	238.4	173.9	171.9	131.6	215.2	122
AKAP3	19	19	13	29	21	30	25	22	19	21	18	20
AKAP4	0.009	0.009	0.009	0.009	0.009	0.009	0.009	0.009	0.009	0.009	0.009	0.009
AKAP5	57	66	65	63	53	41	64	78	63	46	46	63
AKAP6	31	43	31	22	40	22	70	55	38	42	39	36
AKAP7	287	277	248	274	269	259	263	305	303	284	278	289
AKAP8	1170	1152	1209	1195	1263	1280	1181	1189	1224	1172	1219	998
AKAP8L	1370	1315	1409	1388	1399	1400	1337	1343	1578	1383	1316	1164
AKAP9	506	524	610	442	579	567	566	494	493	512	770	415
AKIP1	316	346	337	322	347	327	314	376	328	354	309	330
AKIRIN1	758	711	739	845	799	774	842	842	851	676	740	829
AKIRIN2	684	676	682	673	718	680	821	824	876	685	690	662
AKNA	61	76	68	66	88	94	109	79	94	72	96	56
AKNAD1	0.009	0.009	0.009	0.009	0.009	1	0.009	1	0.009	1	0.009	0.009
AKR1A1	790	868	809	843	817	816	802	802	824	806	703	877
AKR1B1	2955	3054	2954	3154	3194	3244	3324	3467	3288	3155	2953	3134
AKR1B10	0.009	1	0.009	2	1	2	82	99	81	1	0.009	0.009
AKR1B15	0.009	0.009	0.009	0.009	2	0.009	17	10	12	0.009	0.009	0.009
AKR1C1	3	3	2	2	7	4	83	98	73	6	2	2
AKR1C2	3	9	6	3	4	3	35	41	60	1	3	3
AKR1C3	0.009	0.009	0.009	4	2	3	23	14	12	3	2	0.009
AKR1C4	0.009	3	0.009	0.009	1	0.009	5	3	3	0.009	0.009	1
AKR1D1	0.009	0.009	0.009	0.009	0.009	0.009	0.009	0.009	0.009	0.009	0.009	0.009
AKR1E2	0.009	0.009	0.009	0.009	0.009	0.009	0.009	0.009	0.009	0.009	0.009	0.009
AKR7A2	1069	1177	1036	1103	1175	1128	1112	1057	1074	1128	1078	1066
AKR7A3	33	42	39	46	34	40	21	28	26	33	29	38
AKT1	1172	1253	1286	1302	1369	1404	1324	1165	1253	1332	1362	1142
AKT1S1	1087	1219	1179	1167	1243	1311	1388	1180	1341	1244	1186	997
AKT2	991	1040	1099	1114	1110	1187	1077	1013	1064	946	1037	920
AKT3	293	298	288	265	251	268	363	304	333	211	341	257
AKTIP	86	101	96	111	93	83	74	83	86	105	95	99
ALAD	131	128	134	121	118	118	127	112	108	100	117	83
ALAS1	1317	1298	1359	1738	1813	1855	2800	2661	2889	1454	1548	1323
ALAS2	0.009	1	0.009	0.009	0.009	1	0.009	0.009	1	0.009	0.009	2
ALB	1	0.009	0.009	1	0.009	1	0.009	0.009	0.009	0.009	0.009	0.009
ALCAM	499	440	443	444	410	384	485	480	395	396	484	484
ALDH16A1	462	528	533	455	508	501	537	482	523	495	551	431
ALDH18A1	2899	3071	3068	3277	3559	3813	3595	3327	3451	2882	3323	2763
ALDH1A1	19	22	28	30	28	28	26	31	41	19	24	26
ALDH1A2	637	596	589	508	509	443	448	443	391	561	592	535
ALDH1A3	24.5	12	18.5	19	21	19	24	40	27	23	26	15.5
ALDH1B1	1146	1067	1019	1276	1273	1273	1313	1205	1172	1059	1184	980
ALDH1L1	6	4	5	2	7	3	5	8	6	6	12	3
ALDH1L1-AS1	0.009	0.009	0.009	0.009	0.009	0.009	0.009	0.009	0.009	0.009	0.009	0.009
ALDH1L1-AS2	0.009	0.009	0.009	0.009	2	0.009	1	0.009	0.009	1	0.009	1
ALDH1L2	674	639	685	743	732	719	895	795	778	656	762	560
ALDH2	655	724	683	769	779	779	804	835	857	669	768	662
ALDH3A1	10	9	18	15	16	16	16	15	19	19	23	15
ALDH3A2	1164	1157	1119	1166	1139	1141	1364	1406	1379	1040	1102	1149
ALDH3B1	1	5	2	3	2	2	1	1	6	1	3	2
ALDH3B2	0.009	0.009	0.009	0.009	0.009	0.009	0.009	0.009	0.009	0.009	0.009	0.009
ALDH4A1	303	368	379	326	396	350	376	311	363	350	344	281
ALDH5A1	246	231	261	267	292	303	343	305	276	254	309	241
ALDH6A1	269	222	237	245	259	244	241	267	259	227	258	202
ALDH7A1	757	782	790	792	813	820	799	809	831	750	817	778
ALDH8A1	12	8	6	7	5	6	5	9	12	9	9	3
ALDH9A1	1533	1465	1383	1476	1382	1387	1395	1542	1402	1266	1404	1638
ALDOA	23088	23962	23158	25860	27757	29012	30424	29587	30555	26162	24609	22875
ALDOB	1	3	0.009	0.009	1	0.009	0.009	0.009	2	2	0.009	1
ALDOC	195	237	186	256	237	241	249	268	258	197	248	216
ALG1	713	825	775	789	842	829	798	807	833	837	786	797
ALG10	167	189	165	181	187	211	225	229	142	196	190	222
ALG10B	107	132	113	120	125	122	108	135	106	120	123	136
ALG11	239.891	241.917	245.684	251.399	233.984	250.96	288.343	299.096	244.101	209.6	259.848	277.954
ALG12	637	615	633	619	692	637	644	622	708	639	640	620
ALG13	1409	1354	1317	1296	1275	1267	1349	1412	1393	1283	1313	1303
ALG14	590	589	551	608	517	546	620	706	602	631	492	765
ALG1L	33	36	28	32	34	22	35	28	22	35	26	31
ALG1L2	1	1	3	0.009	1	0.009	1	1	2	2	3	2
ALG2	900	967	879	937	954	947	1035	1191	982	964	908	1107
ALG3	1658	1616	1693	1695	2048	1918	1877	1819	2035	1862	1921	1725
ALG5	811	858	761	827	678	677	708	905	821	754	734	1051
ALG6	913	773	821	956	907	859	931	925	861	909	886	982
ALG8	2584	2615	2440	2616	2614	2679	2537	2803	2775	2662	2431	2970
ALG9	545	546	571	507	581	552	563	573	616	475	525	501
ALK	0.009	0.009	0.009	0.009	0.009	1	0.009	0.009	0.009	0.009	0.009	0.009
ALKBH1	692	710	729	727	693	717	735	780	778	653	675	795
ALKBH2	574	537	561	535	603	522	548	586	607	623	519	646
ALKBH3	354	339	362	356	344	364	392	375	388	353	368	395
ALKBH3-AS1	0.009	0.009	2	0.009	3	1	1	2	1	2	0.009	1
ALKBH4	295	266	247	271	298	258	307	263	267	245	237	273
ALKBH5	808	892	811	870	971	1070	1143	1017	1019	867	995	751
ALKBH6	246	260	249	256	291	258	249	233	238	266	245	270
ALKBH7	329	346	305	332	352	310	267	297	305	332	308	372
ALKBH8	764	639	684	745	792	780	835	797	732	648	713	666
ALLC	1	1	2	0.009	1	0.009	1	1	1	0.009	0.009	1
ALMS1	710	760	805	675	758	817	897	740	725	619	900	574
ALMS1-IT1	18	20	24	13	27	21	22	21	32	31	29	15
ALOX12	23.15	23.207	28.516	27.266	49.327	29.502	26.201	31.393	26.569	22.393	26.705	27.945
ALOX12-AS1	14.85	13.793	10.484	21.734	16.673	13.498	22.799	9.607	11.431	16.607	15.295	16.055
ALOX12B	1	3	1	0.009	1	0.009	2	1	1.459	2	1	0.009
ALOX15	2	1	2	0.009	0.009	0.009	0.009	1	1	1	0.009	0.009
ALOX15B	2	2	3	2	1	2	7	1	2	2	1	3
ALOX5	10	4.5	13	7	5	6	10	8	6	3	10	4
ALOX5AP	0.009	2	1	2	0.009	0.009	0.009	1	2	1	1	0.009
ALOXE3	27	29	26	23	37	23	21	31	30	30	26	9
ALPI	0.009	0.009	0.009	0.009	0.009	0.009	0.009	0.009	0.009	0.009	0.009	0.009
ALPK1	106	103	91	104	86	104	103	85	80	94	121	89
ALPK2	0.009	2	1	0.009	3	3	1	7	5	3	0.009	4
ALPK3	12	20	22	11	21	16	47	30	25	13	24	13
ALPL	52	70	67	65	91	93	100	99	87	64	71	59
ALPP	1	0.009	0.009	0.009	0.009	0.009	0.009	1	1	0.009	1	0.009
ALPPL2	0.009	0.009	0.009	0.009	1	0.009	0.009	0.009	1	0.009	1	0.009
ALS2	794	742	748	719	772	705	890	804	804	675	771	651
ALS2CL	22	26	21	25	25	18	12	10	22	31	22	20
ALS2CR11	2	1	4	1	1	0.009	0.009	2	1	1	0.009	0.009
ALS2CR12	1	2	1	3	0.009	5	1	1	3	3	2	2
ALX1	224	246	236	207	222	191	199	198	171	288	213	240
ALX3	27	27	24	30	31	29	25	22	22	25	29	27
ALX4	69	68	76	63	77	52	104	70	68	62	81	39
ALYREF	3945	4311	4230	4759	4913	5089	4204	4057	4723	4575	4289	4303
AMACR	39	42	32	25	24	25	24	28	39	26	26	22
AMBN	7	7	6	7	9	21	11	11	15	5	11	9
AMBP	0.009	0.009	0.009	0.009	0.009	0.009	0.009	0.009	0.009	0.009	0.009	0.009
AMBRA1	984	1039	1022	1027	1224	1130	1312	977	1050	866	1146	841
AMD1	9815	8975	8841	10096	8763	9157	9159	9673	8993	9000	8416	11814
AMDHD1	0.009	8	3	3	3	2	2	2	6	4	1	1
AMDHD2	216.908	216.789	217.644	190.971	199.183	189.424	192.679	196.492	174.727	237.903	215.781	201.26
AMELX	0.009	0.009	0.009	0.009	1	0.009	0.009	0.009	0.009	0.009	0.009	0.009
AMELY	0.009	0.009	0.009	0.009	0.009	0.009	0.009	0.009	0.009	0.009	0.009	0.009
AMER1	137	166	159	145	157	179	208	134	130	104	173	106
AMER2	3	3	3	1	2	0.009	9	2	2	2	0.009	1
AMER3	0.009	0.009	0.009	0.009	1	0.009	0.009	0.009	1	0.009	0.009	1
AMFR	1062	1109	1058	1138	1189	1306	1454	1420	1275	1137	1212	1026
AMH	393	341	380	297	209	206	180	133	187	409	282	319
AMHR2	22	36	25	21	30	33	23	28	26	38	38	32
AMIGO1	71	70	69	89	85	93	80	83	72	71	78	60
AMIGO2	21	32	25	21	26	32	29	45	33	23	27	27
AMIGO3	214	218	236	183	205	209	229	184	223	214	247	182
AMMECR1	174	171	150	178	184	189	227	176	184	147	210	149
AMMECR1L	161	179	179	209	175	210	247	184	189	147	201	139
AMN	2	0.009	4	1	0.009	1	0.009	0.009	1	0.009	2	0.009
AMN1	165	195	160	182	158	169	148	166	154	142	127	199
AMOT	4945	5009	5094	5308	5350	5258	4593	3149	3043	4087	6060	3021
AMOTL1	406	471	422	386	388	431	475	397	393	325	492	302
AMOTL2	138	218	151	143	112	135	159	156	145	125	197	87
AMPD1	4	5	4	2	4	1	5	5	6	1	3	0.009
AMPD2	1357	1375	1417	1328	1391	1357	1419	1315	1423	1500	1385	1129
AMPD3	9	7	3	15	9	7	10	15	10	10	8	5
AMPH	204	173	159	161	180	155	169	160	151	168	177	151
AMT	14	15	15	9	11	8	12	7	11	17	7	10
AMTN	0.009	0.009	0.009	0.009	0.009	0.009	0.009	0.009	0.009	0.009	0.009	0.009
AMY1A	2	3	1	0.009	2	0.009	1	1	0.009	0.009	0.009	1
AMY1B	2	2	0.009	1	2	0.009	0.009	0.009	1	2	1	1
AMY1C	0.009	1	2	2	0.009	0.009	0.009	2	0.009	3	3	1
AMY2A	6	0.009	3	3	2	2	1	1	4	5	2	3
AMY2B	8	7	8	9	10	6	6	2	3	7	6	5
AMZ1	0.009	1	0.009	1	0.009	0.009	1	1	0.009	1	1	0.009
AMZ2	1516	1566	1510	1522	1416	1410	1383	1462	1431	1466	1282	1655
ANAPC1	1345	1330	1410	1448	1475	1570	1560	1366	1347	1263	1560	1154
ANAPC10	371	385	365	400	368	386	375	453	394	383	383	435
ANAPC11	446	463	370	440	427	420	384	405	422	426	352	426
ANAPC13	244	221	247	217	221	238	216	253	195	194	213	232
ANAPC15	471	478	458	539	508	442	430	512	565	526	449	582
ANAPC16	1320	1288	1154	1239	1135	1031	1052	1264	1132	1222	993	1506
ANAPC2	707	704	822	732	771	762	731	664	646	759	731	581
ANAPC4	733	767	739	760	752	752	740	764	667	812	671	815
ANAPC5	4368	4413	4422	4529	4547	4663	4538	4262	4267	4617	4289	4640
ANAPC7	2503	2499	2496	2406	2433	2321	2307	2492	2454	2486	2302	2511
ANG	21	23	22	23	26	25	27	16	20	26	18	28
ANGEL1	401	400	384	407	424	427	428	410	455	389	412	342
ANGEL2	985	994	962	1010	965	1009	1044	1092	978	920	1026	1110
ANGPT1	8	18	17	8	9	7	16	27	19	5	5	18
ANGPT2	0.009	0.009	0.009	1	0.009	2	1	0.009	2	0.009	1	1
ANGPT4	0.009	0.009	0.009	0.009	0.009	0.009	0.009	0.009	0.009	0.009	0.009	0.009
ANGPTL1	2	0.009	1	0.009	1	3	8	7	6	2	2	3
ANGPTL2	2	1	3	1	4	4	3	2	6	2	2	2
ANGPTL3	0.009	0.009	1	0.009	0.009	0.009	0.009	0.009	0.009	0.009	0.009	0.009
ANGPTL4	4	0.009	3	2	0.009	3	4	2	5	3	1	5
ANGPTL5	0.009	0.009	0.009	0.009	0.009	0.009	0.009	0.009	0.009	0.009	0.009	0.009
ANGPTL6	11	6	9	7	7	7	8	11	9	6	4	10
ANGPTL7	0.009	0.009	1	0.009	0.009	1	0.009	0.009	0.009	0.009	0.009	0.009
ANGPTL8	1	1	0.009	2	3	1	0.009	0.009	1	0.009	1	0.009
ANHX	0.009	0.009	0.009	0.009	0.009	0.009	0.009	0.009	0.009	0.009	0.009	0.009
ANK1	27	39	43	27	37	34	43	31	34	18	37	27
ANK2	180	193	204	188	241	245	262	222	208	157	231	165
ANK3	369	381	384	384	331	351	427	408	372	345	417	315
ANKAR	41	51	40	48	40	41	32	40	33	45	36	45
ANKDD1A	9	5	7	11	6	13	6	7	11	9	7	11
ANKDD1B	0.009	0.009	0.009	0.009	1	0.009	1	0.009	0.009	0.009	1	0.009
ANKEF1	95	110	92	102	120	101	159	124	125	86	111	114
ANKFN1	2	4	1	4	2	3	3	7	4	3	3	6
ANKFY1	1818	1832	1897	1937	2026	2106	2142	1633	1832	1795	2133	1495
ANKH	368	384	308	347	409	491	436	402	432	318	407	305
ANKHD1	869.369	1184.3	1271.82	1265.95	784.509	915.001	1351.75	1218.08	1150.58	1232.11	1163.16	826.675
ANKHD1-EIF4EBP3	2036.04	1576.45	1718.86	1367.4	2141.92	2104.7	1723.55	1351.85	1543.47	1382.4	2054.17	1227.16
ANKIB1	737	717	677	743	769	708	814	758	717	676	783	682
ANKK1	0.009	1	1	2	0.009	0.009	0.009	2	1	0.009	0.009	0.009
ANKLE1	31	15	28	28	17	12	17	16	18	32	21	28
ANKLE2	2615	2608	2651	2659	2653	2729	2689	2487	2663	2470	2678	2568
ANKMY1	81	77	89	78	68	59	64	55	66	70	72	63
ANKMY2	291	253	219	230	234	244	228	234	215	227	262	246
ANKRA2	124	104	98	78	95	78	81	92	86	89	81	80
ANKRD1	10	20	14	11	9	9	14	22	24	14	11	20
ANKRD10	311	300	326	337	254	291	258	210	273	336	268	372
ANKRD11	1440	1447	1665	1534	1732	1807	1973	1376	1730	1479	1872	1116
ANKRD12	503	455	493	479	505	580	515	497	527	506	533	504
ANKRD13A	374	379	390	412	392	433	446	416	444	299	447	364
ANKRD13B	850	803	809	770	885	867	864	813	842	845	878	706
ANKRD13C	1069	1039	1017	1076	1061	1085	1131	1063	1099	1041	1056	1035
ANKRD13D	251	229	283	227	195	177	230	192	228	251	207	234
ANKRD16	114	151	125	138	111	126	133	119	114	142	111	101
ANKRD17	2803	2886	2934	2586	2849	3076	3615	2545	2670	2437	3353	1860
ANKRD18A	95	91	114	119	84	104	100	86	89	106	114	99
ANKRD18B	182	154	174	161	164	186	206	165	163	181	181	166
ANKRD2	0.009	0.009	2	2	2	0.009	1	0.009	2	0.009	1	0.009
ANKRD20A1	10	9	14	9	9	10	10	13	5	7	6	15
ANKRD20A2	14	10	9	12	12	8	8	7	9	15	11	5
ANKRD20A3	10	10	10	7	11	9	17	3	9	13	13	12
ANKRD20A4	7	13	7	8	7	6	7	11	13	12	8	6
ANKRD22	0.009	0.009	0.009	0.009	0.009	0.009	1	0.009	0.009	0.009	0.009	0.009
ANKRD23	19	15	22	15	11	11	17	16	10	24	21	15
ANKRD24	16	17	20	14	14	17	17	16	22	15	23	13
ANKRD26	664	578	619	585	635	658	718	620	598	641	696	543
ANKRD27	532	590	568	565	622	653	592	605	551	515	569	522
ANKRD28	965	914	852	951	1015	1067	1016	857	908	853	1097	779
ANKRD29	37	30	41	34	21	23	27	36	43	33	25	38
ANKRD30A	0.009	0.009	0.009	0.009	0.009	0.009	0.009	0.009	0.009	0.009	0.009	0.009
ANKRD30B	0.009	0.009	0.009	0.009	0.009	0.009	0.009	0.009	0.009	1	0.009	0.009
ANKRD31	17	26	16	17	13	21	21	28	24	22	9	20
ANKRD33	0.009	0.009	0.009	0.009	0.009	0.009	0.009	0.009	0.009	0.009	0.009	0.009
ANKRD33B	10	16	11	7	21	13	20	13	10	2	15	7
ANKRD34A	96	95	90	95	103	99	99	73	105	98	96	80
ANKRD34B	36	45	35	28	38	35	33	39	40	45	41	37
ANKRD34C	0.009	0.009	0.009	0.009	1	0.009	0.009	0.009	0.009	0.009	0.009	0.009
ANKRD34C-AS1	0.009	0.009	0.009	0.009	0.009	0.009	0.009	0.009	0.009	0.009	0.009	0.009
ANKRD35	2	0.009	0.009	0.009	1	0.009	2	0.009	0.009	0.009	1	2
ANKRD36	135	133	111	112	94	96	112	86	109	141	115	137
ANKRD36B	97	117	118	78	88	72	72	78	96	108	107	109
ANKRD36C	64	89	82	73	73	61	59	62	62	77	64	83
ANKRD37	3	5	2	2	8	2	5	3	6	6	5	4
ANKRD39	170	174	183	179	209	210	187	212	225	205	200	201
ANKRD40	671	610	666	685	709	735	782	689	758	626	671	663
ANKRD42	189	171	184	185	197	207	226	225	236	209	224	171
ANKRD44	119	116	123	120	117	115	133	97	94	120	131	119
ANKRD44-IT1	0.009	0.009	0.009	0.009	0.009	0.009	0.009	0.009	0.009	0.009	0.009	0.009
ANKRD45	0.009	2	1	3	2	2	2	1	1	1	1	0.009
ANKRD46	199	227	187	193	151	198	207	205	189	177	173	212
ANKRD49	160	133	164	160	137	133	117	149	122	187	145	182
ANKRD50	379	339	358	390	354	407	441	394	332	301	469	281
ANKRD52	484	437	506	481	498	532	735	444	454	300	585	309
ANKRD53	0.009	0.009	0.009	0.009	3	6	1	1	2	1	4	6
ANKRD54	1073	1062	1057	1096	1103	1083	1056	1051	1129	1092	990	1003
ANKRD55	0.009	0.009	0.009	0.009	0.009	0.009	0.009	0.009	0.009	0.009	0.009	0.009
ANKRD6	179	174	200	149	155	136	184	164	162	170	170	179
ANKRD60	0.009	0.009	0.009	0.009	0.009	0.009	0.009	0.009	0.009	0.009	0.009	0.009
ANKRD61	8	7	8	8	10	5	6	7	7	3	8	7
ANKRD62	0.009	0.009	0.009	0.009	1	0.009	1	0.009	0.009	0.009	1	0.009
ANKRD63	13	16	13	14	8	16	12	11	11	11	15	12
ANKRD65	0.009	0.009	0.009	0.009	0.009	0.009	0.009	0.009	0.009	0.009	0.009	0.009
ANKRD66	0.009	0.009	0.009	0.009	0.009	0.009	0.009	0.009	0.009	0.009	0.009	0.009
ANKRD7	12	13	13	7	8	10	11	9	22	8	8	18
ANKRD9	202	198	172	168	188	218	186	165	189	223	213	158
ANKS1A	597	539	609	626	677	611	772	533	585	427	696	367
ANKS1B	14	11	14	14	11	10	15	23	11	7	12	12
ANKS3	226	222	256	253	232	200	222	223	251	247	250	213
ANKS4B	0.009	0.009	0.009	0.009	0.009	0.009	0.009	0.009	0.009	0.009	0.009	0.009
ANKS6	651	663	698	693	728	722	772	648	712	679	673	577
ANKUB1	0.009	0.009	0.009	0.009	0.009	0.009	0.009	0.009	0.009	0.009	0.009	0.009
ANKZF1	664	559	619	555	448	434	411	389	365	621	463	508
ANLN	2248	2121	2069	2130	2246	2293	2413	2134	2080	1947	2411	1899
ANO1	2	2	2	4	2	2	5	1	1	7	7	2
ANO10	538	551	564	608	634	643	626	662	639	594	647	571
ANO1-AS2	0.009	0.009	0.009	0.009	0.009	0.009	0.009	0.009	0.009	0.009	0.009	0.009
ANO2	3	4	6	3	5	5	14	5	9	2	8	4
ANO3	0.009	1	0.009	0.009	0.009	0.009	0.009	0.009	0.009	0.009	0.009	0.009
ANO4	62	63	61	72	78	67	86	85	69	52	68	56
ANO5	222	210	196	188	219	214	306	219	237	157	263	215
ANO6	436	417	467	466	442	434	589	479	472	307	534	360
ANO7	23	18	20	17	22	18	27	12	20	24	15	11
ANO7P1	9	6	8	7	9	5	2	7	5	6	10	3
ANO8	291	275	309	237	246	202	186	195	214	281	259	227
ANO9	1	1	0.009	3	3	1	2	0.009	1	2	0.009	1
ANOS1	3	0.009	0.009	0.009	1	1	0.009	0.009	2	1	2	1
ANP32A	3036	3100	3157	3309	3522	3456	3128	3225	3171	3129	3539	2848
ANP32A-IT1	0.009	3	2	1	1	1	1	5	1	0.009	0.009	1
ANP32B	3852	3756	3726	4065	4507	4460	3960	4229	4409	4054	4516	4031
ANP32C	288	292	254	279	321	321	331	301	330	288	327	254
ANP32D	127	138	127	119	139	138	109	120	118	80	131	85
ANP32E	1500	1343	1384	1697	1698	1758	1865	1751	1956	1368	1725	1355
ANPEP	1	1	1	2	2	4	0.009	2	2	3	4	1
ANTXR1	300	309	312	338	290	337	395	366	346	237	348	268
ANTXR2	142	144	131	120	100	115	166	155	125	156	161	175
ANTXRL	0.009	0.009	0.009	0.009	0.009	0.009	0.009	0.009	0.009	0.009	0.009	0.009
ANXA1	70	71	59	51	66	59	57	46	46	78	52	82
ANXA10	0.009	0.009	0.009	0.009	0.009	0.009	2	2	2	0.009	0.009	0.009
ANXA11	1665	1755	1691	1814	1986	1878	1829	1844	1814	1774	1876	1584
ANXA13	0.009	0.009	0.009	0.009	0.009	0.009	0.009	0.009	0.009	0.009	0.009	0.009
ANXA2	912	841	855	924	859	758	933	957	975	798	712	884
ANXA2R	7	16	14	8	7	5	7	8	10	15	7	8
ANXA3	51	45	33	24	22	25	37	29	31	25	32	46
ANXA4	259	242	219	242	225	251	237	297	271	253	219	281
ANXA5	2967	3056	2950	3074	3064	3128	3229	3261	3319	2889	3046	3087
ANXA6	2577	2709	2665	2830	3086	3163	3126	2993	3079	2731	2826	2254
ANXA7	1548	1523	1448	1525	1378	1504	1722	1865	1766	1473	1382	1747
ANXA8	0.009	0.009	3	4	0.009	3	4	2	5	4	0.009	0.009
ANXA8L1	0.009	0.009	0.009	0.009	0.009	0.009	0.009	0.009	0.009	0.009	0.009	0.009
ANXA9	14	5	8	9	5	4	8	5	6	7	6	4
AOAH	0.009	1	1	0.009	0.009	2	1	0.009	0.009	3	3	2
AOAH-IT1	0.009	0.009	0.009	0.009	0.009	0.009	0.009	0.009	0.009	0.009	0.009	0.009
AOC1	0.009	0.009	1	0.009	0.009	0.009	1	0.009	0.009	0.009	0.009	0.009
AOC2	70	69	68	77	56	50	75	72	66	66	60	51
AOC3	33	43	44	51	23	30	27	32	49	40	37	35
AOX1	2	1	0.009	0.009	2	0.009	0.009	1	2	1	1	0.009
AP1AR	1031	948	993	1030	1057	1116	1020	1093	1078	972	1091	1129
AP1B1	2867	2993	2996	3141	3480	3650	3672	3005	3230	2757	3427	2332
AP1G1	1004	1074	1028	1103	1071	1184	1525	1272	1189	837	1155	1012
AP1G2	478.531	421.817	463.627	389.455	316.457	255.761	272.566	301.6	307.871	537.518	334.224	346.159
AP1M1	1042	1056	1063	1163	1291	1306	1271	1075	1194	1097	1167	1026
AP1M2	0.009	0.009	1	0.009	0.009	0.009	0.009	1	1	1	0.009	2
AP1S1	434	422	438	444	437	427	465	485	464	391	359	428
AP1S2	1875	1784	1757	1790	1736	1850	1698	1845	1689	1808	1611	2156
AP1S3	438	501	405	407	425	409	420	455	386	431	478	563
AP2A1	2037	2085	2264	2185	2454	2401	2460	1929	2127	2116	2352	1589
AP2A2	2269	2292	2221	2376	2628	2652	2646	2196	2389	2282	2443	1796
AP2B1	2286	2252	2219	2334	2499	2628	2987	2464	2520	2083	2470	1736
AP2M1	6228	6467	6293	6734	7023	7193	6974	6713	7279	6335	6619	6056
AP2S1	1367	1509	1488	1540	1418	1475	1470	1507	1529	1491	1356	1524
AP3B1	1457	1301	1429	1327	1468	1529	1585	1345	1381	1258	1606	1117
AP3B2	58	59	75	39	46	49	59	39	45	33	49	27
AP3D1	3856	4044	4131	4307	4698	4939	5089	3999	4533	3713	4819	3199
AP3M1	3393	3223	3292	3243	3323	3433	3271	3350	3318	3106	3329	3158
AP3M2	895	896	843	845	814	748	768	734	756	797	793	736
AP3S1	739	784	777.5	764.5	691	706.5	704	781	711.5	723.5	728.5	950.5
AP3S2	1632	1607	1547	1672	1670	1658	1733	1698	1694	1549	1599	1672
AP4B1	551.85	608	475.607	556.072	540.667	395	506.314	400	516.333	590.523	546.863	495.333
AP4B1-AS1	51.15	23	131.393	37.928	18.333	134	15.686	214	15.667	47.477	24.137	30.667
AP4E1	514	478	501	501	506	559	614	548	541	490	571	473
AP4M1	143	179	152	126	128	170	155	145	133	185	134	143
AP4S1	31	26	28	20	30	32	35	39	31	36	24	48
AP5B1	556	637	629	591	628	657	694	557	588	571	658	517
AP5M1	1303	1216	1144	1336	1344	1291	1347	1340	1305	1189	1202	1435
AP5S1	109	115	99	123	114	124	121	111	113	106	125	112
AP5Z1	401	405	411	380	382	338	325	271	308	426	395	302
APAF1	330	315	300	346	344	318	432	320	352	232	361	273
APBA1	11	9	10	9	16	8	12	11	17	10	9	8
APBA2	388	409	393	423	454	458	536	419	412	360	450	350
APBA3	312	312	320	275	304	282	331	298	326	290	252	257
APBB1	1037	1022	1024	1084	1171	1207	1209	1135	1241	997	1058	856
APBB1IP	5	7	4	1	1	3	4	4	1	1	1	1
APBB2	154	187	181	196	176	195	194	198	171	171	211	167
APBB3	110	147	108	74	73	63	77	73	71	136	77	94
APC	1112	1091	1205	1171	1178	1318	1377	1091	1167	987	1364	951
APC2	42	40	47	42	42	45	58	28	42	45	43	35
APCDD1	48	56	46	30	30	28	32	31	37	42	39	43
APCDD1L	0.009	0.009	0.009	0.009	0.009	0.009	0.009	0.009	0.009	0.009	0.009	0.009
APCDD1L-AS1	0.009	0.009	0.009	2	0.009	0.009	2	2	1	2	1	1
APCS	0.009	0.009	0.009	0.009	0.009	0.009	0.009	0.009	0.009	0.009	0.009	0.009
APEH	1494	1479	1466	1352	1501	1505	1474	1358	1376	1518	1449	1365
APELA	0.009	0.009	0.009	0.009	0.009	0.009	0.009	1	0.009	0.009	0.009	0.009
APEX1	4770	4734	4629	4710	4976	4927	4521	4473	4495	4972	4404	4753
APEX2	1132	1063	1076	1040	1134	1126	1044	922	1030	1018	1127	910
APH1A	3978	3915	3832	4125	4360	4303	4379	4336	4474	3818	4152	4015
APH1B	31	36	37	20	29	36	42	30	42	40	20	35
API5	5057	4767	4668	5256	5038	5274	5038	5333	4963	4673	5034	5612
APIP	481	484	468	503	475	463	427	484	464	513	360	648
APITD1	411.789	440.688	390.939	423.559	407.129	350.464	416.658	483.877	449.794	397.189	342.804	444.103
APITD1-CORT	54.216	66.169	55.864	37.236	46.383	34.031	42.355	64.714	65.206	57.945	35.966	59.553
APLF	39	44	40	45	37	36	31	52	42	36	46	33
APLN	4	0.009	3	2	3	4	1	2	4	4	2	0.009
APLNR	0.009	0.009	0.009	0.009	0.009	0.009	0.009	1	0.009	0.009	0.009	0.009
APLP1	136	158	174	182	171	163	176	197	178	154	168	140
APLP2	10204	10433	10194	10565	11164	11561	11188	11031	11067	10244	11822	10804
APMAP	2176	2108	2023	2191	2177	2172	2061	2213	2323	2108	2090	2284
APOA1	0.009	1	1	1	0.009	1	0.8	0.009	0.009	2	1	0.009
APOA1-AS	0.009	0.009	0.009	1	1	0.009	0.2	0.009	0.009	1	1	0.009
APOA2	0.009	0.009	1	0.009	0.009	3	0.009	0.009	0.009	0.009	1	1
APOA4	0.009	0.009	0.009	0.009	0.009	0.009	0.009	0.009	0.009	0.009	0.009	0.009
APOA5	0.009	0.009	0.009	0.009	0.009	0.009	0.009	0.009	0.009	0.009	0.009	0.009
APOB	0.009	0.009	0.009	0.009	0.009	0.009	0.009	0.009	0.009	0.009	0.009	0.009
APOBEC1	0.009	0.009	0.009	0.009	0.009	0.009	0.009	0.009	0.009	0.009	0.009	0.009
APOBEC2	0.009	0.009	2	0.009	0.009	0.009	0.009	0.009	1	0.009	0.009	1
APOBEC3A	8	7	5	7	4	6	8	9	7	7	4	3
APOBEC3B	61	62.08	64.328	61.142	69.086	72.276	78	84.427	67.142	66.268	66.259	77.344
APOBEC3B-AS1	5	7.92	5.672	9.858	13.914	8.724	3	10.573	9.858	5.732	7.741	7.656
APOBEC3C	191	177	221	185	228	261	236	211	236	196	230	188
APOBEC3D	43	40	43	38	30	36	46	42	39	42	38	39
APOBEC3F	91	91	87	81	89	105	97	102	80	83	83	83
APOBEC3G	7	8	8	9	9	6	12	12	14	10	12	7
APOBEC3H	2	2	2	0.009	2	0.009	0.009	2	2	0.009	2	3
APOBEC4	0.009	0.009	0.009	0.009	0.009	0.009	0.009	0.009	0.009	0.009	0.009	0.009
APOBR	4	0.009	3	5	2	4	1	2	1	0.009	2	0.009
APOC1	111	138	112	160	137	126	146	170	165	132	96	180
APOC2	0.009	0.009	0.009	0.009	0.009	0.009	0.009	0.009	1	0.009	0.009	0.009
APOC3	0.009	0.009	0.009	0.009	0.009	0.009	0.009	0.009	0.009	0.009	0.009	0.009
APOC4	0.009	0.009	0.009	0.009	0.5	0.5	0.009	0.009	0.009	0.009	0.009	0.009
APOC4-APOC2	0.009	0.009	0.009	0.009	0.5	0.5	0.009	0.009	1	0.009	1	1
APOD	2	0.009	0.009	1	2	2	1	3	1	1	2	3
APOE	29	40	28	38	30	31	36	32	35	34	29	34
APOF	0.009	0.009	0.009	0.009	0.009	0.009	0.009	0.009	0.009	0.009	0.009	0.009
APOH	0.009	0.009	0.009	0.009	0.009	0.009	0.009	0.009	0.009	0.009	0.009	0.009
APOL1	0.009	0.009	0.009	0.009	1	0.009	0.009	1	0.009	0.009	0.009	0.009
APOL2	153	168	141	168	161	185	224	213	211	165	153	140
APOL3	0.009	0.009	0.009	0.009	0.009	0.009	0.009	0.009	0.009	1	0.009	0.009
APOL4	0.009	0.009	0.009	0.009	0.009	0.009	0.009	0.009	0.009	0.009	0.009	0.009
APOL5	0.009	0.009	0.009	0.009	0.009	0.009	0.009	0.009	0.009	0.009	0.009	0.009
APOL6	0.009	0.009	0.009	0.009	0.009	0.009	0.009	0.009	0.009	0.009	0.009	0.009
APOLD1	5	7	9	2	3	3	4	3	7	4	4	6
APOM	150	149	151	137	183	139	172	154	144	132	187	122
APOO	563	572	518	597	585	537	538	645	563	618	498	683
APOOL	126	131	141	150	118	125	156	141	130	141	157	136
APOPT1	465	499	462	528	504	486	452	511	498	415	482	554
APP	4470	4770	4801	5168	5410	5619	5380	5304	5641	4504	5448	4614
APPBP2	518	524	525	554	524	525	581	568	466	434	547	503
APPL1	824.343	815.436	761.178	891.332	877.345	868.87	1035.91	969.085	839.678	727.911	913.292	879.944
APPL2	553	550	499	562	609	504	505	505	521	526	532	532
APRT	2236	2382	2302	2208	2373	2283	2066	2189	2147	2323	2185	2316
APTR	282.86	254.136	262.274	251.694	229.309	209.627	219.076	288.177	277.193	283.535	209.689	294.617
APTX	1099	1159	997	1122	1145	1143	1069	1180	1030	1074	1005	1277
AQP1	0.009	1	1	1	0.009	1	1	0.009	1	0.009	2	0.009
AQP10	0.009	0.009	0.009	0.009	0.009	0.009	0.009	0.009	0.009	1	0.009	0.009
AQP11	22	23	17	19	20	17	23	23	20	15	11	22
AQP12A	0.009	0.009	0.009	0.009	0.009	1	0.009	0.009	0.009	0.009	0.009	0.009
AQP12B	0.009	0.009	1	0.009	0.009	1	0.009	0.009	0.009	0.009	0.009	0.009
AQP2	0.009	0.009	0.009	0.009	0.009	0.009	0.009	0.009	0.009	0.009	0.009	0.009
AQP3	37	53	40	48	53	59	76	96	86	42	38	38
AQP4	4	7	2	6	6	3	4	5	5	4	3	6
AQP4-AS1	1	0.009	1	0.009	0.009	0.009	0.009	2	2	0.009	0.009	2
AQP5	0.009	0.009	0.009	0.009	0.009	0.009	0.009	0.009	1	0.009	0.009	0.009
AQP6	2	3	1	0.009	2	0.009	2	0.009	1	1	0.009	2
AQP7	0.009	1	0.009	0.009	1	0.009	0.009	0.009	0.009	1	0.009	0.009
AQP7P5	0.009	0.009	0.009	1	1	0.009	1	0.009	0.009	1	3	0.009
AQP8	0.009	0.009	2	0.009	0.009	0.009	0.009	0.009	0.009	0.009	0.009	0.009
AQP9	1	0.009	0.009	0.009	1	0.009	0.009	0.009	0.009	0.009	0.009	0.009
AQR	1101	1053	1116	1058	1148	1212	1185	1085	1099	985	1149	885
AR	78	68	74	65	73	91	135	78	84	54	99	58
ARAF	1219	1206	1194	1219	1380	1349	1290	1257	1273	1205	1230	1091
ARAP1	913	878	955	889	919	967	1045	776	882	828	1009	630
ARAP2	245	229	232	177	172	150	191	171	176	182	261	206
ARAP3	52	57	68	45	50	54	85	67	62	48	49	34
ARC	10	10	15	16	10	23	19	18	19	10	13	8
ARCN1	2206	2182	2243	2628	2571	2665	2908	2754	2608	2016	2585	2284
AREG	7	2	7	3	4	5	6	14	3	7	2	7
AREL1	504	445	473	529	527	558	652	532	556	404	557	461
ARF1	5953	6236	6168	6850	7006	7510	7679	7514	7602	6154	6513	6248
ARF3	979	959	1048	1024	1121	1048	1145	946	1024	987	1178	853
ARF4	1334	1269	1109	1377	1229	1194	1409	1609	1411	1281	1189	1412
ARF4-AS1	4	6	9	5	2	8	10	4	5	10	5	5
ARF5	1522	1648	1550	1574	1520	1550	1482	1531	1461	1549	1501	1736
ARF6	723	722	743	706	760	723	724	684	660	761	796	731
ARFGAP1	1633	1700	1729	1645	1709	1539	1616	1385	1515	1576	1586	1381
ARFGAP2	830	762	780	732	783	816	815	781	816	732	841	668
ARFGAP3	489	529	454	547	524	548	662	692	658	502	517	637
ARFGEF1	614	594	636	617	621	661	734	693	680	552	742	517
ARFGEF2	470	481	507	510	510	520	628	546	498	400	542	395
ARFGEF3	171	144	161	140	145	197	252	173	199	135	209	125
ARFIP1	828	780	772	836	811	804	773	886	837	800	892	974
ARFIP2	2559	2360	2505	2580	2464	2418	2402	2461	2569	2461	2211	2577
ARFRP1	387	382	449	403	408	373	370	330	353	401	372	358
ARG1	0.009	1	1	0.009	0.009	0.009	0.009	0.009	2	0.009	1	0.009
ARG2	824	770	767	948	892	933	922	1009	915	771	747	894
ARGFX	0.009	0.009	0.009	0.009	0.009	0.009	0.009	0.009	0.009	0.009	0.009	0.009
ARGLU1	1146	1021	995	1057	1038	832	832	860	846	1126	924	1157
ARHGAP1	221	280	273	253	313	313	349	278	276	256	310	198
ARHGAP10	416	420	415	368	393	391	384	328	381	382	407	314
ARHGAP11A	1180	1071	1148	1118	1192	1250	1207	1163	1169	1078	1325	952
ARHGAP11B	92	94	106	73	87	95	107	92	95	74	97	71
ARHGAP12	326	316	311	322	319	305	387	378	313	291	369	364
ARHGAP15	0.009	0.009	1	0.009	1	0.009	1	2	0.009	0.009	0.009	0.009
ARHGAP17	1804	1736	1797	1840	2002	2012	1913	1671	1974.25	1678	1941	1543
ARHGAP18	217	209	228	208	241	181	224	259	242	195	220	232
ARHGAP19	0.009	0.009	0.009	0.009	0.009	0.009	0.009	0.009	0.009	0.009	0.009	0.009
ARHGAP19-SLIT1	248.422	232.511	249.422	250	248.462	250.429	299.495	253.853	237.53	225.407	288.161	205.312
ARHGAP20	83	92	76	78	65	71	83	80	88	68	96	68
ARHGAP21	1236	1181	1287	1145	1209	1193	1362	1168	1082	1200	1470	1152
ARHGAP22	223	202	281	239	314	311	265	261	246	263	257	217
ARHGAP23	13	16	15	18	18	17	18	15	15	8	9	11
ARHGAP24	45	73	61	62	52	61	59	47	54	55	52	49
ARHGAP25	8	5	6	0.009	5	4	5	1	3	3	0.009	4
ARHGAP26	339	415	336	325	367	405	444	336	326	305	385	268
ARHGAP26-AS1	0.009	0.009	0.009	0.009	0.009	0.009	0.009	0.009	0.009	0.009	0.009	0.009
ARHGAP26-IT1	0.009	0.009	0.009	0.009	0.009	0.009	0.009	0.009	0.009	0.009	0.009	0.009
ARHGAP27	108	134	124	118	124	107	121	103	137	137	101	100
ARHGAP28	50	46	55.037	54.257	43	29	53	52	42	54.109	48	49
ARHGAP29	503	484	517	529	453	436	529	595	445	451	508	550
ARHGAP30	21	26	21	8	21	7	15	20	17	15	19	17
ARHGAP31	82	53	81	84	90	98	112	100	99	77	105	62
ARHGAP31-AS1	3	2	3	1	4	3	1	3	2	0.009	3	4
ARHGAP32	242	264	267	239	256	261	330	243	262	202	296	165
ARHGAP33	206	227	196	160	169	133	160	123	194	151	184	143
ARHGAP35	665	700	756	736	735	778	1132	778	825	488	858	477
ARHGAP36	0.009	0.009	0.009	0.009	0.009	0.009	1	0.009	0.009	1	0.009	1
ARHGAP39	286	277	316	300	261	301	264	207	239	243	298	212
ARHGAP4	21	29	30	16	17	11	8	4	20	18	16	17
ARHGAP40	1	3	3	1	5	3	4	3	5	5	3	1
ARHGAP42	65.302	89	68	59	72	67.766	84	76	72	62.5	60	63
ARHGAP44	351	333	369	339	361	401	443	398	408	338	365	283
ARHGAP5	1102	1043	1092	986	972	990	1152	988	932	893	1216	921
ARHGAP5-AS1	98	101	88	77	66	76	68	67	67	91	79	82
ARHGAP6	6	1	3	1	7	3	1	4	6	2	1	1
ARHGAP8	0.009	46.435	0.009	66.033	126.017	99.992	124.559	137.182	0.009	0.009	26.285	0.009
ARHGAP9	7	5	7	3	1	5	8	9	6	5	4	3
ARHGDIA	9139	9845	9471	10181	11242	11167	10422	9298	10419	9695	10163	8633
ARHGDIB	11	5	17	11	11	13	4	14	6	8	3	8
ARHGDIG	169	188	164	193	209	181	266	248	278	183	186	206
ARHGEF1	673	671	678	647	757	770	805	643	716	674	704	500
ARHGEF10	256	271	318	311	326	289	306	249	233	255	300	200
ARHGEF10L	98	87	92	82	85	99	121	100	99	84	96	96
ARHGEF11	621	637	669	665	735	775	693	627	676	600	768	549
ARHGEF12	882	903	912	916	909	942	1244	850	863	710	1129	672
ARHGEF15	0.009	0.009	1	0.009	0.009	0.009	0.009	0.009	1	0.009	0.009	0.009
ARHGEF16	89	75	76	92	87	78	75	78	89	76	72	73
ARHGEF17	169	147	167	153	158	141	170	119	130	136	159	123
ARHGEF18	425	431	439	418	463	495	550	378	431	334	501	296
ARHGEF19	37	19	27	25	28	24	32	20	21	31	32	26
ARHGEF2	807	806	850	750	758	787	911	743	765	673	846	567
ARHGEF25	540	515	509	474	469	447	517	433	450	583	420	402
ARHGEF26	393	411	390	362	349	375	445	358	366	364	426	295
ARHGEF26-AS1	10	9	3	10	7	8	28	26	33	5	10	17
ARHGEF28	48	53	52	47	51	44	51	54	51	38	44	38
ARHGEF3	150	165	125	138	150	147	165	154	160	121	134	128
ARHGEF33	3	5	2	5	5	4	2	0.009	5	6	2	5
ARHGEF35	0.009	1	0.009	0.009	1	0.009	0.009	1	0.009	0.009	0.009	1
ARHGEF37	3	8	6	5	12	8	11	10	14	4	7	2
ARHGEF38	11	14	14	8	10	13	16	9	10	11	12	6
ARHGEF38-IT1	0.009	0.009	0.009	0.009	0.009	0.009	0.009	0.009	0.009	0.009	0.009	0.009
ARHGEF39	885.81	843.181	870.714	844.171	840.99	803.848	724.095	746.343	813.857	984.686	870.981	843.362
ARHGEF3-AS1	0.009	0.009	0.009	0.009	0.009	0.009	0.009	0.009	0.009	0.009	0.009	0.009
ARHGEF4	162	168	138	155	170	164	196	151	166	136	177	134
ARHGEF40	153	190	196	130	155	147	216	203	212	172	189	126
ARHGEF5	2	1	3	3	6	3	3	1	5	5	1	2
ARHGEF6	177	155	157	179	192	155	228	219	196	152	202	140
ARHGEF7	230	217	252	245	237	261	239	221.909	237	217	273	222.909
ARHGEF7-AS1	0.009	0.009	0.009	0.009	0.009	0.009	0.009	0.009	0.009	0.009	0.009	0.009
ARHGEF7-AS2	0.009	1	0.009	1	3	2	0.009	0.091	0.009	0.009	0.009	0.091
ARHGEF9	180	179	174	161	176	173	179	174	186	141	164	168
ARHGEF9-IT1	0.009	0.009	0.009	0.009	0.009	0.009	0.009	0.009	0.009	0.009	0.009	0.009
ARID1A	1598	1670	1770	1577	1647	1625	1926	1360	1554	1532	1868	1035
ARID1B	1329	1362	1351	1197	1265	1356	1631	1196	1255	1096	1618	931
ARID2	1056	1053	1057	980	1079	1100	1189	1015	951	969	1285	908
ARID3A	233	260	271	264	268	277	327	237	265	219	282	210
ARID3B	300	345	361	380	341	375	436	375	361	333	401	243
ARID3C	14	8	15	8	11	9	12	8	20	6	12	3
ARID4A	420	403	368	399	435	428	385	382	382	397	445	337
ARID4B	1491	1406	1443	1496	1590	1580	1526	1511	1624	1511	1737	1189
ARID5A	221	239	246	264	247	223	259	232	279	258	236	247
ARID5B	122	123	136	95	66	58	106	59	57	104	141	96
ARIH1	808	781	801	829	896	879	934	834	928	762	856	667
ARIH2	1388	1367	1411	1454	1410	1420	1451	1484	1405	1328	1310	1384
ARIH2OS	87	90	72	80	78	84	108	96	83	79	81	98
ARL1	798	800	763	759	779	766	836	963	797	765	701	966
ARL10	50	56	40	46	59	48	71	43	65	37	58	42
ARL11	0.009	0.009	0.009	0.009	0.009	0.009	0.009	0.009	0.009	0.009	0.009	1
ARL13A	0.009	1	1	0.009	0.009	0.009	0.009	1	0.009	0.009	0.009	0.009
ARL13B	592	570	550	618	627	561	609	626	598	532	586	615
ARL14	0.009	0.009	0.009	0.009	0.009	0.009	0.009	1	0.009	0.009	0.009	0.009
ARL14EP	316	327	331	312	296	317	309	345	289	260	248	329
ARL14EPL	0.009	0.009	0.009	0.009	0.009	0.009	0.009	0.009	0.009	0.009	0.009	0.009
ARL15	114	136	139	131	111	122	138	132	103	102	129	143
ARL16	463	459	446	462	371	338	373	378	421	451	379	519
ARL17A	222	224	206	208.1	209	163	185	234.1	176	236	200	222
ARL17B	133	152	175	153	149	123	146	141	127	140	115	157
ARL2	805.292	999.106	886.823	877.967	858.742	887.991	790.949	783.962	821.197	944.484	731.662	858.674
ARL2BP	402	451	363	430	391	408	421	430	424	373	371	433
ARL2-SNX15	997.708	1014.89	1118.18	1144.03	1380.26	1184.01	1271.05	1160.04	1167.8	1089.52	1149.34	1053.33
ARL3	592	656	551	662	542	532	594	678	591	610	560	776
ARL4A	114	88	85	86	74	86	84	84	76	95	74	357
ARL4C	96	74	97	69	83	79	93	75	80	58	91	77
ARL4D	89	96	77	102	116	95	124	104	99	97	88	89
ARL5A	315	312	304	380	357	348	390	398	353	296	340	395
ARL5B	141	128	111	142	116	100	157	183	134	101	145	152
ARL5C	0.009	2	0.009	0.009	0.009	0.009	0.009	0.009	0.009	0.009	0.009	0.009
ARL6	504.098	475	478.107	498.19	462	428	432	497	377	465	435	590
ARL6IP1	1066	1054	1000	1161	1028	1093	1101	1179	1112	1010	1072	1211
ARL6IP4	1854	1979	1937	1987	2050	1808	1972	2146	2128	2143	1995	2227
ARL6IP5	660	628	636	698	638	660	633	660	562	646	565	727
ARL6IP6	806	735	646	760	743	717	672	819	687	778	706	936
ARL8A	226	179	217	239	266	254	269	270	296	233	220	209
ARL8B	240	231	239	231	251	253	267	261	265	223	243	254
ARL9	2	2	1	4	1	1	3	3	5	2	0.009	2
ARMC1	408	362	358	408	300	328	363	409	367	307	318	409
ARMC10	390	369	354	374	309	367	361	386	355	387	335	426
ARMC12	1	3	1	3	4	0.009	0.009	4	1	5	5	1
ARMC2	44	60	61	48	44	52	63	61	62	48	42	67
ARMC2-AS1	0.009	0.009	0.009	0.009	0.009	0.009	0.009	0.009	0.009	1	1	0.009
ARMC3	10	13	9	5	6	8	12	13	6	9	6	9
ARMC4	139	146	151	135	130	134	118	127	116	119	152	125
ARMC4P1	9	3	13	8	11	8	8	8	13	13	14	9
ARMC5	448	374	444	371	500	439	479	370	449	426	501	323
ARMC6	1943.67	2103.4	1965.36	2157.26	2300.08	2409.34	2338.78	2128.2	2293.83	2135.14	2005.68	1915.42
ARMC7	121	100	132	126	128	136	130	110	149	127	149	110
ARMC8	649	655	639	622	667	651	636	726	648	665	643	671
ARMC9	320	345	267	286	302	331	365	281	276	339	276	300
ARMCX1	2	0.009	0.009	0.009	0.009	0.009	0.009	0.009	0.009	0.009	0.009	0.009
ARMCX2	80	64	76	75	72	73	58	68	51	81	61	79
ARMCX3	432	468	412	452	453	469	550	563	508	402	455	432
ARMCX4	67	57	70	95	86	66	88	72	76	74	57	77
ARMCX5	573	555	536	535	575	567	526	565	511	536	520	529
ARMCX5-GPRASP2	108	102	122.333	120	131.333	137.167	132.5	121.167	124	107.333	124.167	89.667
ARMCX6	427	452	415	438	398	397	381	428	431	424	353	507
ARMS2	2	3	1	0.009	2	1	0.009	1	1	0.009	2	1
ARMT1	1012	979	897	1127	995	1077	1133	1145	1077	988	950	1186
ARNT	839	843	810	797	850	872	916	822	860	731	883	715
ARNT2	60.972	63	69.988	57	57.97	61.945	105	71.952	79	57	94	54
ARNTL	168	181	180	141	117	145	119	111	132	150	134	134
ARNTL2	184	165	180	194	159	177	165	185	171	154	200	172
ARNTL2-AS1	6	3	6	6	5	8	6	8	7	5	9	7
ARPC1A	2532	2578	2515	2643	2434	2668	2509	2519	2504	2551	2237	2888
ARPC1B	551	570	579	614	677	704	662	647	651	641	622	565
ARPC2	3453	3476	3376	3704	3762	3809	3753	3913	3883	3650	3481	3934
ARPC3	1777	1899	1741	1809	1647	1654	1606	1816	1662	1851	1561	2059
ARPC4	554.6	657	689	596.733	546.467	576.333	584.2	701	544.067	658	636	698
ARPC4-TTLL3	127.9	7.5	0.009	130.267	128.533	129.167	137.8	3	115.933	0.009	0.009	0.009
ARPC5	887	927	873	963	785	880	885	975	883	862	862	1068
ARPC5L	524	507	579	570	556	517	530	568	553	555	491	546
ARPIN	62.5	64.333	55.167	59.167	59.167	55	80.5	79.833	69.167	59.333	72.5	48.5
ARPP19	170	157	151	190	133	139	175	167	147	147	149	192
ARPP21	0.009	0.009	0.009	0.009	0.009	0.009	0.009	0.009	0.009	1	0.009	0.009
ARR3	2	2	1	0.009	0.009	1	2	0.009	3	4	2	1
ARRB1	149	168	149	171	174	174	234	190	180	149	147	150
ARRB2	1792	1869	1792	1889	2067	1946	1833	1814	1900	1976	1787	1684
ARRDC1	353	318	316	250	278	258	244	206	279	359	292	314
ARRDC1-AS1	464	513	463	461	446	435	416	379	462	434	383	414
ARRDC2	67	68	53	67	62	72	71	48	73	76	60	69
ARRDC3	231	270	229	208	186	187	319	334	283	195	249	256
ARRDC3-AS1	17	21	26	19	24	14	27	17	24	26	22	26
ARRDC4	162	182	152	160	134	150	254	211	213	139	162	180
ARRDC5	21	13	17	23	19	23	19	18	18	17	19	15
ARSA	269	286	261	246	244	221	223	205	257	259	237	204
ARSB	188	184	179	180	216	225	266	228	261	184	199	205
ARSD	0.009	0.009	0.009	0.009	0.009	0.009	0.009	0.009	0.009	0.009	0.009	0.009
ARSE	8	6	7	10	9	3	13	10	9	7	8	3
ARSF	0.009	0.009	0.009	0.009	0.009	0.009	0.009	0.009	0.009	0.009	0.009	0.009
ARSG	67	72	66.667	60	63	72	66	65	58	52	66	75
ARSH	0.009	0.009	0.009	0.009	0.009	0.009	0.009	0.009	0.009	0.009	0.009	0.009
ARSI	0.009	2	1	0.009	0.009	0.009	2	0.009	2	0.009	1	1
ARSJ	112	108	85	99	79	110	97	116	104	99	85	88
ARSK	179	218	177	186	182	185	199	193	183	161	202	203
ART1	0.009	0.009	1	0.009	0.009	0.009	0.009	0.009	1	1	1	0.009
ART3	0.009	0.009	0.009	0.009	0.009	0.009	2	0.009	1	0.009	0.009	0.009
ART4	0.009	0.009	0.009	0.009	0.009	0.009	0.009	0.009	0.009	0.009	0.009	0.009
ART5	96	73	71	71	68	64	64	60	47	83	74	82
ARTN	1	4	0.009	0.009	1	4	3	2	2	1	5	2
ARV1	1779	1714	1669	1780	1703	1582	1551	1829	1671	1666	1544	2133
ARVCF	137	138	172	135	121	134	138	100	116	131	130	110
ARX	0.009	1	2	0.009	0.009	1	2	0.009	0.009	0.009	2	1
AS3MT	0.009	0.009	0.009	0.009	0.009	0.009	0.009	0.009	0.009	0.009	0.009	0.009
ASAH1	461	472	408	482	451	409	515	497	453	418	424	578
ASAH2	37	39	36	32	37	42	34	51	45	40	34	49
ASAH2B	196.895	209	238	222.939	235.978	222	244.951	280.97	264.965	221.976	219	238.988
ASAP1	658	671	750	676	782	780	1058	894	899	653	865	488
ASAP1-IT1	0.009	0.009	0.009	0.009	0.009	0.009	0.009	0.009	0.009	0.009	0.009	0.009
ASAP1-IT2	0.009	0.009	3	0.009	1	0.009	0.009	2	1	3	0.009	0.009
ASAP2	182	180	191	201	200	197	209	198	203	181	229	175
ASAP3	106	81	108	101	105	93	99	90	97	105	114	69
ASB1	151	176	143	172	130	168	176	152	159	130	145	162
ASB10	0.009	3	0.009	1	1	0.009	0.009	5	0.009	1	1	0.009
ASB11	0.009	0.009	2	0.009	0.009	0.009	1	1	0.009	0.009	0.009	1
ASB12	6	10	7	5	10	12	7	4	2	5	9	5
ASB13	713	758	717	702	778	801	724	669	683	736	790	776
ASB14	5	4	6	3	3	4	10	4	7	6	5	9
ASB15	0.009	0.009	0.009	0.009	0.009	0.009	0.009	0.009	0.009	0.009	0.009	0.009
ASB16	4.522	7.635	10.546	9.43	8.174	1.591	5.522	5.532	9.661	12.186	4.801	5.85
ASB16-AS1	249.478	243.365	251.454	185.57	206.826	212.409	181.478	164.468	176.339	265.814	203.199	175.15
ASB17	0.009	0.009	0.009	0.009	0.009	0.009	0.009	0.009	0.009	0.009	0.009	0.009
ASB18	0.009	4	0.009	0.009	3	1	0.009	2	1	1	0.009	0.009
ASB2	0.009	0.009	0.009	1	0.009	0.009	0.009	1	0.009	1	0.009	1
ASB3	0.009	0.009	0.009	0.009	0.009	0.009	0.009	0.009	0.009	0.009	0.009	0.009
ASB4	0.009	0.009	0.009	0.009	0.009	0.009	0.009	0.009	0.009	0.009	0.009	0.009
ASB5	3	1	1	1	1	0.009	1	2	4	1	0.009	1
ASB6	525	568	569	595	571	675	630	568	617	549	609	468
ASB7	104	111	136	91	114	102	131	133	106	98	112	120
ASB8	307	307	343	338	310	346	291	378	373	293	335	329
ASB9	2	0.009	0.009	0.009	2	1	0.009	1	2	0.009	0.009	1
ASCC1	838	807	815	778	767	720	719	777	719	717	772	839
ASCC2	1393	1366	1475	1408	1631	1690	1593	1594	1626	1390	1576	1293
ASCC3	1712	1665	1710	1762	1913	2023	2060	1695	1560	1465	1969	1279
ASCL1	0.009	1	1	1	0.009	0.009	0.009	0.009	0.009	0.009	0.009	1
ASCL2	0.009	0.009	1	0.009	0.009	1	0.009	0.009	1	0.009	0.009	0.009
ASCL3	0.009	0.009	0.009	0.009	0.009	0.009	0.009	0.009	0.009	0.009	0.009	0.009
ASCL4	0.009	0.009	0.009	0.009	0.009	0.009	0.009	0.009	0.009	0.009	1	0.009
ASCL5	1	0.009	1	1	3	1	0.009	2	0.009	2	1	0.009
ASF1A	588	626	583	673	572	597	1244	1363	1220	651	596	796
ASF1B	513	514	524	492	527	533	500	476	555	526	507	459
ASGR1	7	9	5	3	8	4	8	8	3	4	6	6
ASGR2	0.009	1	0.009	0.009	0.009	0.009	1	0.009	0.009	0.009	0.009	0.009
ASH1L	705	778	811	702	751	835	1002	720	716	620	942	546
ASH1L-AS1	90	86	85	86	61	77	51	70	64	85	62	81
ASH2L	757	763	804	771	813	853	860	844	813	756	783	685
ASIC1	834	759	773	789	818	782	810	767	871	803	820	787
ASIC2	0.009	0.009	0.009	0.009	0.009	0.009	0.009	0.009	0.009	0.009	0.009	0.009
ASIC3	90	71	71	63	64	32	42	52	44	87	67	68
ASIC4	1	5	4	4	3	3	2	2	2	3	0.009	0.009
ASIC5	0.009	0.009	0.009	0.009	0.009	0.009	0.009	0.009	0.009	0.009	0.009	0.009
ASIP	0.009	0.009	0.009	1	1	0.009	1	1	0.009	1	0.009	0.009
ASL	286	305	239	304	291	317	289	293	269	347	261	302
ASMT	0.018	0.018	0.018	0.018	0.018	0.018	0.018	0.018	0.018	0.018	0.018	0.018
ASMTL	329	337.893	346.131	361	409.675	419	407	388.75	373	347	344.943	337
ASMTL-AS1	68	51.107	54.869	38	43.325	52	44	33.25	60	79	58.057	54
ASNA1	1429	1493	1313	1351	1325	1364	1375	1424	1542	1442	1202	1506
ASNS	2359	2419	2373	2295	2235	2269	2750	2729	2701	2434	2379	2551
ASNSD1	2918	2999	2667	2937	2579	2624	2626	2942	2673	2572	2286	3468
ASPA	0.009	0.009	0.009	0.009	0.009	0.009	0.009	0.009	0.009	0.009	0.009	0.009
ASPDH	2	0.009	3	1	1	1	0.009	4	1	1	1	3
ASPG	6	3	1	1	1	4	2	3	1	1	2	3
ASPH	621	620	594	634	578	588	846	880	764	519	651	668
ASPHD1	49	43	56	44	50	33	57	39	44	46	46	26
ASPHD2	116	111	123	135	138	143	143	130	141	119	123	120
ASPM	3010	2833	3110	2731	2867	2861	3034	2443	2459	2491	3473	2177
ASPN	0.009	0.009	0.009	0.009	0.009	0.009	0.009	0.009	0.009	0.009	0.009	0.009
ASPRV1	10	9	12	9	16	13	12	11	14	10	10	6
ASPSCR1	506	483	459	450	462	477	523	547	505	504	514	486
AS-PTPRE	0.009	0.009	0.009	0.009	0.009	0.009	1	0.009	0.009	0.009	0.009	0.009
ASRGL1	492	491	537	562	612	566	565	620	591	475	499	465
ASS1	387	420	397	406	403	418	392	435	397	393	353	434
ASTE1	475	471	454	415	442	496	455	483	441	434	448	510
ASTL	0.009	2	2	0.009	0.009	1	0.009	1	2	0.009	0.009	1
ASTN1	15	15	17	7	20	14	13	8	18	19	19	11
ASTN2	58	75	57	47	61	80	68	65	63	71	72	45
ASTN2-AS1	0.009	2	0.009	0.009	0.009	0.009	0.009	0.009	0.009	0.009	0.009	0.009
ASUN	2503	2501	2388	2708	2623	2574	2546	2827	2560	2423	2375	2731
ASXL1	1311	1216	1354	1328	1248	1335	1546	1243	1344	1168	1433	979
ASXL2	332	312	334	316	314	344	469	356	324	236	427	217
ASXL3	108	89	95	72	76	77	84	78	76	72	100	72
ASZ1	0.009	0.009	0.009	0.009	0.009	0.009	0.009	0.009	0.009	0.009	0.009	0.009
ATAD1	1942	1793	1811	1917	1961	1941	1912	2093	1969	1829	1880	2248
ATAD2	2650	2496	2446	2572	2634	2735	2672	2366	2465	2333	2817	2132
ATAD2B	531	528	567	467	481	519	500	432	431	456	625	439
ATAD3A	1997	2159	2157	2236	2547	2625	2370	2025	2237	2136	2374	1792
ATAD3B	1798	1831	1982	2149	2145	2203	1949	1791	2003	1978	1990	1791
ATAD3C	216	253	273	259	283	315	306	243	286	233	261	259
ATAD5	811	716	779	721	634	664	760	652	667	614	774	624
ATAT1	249	263	270	265	257	238	231	219	240	270	240	249
ATCAY	0.009	0.009	0.009	0.009	0.009	0.009	0.009	0.009	0.009	0.009	0.009	0.009
ATE1	739.95	737	758.663	768.885	753	824.635	771.761	847.865	855.79	729	763.938	772.971
ATE1-AS1	5.05	2	6.337	6.115	2	7.365	8.239	8.135	13.21	2	2.062	3.029
ATF1	481	493	450	563	472	538	514	556	616	455	457	596
ATF2	1395	1231	1283	1319	1261	1250	1239	1311	1208	1277	1330	1342
ATF3	845	927	917	564	581	634	875	957	959	656	747	846
ATF4	8015	7811	7925	8762	8534	8147	7943	8259	8227	8323	7805	9030
ATF5	242	232	223	307	344	278	301	313	438	260	331	289
ATF6	1338	1512	1403	1340	1483	1548	1756	1657	1594	1394	1587	1422
ATF6B	1282	1251	1244	1172	1188	1095	1129	1055	1193	1228	1317	1064
ATF7	230.37	205.29	229.597	229.714	199.47	193.411	231.323	219.461	187.692	184.13	217.471	195.661
ATF7IP	1484	1485	1536	1432	1493	1556	1601	1269	1393	1409	1744	1094
ATF7IP2	58	61	62	57	73	79	75	54	59	67	69	76
ATG10	58	71	40	61	54	56	56	75	59	48	46	87
ATG101	298	288	325	298	341	378	343	392	371	339	331	311
ATG12	1148	1095	963.5	1010.5	990	964.5	992	1098	1029.5	1046.5	1041.5	1359.5
ATG13	713	733	754	771	841	843	872	843	791	753	889	660
ATG14	138	122	105	129	102	108	144	125	125	110	118	101
ATG16L1	659	666	741	701	709	704	698	640	706	724	664	649
ATG16L2	153.563	106.633	119.036	128.607	119.653	117.023	110.379	102.385	125.537	128.455	124.573	99.956
ATG2A	798	786	823	749	784	773	889	641	695	686	880	559
ATG2B	436	411	432	419	386	425	565	433	435	326	515	363
ATG3	1380	1246	1227	1318	1359	1314	1334	1459	1334	1330	1237	1524
ATG4A	706	738	646	758	759	686	736	794	686	649	668	813
ATG4B	744	767	791	871	777	820	828	723	752	786	751	824
ATG4C	825	877	756	909	843	778	750	845	752	826	795	967
ATG4D	887	882	898	963	1056	1103	1071	968	1049	956	863	826
ATG5	1190	1212	1127	1183	997	1022	1081	1195	1061	1055	959	1335
ATG7	522	544	538	474	521	519	520	568	488	493	497	540
ATG9A	2293	2294	2458	2586	2870	2859	3177	2736	2909	2326	2623	2085
ATG9B	18	14.4	8.2	10	17	18	14	7.4	9.8	9.4	13	9
ATHL1	280	261	276	212	182	137	139	167	161	334	207	231
ATIC	4981	5077	5146	5157	5823	5958	5383	5402	5334	5356	5296	4826
ATL1	101	90	95	79	89	108	106	113	79	93	86	117
ATL2	2287	2226	2035	2158	1920	1938	2081	2191	2001	2144	2040	2635
ATL3	384	371	357	437	425	438	418	460	428	414	387	471
ATM	431	434	443	395	334	297	416	341	307	342	433	368
ATMIN	1172	1145	1079	1270	1227	1272	1257	1297	1289	1072	1191	1155
ATN1	2746	2675	2776	2627	2913	2570	3090	2409	2854	2600	3224	2024
ATOH1	7	5	5	8	7	7	6	4	3	8	7	3
ATOH7	5	3	2	1	2	1	1	1	2	1	1	4
ATOH8	32	32	40	27	28	29	37	35	35	26	35	24
ATOX1	351	408	359	363	371	369	388	410	388	360	313	433
ATP10A	0.009	0.009	0.009	0.009	0.009	1	0.009	0.009	0.009	0.009	0.009	0.009
ATP10B	0.009	0.009	0.009	0.009	0.009	0.009	0.009	0.009	0.009	0.009	0.009	0.009
ATP10D	326	326	344	384	401	437	454	430	448	341	387	317
ATP11A	93	104	106	106	116	139	163	115	115	78	142	90
ATP11A-AS1	0.009	0.009	0.009	0.009	0.009	0.009	0.009	0.009	0.009	0.009	0.009	0.009
ATP11AUN	0.009	0.009	0.009	0.009	0.009	0.009	0.009	0.009	0.009	0.009	0.009	0.009
ATP11B	1457	1421	1539	1462	1673	1689	1912	1843	1692	1523	1735	1512
ATP11C	2287	2138	2323	2100	2277	2283	2471	2304	2045	2117	2504	2301
ATP12A	9	6	9	7	8	10	2	8	10	5	9	10
ATP13A1	1969	1908	2093	1797	1779	1806	1853	1622	1792	2037	1998	1609
ATP13A2	1187	1266	1269	1339	1398	1579	1579	1306	1465	1232	1393	1142
ATP13A3	1015	1064	1082	1084	1103	1145	1460	1346	1101	806	1251	964
ATP13A4	0.009	0.009	0.009	0.009	0.009	1	0.009	0.009	0.009	0.009	0.009	0.009
ATP13A4-AS1	0.009	0.009	0.009	0.009	0.009	0.009	0.009	0.009	0.009	0.009	0.009	0.009
ATP13A5	0.009	2	0.009	2	0.009	0.009	0.009	1	0.009	2.6	2	1
ATP13A5-AS1	0.009	1	1	0.009	7	2	0.009	0.009	1	0.4	0.009	0.009
ATP1A1	14055	13952	14806	15525.8	17032.5	18665.5	17959.2	15311	16020	14390.3	16915	11938
ATP1A1-AS1	1518	1477	1596	1047.17	1192.5	1271.5	1167.83	1650	1741	1017.67	1771	1364
ATP1A2	0.009	0.009	1	1	1	1	0.009	0.009	1	0.009	0.009	0.009
ATP1A3	389	411	427	437	524	532	508	490	568	390	481	373
ATP1A4	0.009	0.009	0.009	0.009	0.009	0.009	2	0.009	0.009	0.009	0.009	0.009
ATP1B1	373	418	354	346	347	390	484	493	430	340	375	406
ATP1B2	37	42	42	53	41	48	62	59	60	51	58	57
ATP1B3	2368	2299	2190	2417	2415	2400	2337	2472	2431	2242	2315	2658
ATP1B4	0.009	0.009	0.009	0.009	0.009	0.009	2	0.009	0.009	0.009	0.009	0.009
ATP23	164	164	158	183	170	161	158	183	163	164	138	232
ATP2A1	45	51	58	45	34	47	37	36	38	51	33.167	44
ATP2A1-AS1	289	345	308	244	288	237	198	235	223	320	253.833	299
ATP2A2	5765	5614	5966	6226	6653	7145	7528	6578	6718	5623	6933	4976
ATP2A3	45	47	67	53	63	61	71	77	57	55	52	30
ATP2B1	2642	2388	2544	2360	2381	2545	2615	2450	2414	2336	2897	2297
ATP2B2	0.009	0.009	0.009	2	0.009	0.009	0.009	1	1	1	0.009	0.009
ATP2B2-IT2	0.009	0.009	0.009	0.009	0.009	0.009	0.009	0.009	0.009	0.009	0.009	0.009
ATP2B3	8	5	6	2	9	11	13	6	6	10	7	4
ATP2B4	283	262	299	250	275	321	410	320	297	213	365	203
ATP2C1	1554	1539	1455	1587	1586	1698	1780	1891	1614	1509	1576	1650
ATP2C2	1	0.009	0.009	1	2	0.009	1	1	0.009	0.009	1	1
ATP4A	2	0.009	1	4	1	1	1	3	0.009	1	0.009	2
ATP4B	0.009	0.009	0.009	0.009	0.009	0.009	1	0.009	0.009	0.009	0.009	0.009
ATP5A1	9744	9290	9150	9849	9322	9675	9012	9666	9500	9362	8674	10509
ATP5B	21994	21751	21376	22594	22872	23956	22322	23258	22569	21702	20803	22632
ATP5C1	5020	4946	4729	4991	4661	4603	4261	5046	4891	4912	4421	6056
ATP5D	1103	1233	1109	1258	1260	1229	1094	1203	1257	1158	1275	1188
ATP5E	955	1048	964	1027	815	808	721	1006	909	1005	815	1298
ATP5F1	4785	4961	4629	4828	4337	4140	4199	4813	4426	4541	4039	5579
ATP5G1	2127	2335	2112	2303	1847	1877	1694	2021	1876	2171	1707	2570
ATP5G2	4335	4733	4078	4582	4433	4425	4309	4565	4164	4883	3710	4470
ATP5G3	3756	3959	3748	3936	3656	3881	3430	3871	3465	3958	3244	4403
ATP5H	1396	1418	1320	1404	1274	1266	1198	1430	1199	1428	1127	1607
ATP5I	1306.72	1463.7	1501.33	1520.29	1210.38	1198.38	1179.24	1597	1324.78	1422.44	1000.09	1787.02
ATP5J	1600	1618	1567	1712	1547	1361	1337	1451	1593	1596	1397	2019
ATP5J2	1905	2179	2027	2069	1850	1724	1696	2000	1872	2023	1595	2360
ATP5J2-PTCD1	1346	1568	1531	1579	1422	1488	1392	1485	1518	1471	1280	1540
ATP5L	3888	4369	3946	4193	3630	3741	3640	4163	3887	4205	3245	4885
ATP5L2	112	127	122	136	101	94	108	144	103	123	95	153
ATP5O	4932	5330	4885	5252	4143	4118	4335	4823	4128	4873	3651	6067
ATP5S	245	243	276	242	184	180	210	249	223	250	261	279
ATP5SL	1071	1129	1079	1223	1279	1237	1233	1220	1185	1121	984	1184
ATP6	98266.3	86999.2	102004	71869.5	52759.6	49340.9	47665.9	52711.9	61429.3	110985	91522.8	78560.3
ATP6AP1	3112	3304	3223	3357	3708	3814	3818	3399	3744	3362	3396	3316
ATP6AP1L	37	20	24	30	21	18	33	29	25	18	29	25
ATP6AP2	1323	1318	1213	1318	1174	1239	1323	1402	1306	1237	1234	1612
ATP6V0A1	2535	2388	2388	2359	2617	2670	3185	2742	2993	2450	2733	1953
ATP6V0A2	589	573	577	597	576	596	657	607	603	556	567	610
ATP6V0A4	0.009	0.009	0.009	0.009	0.009	1	0.009	0.009	0.009	1	0.009	0.009
ATP6V0B	1879	2131	2011	1985	1719	1796	1917	2142	1979	2043	1650	2501
ATP6V0C	1990	2242	2166	2284	2382	2568	2351	2342	2444	2203	2257	2250
ATP6V0D1	1316	1370	1360	1450	1477	1523	1537	1542	1579	1439	1372	1381
ATP6V0D2	1	1	3	2	1	4	2	2	6	0.009	5	2
ATP6V0E1	402	436	376	445	376	374	424	422	447	443	371	558
ATP6V0E2	2425.26	2523.98	2500.3	2634.08	2886	2904.52	2605.49	2396.68	2444.94	2705.42	2542.47	2424.94
ATP6V0E2-AS1	110.737	122.017	133.698	105.922	136.996	118.481	140.507	135.318	135.059	112.582	111.532	103.059
ATP6V1A	934	854	820	888	823	975	1125	984	968	753	924	870
ATP6V1B1	22	30	21	27	16	20	13	9	11	18	18	16
ATP6V1B1-AS1	112	91	88	109	90	104	112	104	122	78	70	76
ATP6V1B2	1916	1903	1840	2048	1862	2139	1920	1997	2128	1883	1968	2036
ATP6V1C1	563	557	553	578	580	564	633	602	575	481	567	606
ATP6V1C2	1186	1154	1152	1255	1311	1257	1255	1492	1401	1255	1263	1481
ATP6V1D	836	739	734	796	736	765	746	862	773	762	704	993
ATP6V1E1	949	988	982	1066	943	1013	958	1073	1042	977	960	1149
ATP6V1E2	15	33	24	24	25	27	33	33	40	35	22	30
ATP6V1F	1720	1870	1837	1869	1819	1899	1856	1871	1945	1920	1697	1945
ATP6V1G1	1497	1688	1497	1697	1453	1269	1446	1849	1686	1569	1299	2032
ATP6V1G2	2	2	6	3	4	2	4	1.667	2.5	1	2	3
ATP6V1G2-DDX39B	2016.26	1734.01	1779.24	1845.4	1665.15	482.333	1593.45	429.667	411.5	2304.57	2212.65	406.667
ATP6V1G3	0.009	0.009	0.009	0.009	0.009	0.009	0.009	0.009	0.009	0.009	0.009	0.009
ATP6V1H	602	620	658	664	671	645	610	697	635	631	626	665
ATP7A	469	426	446	409	436	455	619	539	471	373	551	396
ATP7B	471	467	467	457	486	506	604	446	433	421	512	376
ATP8	19848.7	17828.8	24299.5	16001.5	10681.4	9261.09	9078.08	12132.1	16030.7	21348.1	22998.2	19522.7
ATP8A1	444	482	459	452	422	401	520	481	388	407	496	417
ATP8A2	3	8	7	9	13	10	16	11	10	6	9	6
ATP8B1	14	13	18	16	16	22	14	12	19	23	18	20
ATP8B2	1245	1350	1339	1443	1483	1537	1919	1572	1640	1113	1609	1054
ATP8B3	10	6	6	6	10	7	10	16	16	7	10	11
ATP8B4	2	0.009	2	1	2	2	2	2	1	1	3	3
ATP9A	152	210	204	167	163	180	319	187	193	140	250	156
ATP9B	171	155	163	142	162	180	167	162	150	160	158	133
ATPAF1	1074	1003	1092	1152	1175	1110	1182	1155	1059	996	1065	1071
ATPAF2	272	328	293	306	312	341	332	362	322	327	289	312
ATPIF1	2548	2789	2614	2882	2568	2272	2239	2789	2670	2695	2201	3233
ATR	1022	962	1052	923	927	905	1077	896	907	818	1113	825
ATRAID	1145.31	1329.81	1269.37	1247.17	1133.15	1144.25	1089.63	1176.1	1155.51	1154.29	1015.28	1491.62
ATRIP	647	668	643	679	640	689	604	617	588	645	670	545
ATRN	378	365	362	370	397	464	456	365	405	312	422	342
ATRNL1	116	121	89	121	129	118	130	139	111	104	112	105
ATRX	1546	1553	1742	1630	1805	1859	1742	1409	1379	1554	1938	1269
ATXN1	89	83	92	53	71	56	63	52	55	54	92	53
ATXN10	2599	2494	2506	2753	2714	2747	2685	2713	2704	2457	2422	2800
ATXN1L	191	181	194	177	181	157	254	172	196	109	199	124
ATXN2	1694	1677	1820	1632	1711	1789	1743	1541	1675	1707	1947	1296
ATXN2L	4681	4677	5033	4526	4609	4431	4715	3875	4875	4731	4874	3499
ATXN3	264	294	294	316	278	299	296	332	278	277	320	311
ATXN3L	0.009	0.009	0.009	0.009	0.009	0.009	0.009	0.009	0.009	0.009	0.009	0.009
ATXN7	198	215	200	205	197	218	246	213	198	162	239	165
ATXN7L1	92	81	77	97	93	78	80	77	75	55	79	68
ATXN7L2	351	329	307	336	323	340	366	359	380	338	336	303
ATXN7L3	417	410	435	412	415	392	503	398	434	326	467	323
ATXN7L3B	192	174	164	201	186	184	201	180	191	146	198	179
ATXN8OS	0.009	0.009	0.009	0.009	0.009	0.009	0.009	0.009	0.009	0.009	0.009	0.009
AUH	280	271	291	280	290	273	254	244	260	281	264	328
AUNIP	398	430	444	392	419	461	430	380	405	398	392	452
AUP1	3574.94	3759.06	3709.43	3725.9	3577.53	3576.71	3605.77	3782.87	3745.87	3752.3	3334.08	3941
AURKA	1401	1347	1247	1478	1404	1480	1265	1225	1323	1327	1349	1345
AURKAIP1	1951	2148	1935	2106	2192	2168	2013	2188	2238	2069	1940	2108
AURKB	2536	2497	2656	2548	2468	2437	2158	2187	2139	2617	2284	2550
AURKC	11	2	7	8	5	14	4	9	5	6	6	6
AUTS2	688	748	740	617	628	592	606	471	517	649	870	597
AVEN	207	246	240	256	290	272	258	277	295	200	252	233
AVIL	10	14	10	14	9	6	9	14	12	20	10	11
AVL9	345	335	290	315	286	319	388	303	283	266	335	296
AVP	0.009	0.009	0.009	0.009	0.009	0.009	0.009	0.009	0.009	0.009	0.009	0.009
AVPI1	82	94	80	80	103	82	104	78	88	106	84	64
AVPR1A	1	3	1	2	0.009	0.009	1	3	1	0.009	0.009	1
AVPR1B	0.009	0.009	0.009	0.009	0.009	0.009	3	0.009	0.009	0.009	0.009	0.009
AVPR2	2	0.009	0.009	0.009	0.009	0.009	0.009	3	2	0.009	0.009	0.009
AWAT1	0.009	1	0.009	0.009	2	0.009	0.009	0.009	0.009	0.009	0.009	0.009
AWAT2	0.009	0.009	0.009	0.009	0.009	0.009	0.009	0.009	0.009	0.009	0.009	1
AXDND1	5	2	4	2	3	4	4	5	7	0.009	4	3
AXIN1	1045	1099	1150	1204	1317	1270	1232	1051	1142	1130	1259	983
AXIN2	147	160	142	136	161	136	142	125	117	129	161	129
AXL	2	1	2	1	2	1	0.009	2	4	1	0.009	0.009
AZGP1	0.009	1	0.009	0.009	0.009	0.009	0.009	0.009	0.009	1	0.009	0.009
AZI2	573	538	470	597	555	551	624	627	598	542	586	630
AZIN1	987	1044	992	949	873	962	1056	1148	962	869	896	1085
AZIN1-AS1	0.009	1	3	1	3	1	3	2	2	3	4	0.009
AZIN2	44	53	55	58	55	68	57	63	76	36	45	45
AZU1	1	0.009	0.009	0.009	0.009	0.009	0.009	0.009	2	1	0.009	1
B2M	2122	2031	1944	2078	1655	1567	1691	2029	1843	1899	1637	2449
B3GALNT1	63	64	70	74	71	73	83	100	65	71	63	76
B3GALNT2	1464	1409	1444	1544	1428	1458.36	1572	1539	1622.57	1426.13	1433	1673.65
B3GALT1	3	5.8	2	7.2	2	9.8	7.6	4.8	4	4	4.8	7.8
B3GALT2	0.009	0.009	0.009	0.009	0.009	0.009	1	3	1	0.009	0.009	0.009
B3GALT4	7	1	4	6	4	6	2	3	3	3	4	7
B3GALT5	0.009	0.009	0.009	0.009	0.009	0.009	0.009	1	0.009	0.009	0.009	0.009
B3GALT5-AS1	0.009	0.009	0.009	0.009	0.009	0.009	0.009	1	0.009	0.009	0.009	1
B3GALT6	300	311	282	315	298	359	287	237	269	290	291	256
B3GAT1	7	3	2	3	6	2	3	4	8	4	7	4
B3GAT2	48	46	45	40	40	41	47	34	44	42	37	44
B3GAT3	911	940	929	965	1010	991	1058	1051	983	1029	934	954
B3GLCT	301	271	283	289	266	228	276	289	239	265	294	314
B3GNT2	261	233	254	284	264	238	295	273	266	213	233	282
B3GNT3	1	3	5	1	3	3	6	3	6	5	1	2
B3GNT4	39	39	43	47	44	30	30	33	37	46	33	33
B3GNT5	199	172	186	184	133	140	210	197	207	149	181	198
B3GNT6	0.009	0.009	0.009	0.009	0.009	0.009	0.009	0.009	0.009	0.009	0.009	0.009
B3GNT7	1	0.009	2	1	1	6	1	3	1	1	2	0.009
B3GNT8	9	9	12	7	9	10	21	7	14	13	17	8
B3GNT9	16	5	10	7	14	12	6	11	11	11	13	8
B3GNTL1	91.086	92.2	81.608	94.843	108.338	77.334	114.506	69.579	94.382	89.012	106.601	90.645
B4GALNT1	405.728	428.935	413.823	565.617	559.665	501	1120.17	1003.49	1164	450.491	528.886	408.043
B4GALNT2	0.009	0.009	0.009	0.009	0.009	0.009	0.009	0.009	0.009	0.009	0.009	0.009
B4GALNT3	260	279	312	299	306	322	334	316	351	222	338	203
B4GALNT4	160	134	167	193	142	124	121	106	109	146	137	140
B4GALT1	259	276	286	245	280	264	429	330	346	212	338	246
B4GALT1-AS1	7	2	6	3	5	2	4	1	8	9	8	6
B4GALT2	830	892	879	946	949	1106	1056	935	967	883	918	811
B4GALT3	1430	1461	1389	1491	1653	1619	1775	1646	1775	1434	1430	1504
B4GALT4	420	399	426.25	468	443	494.934	451	533	541	419.885	471	417
B4GALT4-AS1	4	8	0.75	4	10	15.066	0.009	12	8	9.115	11	10
B4GALT5	263	291	251	299	331	355	401	330	301	224	316	256
B4GALT6	212	231	248	236	224	229	266	256	220	177	264	215
B4GALT7	424	455	422	458	422	470	444	441	444	397	452	446
B4GAT1	1371	1332	1274	1396	1429	1431	1277	1225	1309	1299	1308	1350
B9D1	391	441	379	385	380	321	404	411	392	413	369	459
B9D2	41	43	29	44	23	45	41	47	51	43	37	32
BAALC	8	7	9	8	7	7	13	9	9	4	8	12
BAALC-AS1	0.009	1	1	0.009	1	0.009	0.009	1	2	1	1	0.009
BAALC-AS2	1	0.009	0.009	0.009	0.009	1	0.009	0.009	0.009	0.009	0.009	0.009
BAAT	4	2	6	3	3	3	5	7	2	1	1	5
BABAM1	1625	1670	1577	1622	1632	1581	1615	1685	1647	1693	1443	1756
BACE1	210	206	213	200	212	216	271	225	221	179	212	145
BACE1-AS	35	25	43	41	44	39	42	36	38	51	52	35
BACE2	489	530	489	547	604	570	615	624	597	511	533	535
BACH1	327	304	335	354	321	289	619	587	519	263	353	299
BACH1-IT2	0.009	0.009	0.009	0.009	0.009	0.009	1	0.009	0.009	0.009	0.009	0.009
BACH2	49	47	38	26	38	34	49	46	55	43	79	31
BAD	224	240	221	252	216	218	226	263	241	249	204	257
BAG1	549	522	577	575	586	643	664	631	587	551	544	581
BAG2	380	400	363	480	430	482	624	643	536	402	403	432
BAG3	1269	1255	1198	1443	1557	1644	1864	1633	1902	1315	1552	1098
BAG4	444	382	381	452	384	382	470	470	358	352	412	410
BAG5	401	343	364	408	404	378	461	411	398	346	382	355
BAG6	6174	6191	6424	6226	7050	7170	7026	5882	6432	6158	6891	4844
BAGE2	1	1	0.009	1	1	0.009	2	0.009	1	0.009	1	0.009
BAHCC1	452	414	471	300	270	270	317	226	220	266	448	307
BAHD1	1021	1030	1003	1054	1124	1139	1265	995	1082	931	1213	764
BAIAP2	331	343	358	398	399	403	408	349	389	403	384	307
BAIAP2-AS1	175	205	210	181	203	189	205	183	185	174	214	155
BAIAP2L1	562	573	519	576	648	618	657	616	666	590	585	465
BAIAP2L2	10	6	11	4	4	11	4	8	6	13	3	5
BAIAP3	20	15	27	22	13	18	24	18	28	27	21	19
BAK1	295	328	260	325	313	354	340	335	337	273	279	286
BAMBI	384	379	376	286	271	275	245	261	267	405	313	325
BANCR	0.009	0.009	0.009	0.009	0.009	0.009	0.009	0.009	0.009	0.009	0.009	0.009
BANF1	913	1038	1090	1084	1028	1013	1006	1060	1066	1101	1014	1097
BANF2	0.009	0.009	0.009	0.009	0.009	0.009	0.009	0.009	0.009	0.009	0.009	0.009
BANK1	0.009	0.009	0.009	0.009	0.009	0.009	0.009	0.009	0.009	0.009	0.009	0.009
BANP	279	291	271	282	294	281	311	269	321	276	319	250
BAP1	1845	1878	1948	1960	2075	2194	2218	1996	1956	1623	2130	1665
BARD1	698	725	655	623	565	626	596	588	580	603	648	636
BARHL1	0.009	0.009	0.009	0.009	0.009	0.009	0.009	0.009	0.009	0.009	0.009	0.009
BARHL2	63	73	60	60	68	71	65	65	76	69	63	66
BARX1	89	101	106	109	120	136	102	102	104	94	94	105
BARX2	241	312	255	210	197	201	225	201	204	270	304	253
BASP1	201	201	194	180	199	171	187	173	198	186	236	198
BATF	0.009	0.009	0.009	0.009	0.009	0.009	0.009	0.009	0.009	0.009	0.009	0.009
BATF2	1	1	5	2	2	3	6	0.009	1	4	3	7
BATF3	129	141	128	126	146	114	120	120	115	151	149	126
BAX	1565	1617	1641	1684	1697	1821	1769	1780	1876	1642	1535	1442
BAZ1A	3770	3667	3766	3860	4322	4406	4328	3768	4042	4045	4657	3184
BAZ1B	2565	2594	2786	2673	2798	3009	3095	2453	2617	2149	3035	1904
BAZ2A	1682	1657	1927	1789	1824	1786	2323	1669	1651	1287	2011	1223
BAZ2B	243	306	246	230	252	260	255	245	243	246	290	238
BBC3	74	91	92	78	83	72	73	70	55	64	66	71
BBIP1	152	159	158	158	126	114	133	182	172	155	122	209
BBOF1	27	23	13	19	30	14	9	20	25	27	15	34
BBOX1	0.009	1	2	0.009	0.009	0.009	0.009	2	1	0.009	1	0.009
BBOX1-AS1	28	33	39	23	28	33	35	29	19	33	29	35
BBS1	213	225	199.949	219.916	186.933	211	210.848	190.959	192	217	219	185
BBS10	506	429	428	436	358	325	347	409	335	370	398	487
BBS12	161	158	128	140	101	117	110	133	125	146	114	144
BBS2	707	695	693	736	658	682	593	663	687	710	628	738
BBS4	662	671	662	569	570	523	598	694	617	539	524	685
BBS5	78	70	95	82	96	82	86	101	83	63	84	59
BBS7	770	740	668	815	782	791	847	854	864	737	718	840
BBS9	304	341	333	318	309	319	371	348	336	323	292	311
BBX	478	509	465	472	453	524	671	550	519	417	578	385
BCAM	165	189	184	220	224	219	226	200	210	198	211	159
BCAN	2	2	0.009	4	3	2	4	5	2	2	1	1
BCAP29	1036	1000	947	1046	1041	964	1083	1206	1057	1001	1004	1362
BCAP31	3649	3892	3718	3914	4104	4248	4084	4259	3995	3928	3754	4058
BCAR1	1004	1086	1010	1064	1236	1244	1224	1067	1155	978	1136	850
BCAR3	127	128	171	122.5	144	129	181	146.167	153.5	121	128	97
BCAR4	0.009	0.009	0.009	0.009	1	0.009	2	0.009	3	0.009	0.009	0.009
BCAS1	0.009	1	1	3	1	2	3	2	2	3	1	2
BCAS2	1438	1474	1281	1462	1336	1199	1315	1506	1419	1200	1271	1644
BCAS3	660	613	667	579	667	615	708	583	596	573	684	533
BCAS4	67	63	62	63	60	77	60	77	80	78	64	68
BCAT1	1676	1454	1544	1685	1787	1956	2068	1971	1921	1628	1876	1648
BCAT2	554	564	575	607	677	686	610	587	579	595	554	538
BCCIP	2718	2811	2741	3273	3071	2970	3140	3620	3157	2944	2687	3384
BCDIN3D	131	177	163.229	165	165	148	123	167	127	169	132	194
BCDIN3D-AS1	21	28	18.771	16	23	13	15	13	19	24	29	22
BCHE	179	137	172	212	181	187	184	196	179	169	187	215
BCKDHA	531	615	567	574	601	611	576	550	591	585	572	522
BCKDHB	568	549	548	579	568	544	553	597	550	559	523	607
BCKDK	1245	1321	1296	1398	1465	1430	1418	1241	1387	1355	1264	1137
BCL10	160	166	170	194	198	178	186	191	202	183	186	197
BCL11A	338	353	336	292	269	288	233	213	242	338	324	254
BCL11B	8	12	15	7	5	10	7	4	6	3	19	7
BCL2	25	46	49	28	23	22	35	36	39	24	35	26
BCL2A1	1	1	2	1	3	0.009	0.009	0.009	2	3	1	0.009
BCL2L1	391	426	414	450	432.103	429	413	420	417	442	438.598	391
BCL2L10	0.009	0.009	2	0.009	0.009	0.009	0.009	0.009	0.009	0.009	0.009	0.009
BCL2L11	923	856	930	799	822	733	708	711	674	876	904	828
BCL2L12	1146.32	1251.04	1159.5	1363.64	1346.32	1251.36	1164.82	1165.14	1224.57	1224.75	1090	1209.82
BCL2L13	1343	1365	1404	1469	1514	1565	1644	1653	1609	1343	1432	1369
BCL2L14	0.009	2	1	0.009	0.009	0.009	0.009	0.009	0.009	0.009	1	0.009
BCL2L15	0.009	0.009	0.009	0.009	0.009	2	2	3	2	2	2	1
BCL2L2	66.333	71.333	59.667	71.667	68.333	62	85.667	60.667	73.667	55	62.667	48.667
BCL2L2-PABPN1	31.667	32.667	28.333	35.333	32.667	31	39.333	28.333	34.333	27	28.333	24.333
BCL3	27	31	33	32	32	34	37	42	36	35	38	21
BCL6	122	93	84	79	98	84	85	84	72	86	95	98
BCL6B	123	113	126	140	159	116	171	153	135	127	148	106
BCL7A	192	157	178	201	192	227	257	186	203	171	227	195
BCL7B	1159	1116	1095	1245	1172	1155	1145	1207	1201	1086	1036	1200
BCL7C	721.789	800.824	719.689	754.124	777.794	798.415	782.974	806.728	737.427	804.564	727.128	790.646
BCL9	1005	1035	1025	1003	1124	1086	1223	943	1053	849	1130	801
BCL9L	248	274	251	225	282	205	386	268	284	216	343	180
BCLAF1	9283	8651	9098	9149	9869	10555	9430	8744	9155	8589	10060	7959
BCO1	1	1	1	0.009	1	1	3	0.009	3	0.009	3	0.009
BCO2	9	8	7	9	6	10	9	7	10	12	11	4
BCOR	3872	4065	4371	3168	3199	3380	3367	2473	2707	3641	4748	2778
BCORL1	765	763	835	830	905	951	1105	774	911	750	1050	519
BCR	1552	1592	1691	1589	1796	1933	1873	1470	1596	1466	1760	1233
BCS1L	1462	1362	1478	1505	1446	1468	1393	1531	1515	1560	1390	1485
BCYRN1	2868	3043	2321	2985	3077	2543	2961	3579	3988	3249	3054	3889
BDH1	55	73	70	72	91	54	51	56	56	80	55	67
BDH2	184	175	150	182	164	173	199	187	165	190	136	188
BDKRB1	0.009	0.009	0.009	1	0.009	0.009	1	2	0.009	0.009	1	0.009
BDKRB2	3	2	1	3	0.009	1	1	0.009	0.009	2	4	5
BDNF	2.783	4.13	0.009	3.565	0.009	0.009	0.783	1.783	1	2	1	2
BDNF-AS	4.217	6.87	4	13.435	13	5	7.217	7.217	12	5	9	6
BDP1	611	590	685	642	604	632	808	701	594	465	790	465
BEAN1	1	1.833	0.009	0.009	1	3	1	1	2	3.833	3	4.833
BEAN1-AS1	0.009	0.167	0.009	0.009	0.009	0.009	0.009	0.009	0.009	0.167	0.009	0.167
BECN1	774	759	742	788	804	844	799	805	790	746	798	775
BECN2	0.009	0.009	0.009	3	0.009	1	0.009	0.009	0.009	0.009	0.009	0.009
BEGAIN	14	16	7	26	20	25	22	19	25	10	13	23
BEND2	0.009	0.009	0.009	1	0.009	0.009	1	0.009	0.009	0.009	0.009	1
BEND3	113	126	120	130	130	147	213	142	155	84	144	100
BEND4	123	122	111	129	140	150	191	130	126	118	134	100
BEND5	11	13	16	13	14	10	15	16	9	11	18	17
BEND6	44	44	40	66	42	61	80	81	86	45	48	49
BEND7	522	478	564	483	525	546	606	531	574	550	547	470
BEST1	13	18.941	22.833	11	9.833	10	16	19.833	23	6	6	7
BEST2	1	0.009	1	1	1	0.009	0.009	4	2	0.009	1	0.009
BEST3	1	1	1	6	4	7	1	4	6	3	0.009	1
BEST4	0.009	1	1	0.009	2	0.009	0.009	1	3	1	1	1
BET1	254	253	247	214	229	212	228	277	224	222	212	290
BET1L	59	58	52	53	45	51	80	65	62	67	36	51
BEX1	311	357	317	326	339	355	329	426	359	322	292	359
BEX2	477	520	484	515	554	458	489	553	574	501	481	643
BEX3	4921	5162	4797	5370	5585	5218	5042	5744	5503	5517	4843	5488
BEX4	680	674	630	651	678	641	696	759	768	680	649	650
BEX5	77	76	61	65	51	52	81	89	74	74	51	101
BFAR	813	875	785	873	806	845	889	856	832	754	807	929
BFSP1	87	79	70	73	84	81	82	85	91	63	85	82
BFSP2	0.009	0.009	0.009	0.009	0.009	0.009	0.009	0.009	0.009	0.009	0.009	0.009
BFSP2-AS1	0.009	0.009	0.009	0.009	0.009	0.009	0.009	0.009	0.009	0.009	0.009	0.009
BGLAP	13	22	22	26	31	19	23	22	12	24	32	25
BGLT3	0.009	0.009	0.009	0.009	0.009	0.009	0.009	0.009	0.009	0.009	0.009	0.009
BGN	2	0.009	0.009	1	1	1	4	2	2	0.009	1	0.009
BHLHA15	2	0.009	1	2	1	0.009	2	1	1	0.009	0.009	1
BHLHA9	0.009	0.009	0.009	0.009	0.009	0.009	0.009	0.009	0.009	0.009	0.009	0.009
BHLHB9	180	205	169	191	176	180	223	201	197	166	206	208
BHLHE22	12	8	6	2	7	5	5	2	6	8	6	4
BHLHE23	0.009	1	3	2	0.009	2	3	2	0.009	1	0.009	1
BHLHE40	199	204	214	159	174	163	230	173	223	213	215	163
BHLHE40-AS1	2	3	10	2	4	2	4	4	1	3	2	2
BHLHE41	50	51	53	35	43	48	53	39	42	30	53	30
BHMG1	5	5	7	5	13	5	10	13	9	6	11	4
BHMT	0.009	0.009	1	0.009	0.009	2	0.009	0.009	1	0.009	0.009	0.009
BHMT2	0.009	0.009	0.009	0.009	0.009	0.009	0.009	0.009	0.009	0.009	0.009	0.009
BICC1	102	130	85	103	125	99	122	127	105	77	136	99
BICD1	204	186	170	200	207	189	249	217	216	185	210	160
BICD2	474	445	484	508	545	605	669	461	512	403	540	350
BICDL1	22	41	32	27	34	37	36	37	30	20	30	30
BICDL2	14	12	10	7	5	7	7	9	11	10	11	9
BID	385	410	440	437	451	437	447	502	466	467	403	490
BIK	13	6	11	7	11	10	9	19	19	13	8	15
BIN1	377	416	391	417	445	449	504	518	502	413	461	386
BIN2	2	2	4	0.009	0.009	1	0.009	1	0.009	4	0.009	1
BIN3	249	275	237	288	291	276	235	262	266	258	230	277
BIN3-IT1	0.009	2	0.009	0.009	0.009	0.009	0.009	0.009	1	1	0.009	1
BIRC2	608	585	552	563	501	521	580	581	558	572	544	714
BIRC3	1	6	4	8	7	11	11	7	8	4	1	5
BIRC5	4908	5171	4851	5047	4343	4695	4193	4584	4331	4743	4200	5870
BIRC6	1297	1386	1503	1259	1307	1444	1710	1182	1204	1261	1745	949
BIRC6-AS2	0.009	0.009	1	1	0.009	0.009	0.009	0.009	0.009	1	0.009	0.009
BIRC7	0.009	0.009	0.009	0.009	0.009	0.009	0.009	0.009	0.009	0.009	0.009	0.009
BIRC8	0.009	0.009	0.009	0.009	0.009	0.009	0.009	0.009	0.009	0.009	0.009	0.009
BISPR	7	4	3	3	4	2	1	2	1	2	4	4
BIVM	167.5	149.5	124.5	162	156.5	145	145.5	151.5	151	156	170	175.5
BIVM-ERCC5	43.5	44.5	36.5	33	32.5	33	34.5	35.5	43	37	38	43.5
BLACAT1	0.009	0.009	0.009	0.009	0.009	1	1	1	0.009	0.009	1	0.009
BLACE	0.009	0.009	0.009	0.009	0.009	0.009	0.009	0.009	0.009	0.009	0.009	0.009
BLCAP	128	151	130	136	109	117	101	129	143	100	120	122
BLID	0.009	0.009	0.009	0.009	0.009	0.009	0.009	0.009	0.009	0.009	0.009	0.009
BLK	3	0.009	2	1	0.009	2	1	0.009	1	2	0.009	1
BLM	1640	1560	1651	1490	1608	1608	1527	1379	1428	1467	1704	1254
BLMH	1752	1616	1654	1813	1893	2015	2147	2170	2185	1611	1754	1656
BLNK	2	4	2	4	3	6	2	2	2	4	4	3
BLOC1S1	268	300	245	273	265	184	209	250	234	276	235	360
BLOC1S1-RDH5	443	499	456	448	345	347	354	406	376	419	332	543
BLOC1S2	255	311	291	327	293	246	315	314	318	274	233	315
BLOC1S3	79	89	87	78	62	96	100	69	92	67	105	79
BLOC1S4	206	217	220	186	169	166	186	186	182	206	168	182
BLOC1S5	0.009	0.009	0.009	0.009	0.009	0.009	0.009	0.009	0.009	0.009	0.009	0.009
BLOC1S5-TXNDC5	6302.72	6283.23	6276.11	7304.54	7549.41	8137.44	8022.07	8108.03	8014.02	6722.56	7111.95	6997.31
BLOC1S6	1400	1274	1225	1430	1251	1353	1417	1634	1444	1304	1324	1612
BLVRA	507	532	595	618	620	605	544	641	581	554	531	578
BLVRB	321	368	325	345	301	326	498	518	492	392	267	359
BLZF1	513	522	462	471	435	459	486	510	521	493	457	569
BMF	11	2	15	11	4	2	5	3	5	7	7	4
BMI1	0.009	0.009	0.009	0.009	0.009	0.009	0.009	0.009	0.009	0.009	0.009	0.009
BMP1	281	293	273	270	256	271	301	306	321	304	308	234
BMP10	0.009	1	0.009	0.009	0.009	0.009	0.009	0.009	0.009	0.009	0.009	0.009
BMP15	0.009	0.009	0.009	0.009	0.009	0.009	0.009	0.009	0.009	0.009	0.009	0.009
BMP2	458	470	445	457	459	423	321	284	321	447	512	431
BMP2K	296	335.8	338	333	366	339	371	344	316	318	357	279
BMP3	4	3	3	1	3	1	6	2	3	2	5	2
BMP4	174	190	208	181	179	169	177	192	184	216	196	180
BMP5	10	11	5	2	8	4	4	3	2	9	4	6
BMP6	88	78	68	90	105	100	116	95	124	85	81	82
BMP7	624	621	666	614	676	668	746	678	715	657	691	582
BMP7-AS1	0.009	0.009	0.009	0.009	0.009	0.009	0.009	0.009	0.009	0.009	0.009	0.009
BMP8A	38	45	45	36	38.75	32	48.25	42	42.75	38	29	38.5
BMP8B	53	53	50	55	51	62	68.067	63.467	47	58	61	50
BMPER	54	52	52	34	19	19	34	20	18	36	50	33
BMPR1A	262	234	248	244	219	210	267	246	200	231	243	265
BMPR1B	48	40	55	39	48	31	56	47	54	44	56	55
BMPR1B-AS1	1	0.009	1	1	0.009	2	0.009	1	0.009	2	2	2
BMPR2	517	511	519	494	520	541	615	495	515	416	577	502
BMS1	2582	2580	2651	2735	3254	3187	3115	2774	2887	2481	2968	1905
BMT2	116	84	94	101	81	97	118	103	94	93	90	129
BMX	0.009	0.009	0.009	0.009	0.009	0.009	1	0.009	0.009	0.009	1	0.009
BNC1	25	33	12	28	29	25	48	33	43	30	29	27
BNC2	75	82	98	63	51	59	74	69	62	67	91	60
BNIP1	315	346	312	375	320	319	339	360	349	290	294	361
BNIP2	452	425	481	457	456	474	473	487	446	408	489	458
BNIP3	395	406	400	456	434	424	545	496	491	409	359	481
BNIP3L	196	235	206	188	209	207	201	220	168	203	209	234
BNIPL	13	10	7	8	6	8	8	11	7	10	9	8
BOC	236.807	233.438	215.83	192.245	194.286	212.074	216.09	203.808	196.196	202.834	218.498	191.652
BOD1	2569	2685	2526	2696	2433	2497	2426	2665	2573	2412	2268	2940
BOD1L1	860	890	943	918	1074	1080	1062	851	919	892	1160	621
BOD1L2	73	69	74	78	62	73	59	86	85	71	66	67
BOK	2	1	2	1	3	1	1	6	6	7	3	1
BOK-AS1	0.009	0.009	0.009	0.009	0.009	1	0.009	1	0.009	1	0.009	1
BOLA1	130	144	128	131	134	121	149	161	129	148	144	156
BOLA2	431.952	484.114	420.623	484.344	455.986	437.151	418.331	519.528	442.335	614.2	408.702	704.174
BOLA2B	727	770	664	767	679	676	589	703	673	746	600	916
BOLA2-SMG1P6	733.048	727.886	712.377	703.656	667.014	691.849	664.669	648.472	641.665	687.8	575.298	754.826
BOLA3	904	919	843	944	845	747	755	1002	845	900	875	1131
BOLA3-AS1	306	262	307	267	298	318	300	264	321	291	278	293
BOLL	3	0.009	0.009	0.009	0.009	2	0.009	1	0.009	0.009	0.009	1
BOP1	3243	3472	3401	3539	3878	4063	3780	3353	3583	3570	3574	2821
BORA	795	778	753	727	753	734	728	807	782	724	744	877
BORCS5	54	70	80	49	84	83	72	61	79	80	72	81
BORCS6	129	141	158	133	134	139	166	127	136	122	124	133
BORCS7	0.009	0.009	0.009	0.009	0.009	0.009	0.009	0.009	0.009	0.009	0.009	0.009
BORCS7-ASMT	277	271	258	312	298	290	345	354	296	311	266	297
BORCS8	111.333	62.333	68.5	151	121.333	119	160	70.5	66.667	142	120.333	147
BORCS8-MEF2B	119.917	171.917	162.25	100	110.917	89	94.5	168.75	185.833	103	112.667	128
BPESC1	0.009	0.009	0.009	0.009	0.009	1	0.009	0.009	0.009	0.009	0.009	0.009
BPGM	487	474	456	472	449	451	419	492	489	399	393	482
BPHL	268	302.422	311	291.448	236	253.549	256	249	235	291	265.603	333.516
BPI	0.009	0.009	0.009	0.009	0.009	0.009	0.009	0.009	0.009	0.009	0.009	0.009
BPIFA1	0.009	0.009	0.009	0.009	0.009	0.009	0.009	0.009	0.009	0.009	0.009	0.009
BPIFA2	0.009	0.009	0.009	1	0.009	0.009	0.009	0.009	0.009	0.009	1	0.009
BPIFA3	0.009	0.009	0.009	0.009	0.009	0.009	0.009	0.009	0.009	0.009	0.009	0.009
BPIFB1	0.009	0.009	0.009	0.009	0.009	0.009	0.009	0.009	0.009	0.009	0.009	0.009
BPIFB2	0.009	0.009	0.009	0.009	0.009	0.009	0.009	0.009	0.009	0.009	0.009	0.009
BPIFB3	0.009	0.009	0.009	0.009	0.009	0.009	0.009	0.009	0.009	0.009	0.009	0.009
BPIFB4	0.009	0.009	0.009	0.009	0.009	0.009	0.009	0.009	0.009	0.009	0.009	0.009
BPIFB6	0.009	0.009	0.009	0.009	0.009	0.009	0.009	0.009	0.009	0.009	0.009	0.009
BPIFC	0.009	0.009	0.009	1	0.009	1	0.009	0.009	0.009	0.009	0.009	2
BPNT1	868	913	850	967	877	956	905	1007	992	880	816	979
BPTF	2045	2024	2327	1984	2139	2368	2416	1871	1970	1881	2670	1517
BPY2	0.009	0.009	0.009	0.009	0.009	0.009	0.009	0.009	0.009	0.009	0.009	0.009
BPY2B	0.009	0.009	0.009	0.009	0.009	0.009	0.009	0.009	0.009	0.009	0.009	0.009
BPY2C	0.009	0.009	0.009	0.009	0.009	0.009	0.009	0.009	0.009	0.009	0.009	0.009
BRAF	923	872	980	868	902	891	1012	879	848	821	995	868
BRAP	505	486	510	513	474	500	551	549	548	423	488	512
BRAT1	1292	1399	1379	1384	1438	1499	1350	1192	1137	1438	1443	1128
BRCA1	1636	1592	1671	1529	1706	1727	1864	1669	1544	1381	1795	1398
BRCA2	451	443	467	411	385	459	533	433	390	345	486	381
BRCAT107	0.009	0.009	0.009	0.009	0.009	0.009	1	0.009	0.009	0.009	0.009	0.009
BRCAT54	9	2	3	11	7	3	2	6	10	8	6	14
BRCC3	332	319	338	339	368	337	374	341	359	264	371	325
BRD1	1119	1027	1203	1095	1186	1149	1232	988	1129	1139	1269	907
BRD2	13825	13657	13881	12634	13494	13475	13071	11461	12374	12150	13829	11110
BRD3	649	640	677	716	700	708	746	611	628	604	752	486
BRD4	1600	1650	1651	1689	1886	1916	1947	1622	1863	1507	2027	1327
BRD7	1835	1640	1693	2011	2231	2174	1998	1920	2089	1900	1963	1844
BRD8	1654	1564	1600	1496	1513	1312	1182	1348	1339	1512	1417	1452
BRD9	695	672	668	677	659	635	648	657	628	708	681	633
BRDT	0.009	0.009	0.009	0.009	0.009	0.009	1	0.009	0.009	0.009	0.009	0.009
BRE	883	937	853	878	963	1015	989	928	995	920	909	750
BREA2	3	5	4	7	4	3	3	2	2	6	6	3
BRE-AS1	23	35	28.942	33	34	26.938	38	27	36	35	36	29
BRF1	344	358	369	401	427	476	406	353	370	334	408	284
BRF2	234	234	238	186	201	206	253	236	217	188	218	232
BRI3	645	675	614	618	724	637	637	692	780	711	631	727
BRI3BP	303	267	252	341	335	322	362	298	321	307	293	281
BRICD5	22	28.502	27.45	31	12.556	17	14.396	17	22.45	44.543	29.943	15.483
BRINP1	0.009	0.009	0.009	0.009	0.009	0.009	0.009	0.009	0.009	0.009	0.009	0.009
BRINP2	0.009	2	2	0.009	1	1	1	0.009	1	0.009	0.009	2
BRINP3	147.2	149.6	125.333	122.867	110.867	145.6	126.333	109.467	103.467	148.6	125.333	136.6
BRIP1	686	667	650	571	555	596	634	578	547	533	696	517
BRIX1	2472	2339	2375	2614	2731	2628	2340	2643	2513	2457	2439	2815
BRK1	547	606	585	612	452	480	455	529	508	514	482	617
BRMS1	745	752	754	793	846	849	822	838	826	899	779	740
BRMS1L	474	439	438	413	438	422	428	489	464	408	432	507
BROX	1883	1614	1638	1620	1741	1770	1831	1815	1784	1619	1833	1798
BRPF1	1168	1180	1190	1192	1326	1324	1304	1101	1266	1181	1290	914
BRPF3	2104	2169	2260	2340	2604	2591	3017	2489	2885	2066	2548	1832
BRS3	0.009	1	0.009	1	2	2	1	1	1	2	2	1
BRSK1	137	149	168	147	137	123	221	188	203	171	146	139
BRSK2	468.782	443.311	505.663	454.575	470.2	459.595	451.509	285.565	402.488	438.689	458.305	375.712
BRWD1	315	293	330	312	292	284	308	286	305	255	351	289
BRWD1-AS1	1	1	0.009	0.009	0.009	1	0.009	0.009	2	1	0.009	1
BRWD1-IT2	8	7	6	2	7	4	4	5	3	5	7	2
BRWD3	482	444	450	480	465	523	607	478	402	347	519	304
BSCL2	395.711	491.727	246.359	391.816	313.488	414.004	408.998	385.014	380.602	388.741	257.478	426.617
BSDC1	1161	1201	1293	1216	1323	1257	1293	1162	1229	1215	1202	1087
BSG	4577	4779	4787	5146	5182	5553	5458	5296	5562	4935	5062	4866
BSN	66	83	81	58	60	60	109	70	60	41	77	41
BSN-AS2	2	2	1	3	3	2	1	2	2	2	2	3
BSND	1	0.009	0.009	0.009	0.009	0.009	0.009	0.009	0.009	0.009	0.009	0.009
BSPH1	0.009	0.009	0.009	0.009	0.009	0.009	0.009	0.009	0.009	0.009	0.009	0.009
BSPRY	6	3	10	2	4	9	11	18	5	4	8	7
BST1	6	6	5	8	4	3	3	1	2	2	3	6
BST2	3	4	1	3	1	1	5	4	1	5	2	2
BSX	0.009	0.009	1	0.009	0.009	0.009	1	0.009	1	0.009	0.009	0.009
BTAF1	1175	1070	1165	1093	987	1000	1205	1051	990	1009	1231	940
BTBD1	3700	3391	3409	3442	3703	3523	3602	3829	3600	3225	3568	3979
BTBD10	682	749	692	843	736	706	759	816	827	767	717	898
BTBD11	118	121	125	125	139	120	157	112	136	121	134	109
BTBD16	0.009	1	0.009	0.009	1	1	0.009	1	2	0.009	0.009	1
BTBD17	0.009	0.009	1	1	0.009	1	0.009	0.009	1	0.009	0.009	0.009
BTBD18	2	1	0.009	0.009	1	1	2	1	0.009	0.009	0.009	0.009
BTBD19	6	2	1	1	1	1	1	3	4	1	4	3
BTBD2	1004	1053	1031	1060	1157	1356	1192	898	1034	1064	1071	874
BTBD3	511	504	503	493	420	450	493	431	390	462	516	495
BTBD6	964	989	841	955	996	1053	963	981	922	963	814	904
BTBD7	392	343	369	400	368	383	453	410	390	289	400	313
BTBD8	9	7	6	7	3	3	10	6	9	7	7	1
BTBD9	67	54	53	52	66	60	97	71	57	45	75	51
BTC	0.009	0.009	0.009	0.009	0.009	0.009	0.009	0.009	0.009	0.009	0.009	0.009
BTD	243	236	222	214	224	244	234	261	232	248	222	285
BTF3	7756	7750	7128	8107	7797	7726	7158	8008	7740	7784	6974	8695
BTF3L4	244	223	221	222	221	218	212	225	219	208	183	276
BTG1	327	349	320	232	249	238	276	215	240	294	336	319
BTG2	84	91	62	102	85	89	87	94	76	68	71	59
BTG3	419	443	437	476	442	430	468	484	490	479	378	557
BTG4	0.009	0.009	0.009	0.009	0.009	0.009	0.009	1	0.009	0.009	1	0.009
BTK	6	7	1	7	2	2	5	4	6	4	4	3
BTLA	0.009	0.009	1	0.009	0.009	0.009	0.009	0.009	0.009	0.009	0.009	0.009
BTN1A1	0.009	0.009	1	0.009	2	0.009	1	0.009	0.009	1	0.009	0.009
BTN2A1	376	354	389	411	426	406	464	513	486	371	420	388
BTN2A2	234	207	194	192	185	207	246	228	220	183	186	192
BTN3A1	135	135	124	135	129	135	132	144	132	128	116	122
BTN3A2	50	55	52	61	62	53	89	61	71	58	48	41
BTN3A3	44	43	36	37	34	34	44	29	34	41	42	37
BTNL10	1	0.009	0.009	0.009	0.009	1	0.009	1	0.009	0.009	0.009	0.009
BTNL2	0.009	0.009	0.009	1	0.009	0.009	1	0.009	0.009	0.009	0.009	0.009
BTNL3	0.009	0.009	0.009	0.009	0.009	0.009	1	0.009	1	0.009	0.009	0.009
BTNL8	2	0.009	0.009	0.009	0.009	0.009	0.009	0.009	0.009	0.009	0.009	0.009
BTNL9	50	49	69	42	36	31	37	49	42	48	47	58
BTRC	945	928	940	1001	1062	1027	1127	992	1051	889	1020	755
BUB1	3751	3565	3505	3576	3570	3486	3435	3572	3422	3413	3575	3752
BUB1B	2122	1925	1926	1993	2031	2091	1887	1792	1790	1909	2123	1747
BUB1B-PAK6	2.4	1.7	2.6	3.2	3.6	1.7	2	1.2	2.5	2.5	1.2	1.6
BUB3	3871	3829	3906	3898	3768	3618	3761	4029	3890	3626	3506	4399
BUD13	552	519	489	558	526	531	504	496	554	483	458	530
BUD31	708	762	752	744	720	679	659	734	819	738	673	948
BVES	68	65	68	73	76	79	112	95	64	58	70	67
BVES-AS1	19	6	9	14	6	11	11	11	11	11	19	13
BYSL	1245	1326	1274	1487	1443	1653	1468	1455	1488	1399	1314	1238
BZRAP1-AS1	8	9	15.082	5	12	5	8.069	5	9.065	8	16	9.068
BZW1	1503	1531	1424	1696	1558	1446	1607	1695	1505	1384	1532	1874
BZW2	2807	3015	2743	3050	2984	3093	2891	3033	2831	2905	2641	3295
C10orf10	14	20	20	10	14	5	6	5	9	24	14	12
C10orf105	0.009	0.009	1	0.009	0.009	0.009	0.009	0.009	1	1	0.009	0.009
C10orf107	5	1	2	4	1	3	5	3	3	4	3	6
C10orf11	0.009	6	3	2	3	3	4	5	3	9	5	1
C10orf111	5	1	4	3	7	2	1	5	4	0.009	1	7
C10orf113	0.009	0.009	0.009	0.009	0.009	0.009	1	0.009	0.009	0.009	0.009	0.009
C10orf12	188	183	186	196	197	217	252	193	206	163	221	117
C10orf120	0.009	0.009	0.009	0.009	0.009	0.009	0.009	0.009	0.009	0.009	0.009	0.009
C10orf126	0.009	0.009	0.009	0.009	0.009	0.009	0.009	0.009	0.009	0.009	0.009	0.009
C10orf128	0.009	0.009	0.009	0.009	0.009	0.009	0.009	0.009	0.009	0.009	0.009	0.009
C10orf131	5	6	5	6	1	3	4	6	9	5	5	4
C10orf142	0.009	0.009	0.009	0.009	0.009	0.009	0.009	0.009	0.009	0.009	0.009	0.009
C10orf2	1040	1018	1088	1114	1259	1317	1155	1053	1115	1096	1168	802
C10orf25	20	24	16	15	29	16	18	18	21	20	14	19
C10orf35	86	74	72	81	66	59	94	72	96	79	67	80
C10orf53	0.009	0.009	0.009	0.009	0.009	0.009	0.009	0.009	0.009	0.009	0.009	0.009
C10orf54	16	10	13	12	24	14	25	31	29	8	11	16
C10orf55	0.009	0.009	0.009	0.009	0.009	0.009	0.009	0.009	0.009	0.009	0.009	0.009
C10orf62	1	1	0.009	0.009	0.009	0.009	0.009	0.009	0.009	0.009	0.009	0.009
C10orf67	2	3	1	3	2	2	2	6	4	1	3	6
C10orf71	0.009	0.009	1	0.009	0.009	1	0.009	0.009	1	1	1	0.009
C10orf71-AS1	0.009	0.009	0.009	0.009	0.009	0.009	0.009	0.009	0.009	0.009	0.009	0.009
C10orf76	652	635	579	579	676	631	678	621	634	592	619	527
C10orf82	46	48	46	46	37	52	44	47	57	49	49	48
C10orf88	280	294	291	294	283	268	306	303	289	294	283	290
C10orf90	0.009	0.009	0.009	0.009	0.009	0.009	0.009	0.009	0.009	0.009	0.009	0.009
C10orf91	0.009	0.009	0.009	0.009	2	0.009	3	1	0.009	0.009	0.009	0.009
C10orf95	16.599	7.459	7	14	9	7.526	6.014	6	7	8.673	16.785	14
C10orf99	0.009	0.009	0.009	0.009	0.009	0.009	0.009	0.009	0.009	0.009	0.009	0.009
C11orf1	163	194	184	173	165	165	157	156	189	202	164	179
C11orf16	2	1	1	4	2	1	2	3	1	3	2	2
C11orf21	2	0.009	2	0.009	2	1	0.009	0.009	0.009	0.009	0.009	0.009
C11orf24	898	923	922	983	1036	985	985	858	1000	915	917	925
C11orf31	554	615	578	622	560	512	508	595	498	595	487	640
C11orf40	0.009	0.009	0.009	0.009	0.009	0.009	0.009	0.009	0.009	0.009	0.009	0.009
C11orf42	0.009	1	1	2	0.009	0.009	0.009	2	0.009	0.009	1	0.009
C11orf44	0.009	0.009	0.009	0.009	0.009	0.009	0.009	0.009	0.009	0.009	0.009	0.009
C11orf45	73	75	81	76	64	68	64	68	44	67	67	66
C11orf49	407.402	437.221	395.966	486.603	551.024	499.823	505.68	462.203	456.88	478.768	406.692	446.558
C11orf52	0.009	0.009	0.009	0.009	0.009	0.009	0.009	0.009	0.009	0.009	0.009	0.009
C11orf53	0.009	0.009	0.009	0.009	0.009	0.009	0.009	0.009	0.009	0.009	0.009	0.009
C11orf54	147	152	140	138	143	130	123	125	121	132	134	173
C11orf57	1668.87	1478.62	1509.88	1605.13	1650.07	1733.41	1686.62	1753.54	1773.97	1670.02	1641.43	1589.31
C11orf58	1711	1716	1638	1789	1734	1708	1612	1855	1868	1531	1684	1887
C11orf63	77	73	73	85	108	80	101	89	106	88	83	94
C11orf65	8	12	10	10	5	10	10	9	13	11	8	13
C11orf68	153	178	201	191	165	164	163	164	160	157	138	133
C11orf70	34	40	35	36	31	24	22	39	36	30	19	44
C11orf71	52	56	50	57	42	57	38	36	47	69	44	45
C11orf72	1	0.009	0.009	0.009	4	0.009	1	0.009	0.009	1	0.009	3
C11orf73	690	629	628	728	589	599	605	684	636	781	570	879
C11orf74	521	546	494	563	568	540	540	634	581	545	525	629
C11orf80	80	81	112	69	90	102	86	87	83	85	75	83
C11orf84	1347	1486	1534	1529	1563	1492	1483	1479	1529	1449	1456	1275
C11orf86	0.009	0.009	0.009	0.009	0.009	0.009	0.009	0.009	0.009	0.009	0.009	0.009
C11orf87	0.009	0.009	0.009	0.009	0.009	0.009	0.009	0.009	0.009	0.009	0.009	0.009
C11orf88	0.009	0.009	0.009	0.009	0.009	0.009	0.009	0.009	0.009	0.009	0.009	0.009
C11orf91	1	1	0.009	1	1	0.009	0.009	0.009	0.009	2	1	1
C11orf94	3	1	2	1	2	1	5	0.009	0.009	2	3	2
C11orf95	191	185	228	218	184	198	245	185	199	129	210	150
C11orf96	14	17	16	18	16	21	18	18	14	16	12	19
C11orf97	0.009	0.009	0.009	0.009	0.009	0.009	0.009	0.009	0.009	0.009	2	0.009
C11orf98	1147.72	1217.25	1120.86	1272.56	1161.55	1068.96	1020.62	1169.49	1157.4	1196.86	1010.82	1367.65
C12orf10	904	1002	977	913	982	971	1049	1005	1007	954	907	1028
C12orf29	771	692	705	842	678	643	653	873	748	735	651	976
C12orf4	624	651	585	559	574	546	643	694	668	530	515	722
C12orf40	0.009	0.009	1	0.009	0.009	0.009	0.009	0.009	0.009	0.009	0.009	2
C12orf42	0.009	0.009	0.009	0.009	0.009	0.009	0.009	0.009	1	2	0.009	0.009
C12orf43	797	814	893	925	930	952	1020	1015	1030	871	884	910
C12orf45	369	340	333	376	386	368	323	342	399	359	285	465
C12orf49	188	231	192	208	199	200	260	258	231	172	214	208
C12orf50	0.009	1	0.009	0.009	0.009	0.009	0.009	0.009	0.009	0.009	1	0.009
C12orf54	0.009	0.009	0.009	0.009	0.009	0.009	0.009	0.009	0.009	0.009	0.009	0.009
C12orf56	1	7	1	0.009	0.009	0.009	4	2	1	1	1	2
C12orf57	364	372	345	341	335	307	309	386	358	373	277	419
C12orf60	70	60	49	57	48	46	56	54	43	57	48	63
C12orf65	163	152	150	161	142	152	163	163	156	164	167	186
C12orf66	144	143	127	100	131	134	129	136	126	129	109	122
C12orf71	1	0.009	2	0.009	1	1	0.009	1	0.009	1	1	0.009
C12orf73	132	155	142	148	127	128	136	167	149	146	126	143
C12orf74	0.009	0.009	0.009	1	0.009	0.009	0.009	0.009	0.009	0.009	0.009	0.009
C12orf75	117	124	122	134	115	130	160	128	109	144	143	136
C12orf76	4	4	4	2	2	1	1	5	4	7	3	2
C12orf77	0.009	0.009	0.009	0.009	0.009	0.009	0.009	0.009	0.009	0.009	0.009	0.009
C12orf80	0.009	0.009	0.009	0.009	0.009	0.009	0.009	0.009	0.009	0.009	0.009	0.009
C14orf1	462	472	444	507	505	486	483	519	532	486	448	492
C14orf105	0.009	1	0.009	0.009	0.009	0.009	0.009	0.009	0.009	0.009	1	0.009
C14orf119	690	781	647	725	565	556	609	677	586	716	551	892
C14orf132	13	15	18	13	17	13	18	21	29	9	9	25
C14orf142	96	100	82	85	69	57	67	79	69	71	89	103
C14orf159	97	102	88	104	111	109	91	100	91	112	100	103
C14orf166	2976	2981	2748	3124	3219	3153	2977	3433	3125	3019	2904	3573
C14orf169	66	56	95	75	87	90	86	77	75	76	82	70
C14orf177	0.009	0.009	0.009	0.009	0.009	0.009	0.009	0.009	0.009	0.009	0.009	0.009
C14orf178	0.009	1	1	1	2	0.009	1	1	1	1	2	0.009
C14orf180	0.009	0.009	0.009	0.009	0.009	0.009	0.009	0.009	0.009	0.009	0.009	0.009
C14orf2	1039	1107	1123	1211	1001	1054	937	1258	992	1127	832	1399
C14orf28	34	36	43	43	43	25	36	31	29	52	38	54
C14orf37	186	152	183	196	191	191	266	254	238	168	216	175
C14orf39	1	0.009	0.009	0.009	1	0.009	0.009	0.009	2	1	1	1
C14orf79	76	57	78	51	45	60	57	51	55	70	74	68
C14orf80	287	296	316	335	323	324	320	253	292	307	330	256
C14orf93	128.548	117.839	134.097	153.258	134	124	127.387	101.387	108	148.387	121.968	131
C14orf99	0.009	0.009	0.009	0.009	0.009	0.009	0.009	0.009	0.009	0.009	0.009	0.009
C15orf32	0.009	0.009	0.009	0.009	0.009	0.009	0.009	0.009	0.009	0.009	0.009	0.009
C15orf38-AP3S2	41.5	43.667	39.833	40.833	40.833	38	56.5	54.167	46.833	38.667	50.5	34.5
C15orf39	2120	2152	2206	2255	2408	2561	2347	1740	2046	1986	2299	1716
C15orf40	260	231	281	240	202	214	194	267	229	228	209	310
C15orf41	271	300	316	284	293	271	314	317	279	312	294	278
C15orf48	6	6	7	10	1	3	7	13	7	5	5	7
C15orf52	10	17	9	6	6	6	6	4	5	9	15	7
C15orf53	0.009	0.009	0.009	0.009	0.009	0.009	0.009	0.009	0.009	0.009	0.009	0.009
C15orf54	0.009	0.009	0.009	0.009	0.009	0.009	0.009	0.009	0.009	0.009	0.009	0.009
C15orf56	0.009	0.009	1	0.009	0.009	0.009	0.009	0.009	0.009	1	0.009	0.009
C15orf57	120	121	96	136	133	107	132	135	160	110	105	145
C15orf59	131	124	137	139	147	152	171	143	163	168	140	130
C15orf59-AS1	1	0.009	2	2	2	0.009	0.009	1	0.009	0.009	0.009	0.009
C15orf61	276.991	295.989	293.912	232.911	243.997	225.905	194	227.922	243.993	251.917	229.836	316.995
C15orf62	2	6	3	1	0.009	1	2	6	2	3	2	0.009
[truncated: 36,020 more rows]

## Sheet: SupTable2-Regulated Transcripts
NRF1		NRF2		NRF3
Upregulated	Downregulated	Upregulated	Downregulated	Upregulated	Downregulated
44080	43891	AACS	43891	ADAM12	ACAP3
44082	43897	AAMP	43892	AHSA1	ADAMTS7
44083	A1BG	AAR2	ABCA7	ANKRD20A3	ADGRV1
AAMP	AARD	AATF	ABCD4	ANKRD39	AEN
AANAT	ABCA5	ABCA3	ABCG4	ANTXR2	AK8
AAR2	ABCA7	ABCB1	ABHD18	AOAH	ALG9
ABCA3	ABHD18	ABCB10	ACAP1	ATF7IP2	ALOX15
ABCB10	ABTB1	ABCB6	ACAP3	ATP1B2	AMACR
ABCD1	ACAP3	ABCC4	ACTN2	BCL10	ANKMY1
ABCE1	ACOT9	ABCD3	ACTR1B	BCL2L15	AP3B2
ABHD15	ACTN2	ABCF2	ADAMTS10	BEAN1	AP3M2
ABHD4	ADAMTS1	ABCG2	ADAMTS13	BLOC1S5-TXNDC5	APBA3
ACADM	ADAMTS5	ABHD4	ADM5	BORCS8	APBB1IP
ACAT2	ADD3-AS1	ACAN	AGAP4	BRS3	APOBEC3F
ACBD3	ADGRL2	ACAP2	AGAP6	C11orf63	ARHGAP23
ACBD6	ADGRL3	ACBD3	AGAP9	C12orf75	ARHGAP33
ACOT1	ADGRV1	ACBD5	AHRR	C20orf27	ARHGEF28
ACOT2	AFF1	ACER3	AHSA2	CA8	ARNTL
ACSL1	AGAP4	ACKR3	AKR7A3	CACNG6	ARRDC1-AS1
ACTR8	AGAP9	ACOT1	ALDH1A2	CALML4	AXL
ADAR	AGBL3	ACOT2	ALX1	CAPS	BRD8
ADCK2	AGRN	ACOX3	AMDHD2	CD44	C17orf53
ADCK3	AGTPBP1	ACP2	AMH	CD81	C2orf42
ADCY9	AHNAK	ACSL1	AMZ2	CFHR1	C6orf48
ADGRA3	AK8	ACTB	ANKMY1	CHRNB4	C9orf172
ADGRE2	AKT3	ACTR3	ANKRD36B	CLMP	C9orf3
ADIPOR1	ALAD	ACTR8	ANKZF1	CMAS	C9orf84
ADIPOR2	ALDH1A2	ACTRT3	ANO8	COMT	CA3-AS1
ADNP2	ALOX15	ADAL	ANP32D	CPEB1-AS1	CABYR
ADORA1	AMACR	ADAM15	ANXA1	CSPG5	CCDC157
AFAP1L1	AMDHD2	ADAM22	AP1G2	CTSV	CCDC40
AFG3L2	AMH	ADAM23	AP3M2	DENND5B-AS1	CCDC88B
AGAP2-AS1	AMT	ADAM9	AP5Z1	DGCR11	CCL27
AGBL5	ANKRD36B	ADAMTS8	APCDD1	DLX5	CCNJL
AGK	ANKRD6	ADAMTSL3	APRT	DNAJB1	CD82
AGPAT2	ANKRD7	ADAP1	ARAP2	DNAJB11	CDKL2
AHCYL2	ANO8	ADCYAP1R1	ARGLU1	DNPEP	CDKN1A
AHSA1	ANTXR2	ADD2	ARHGAP5-AS1	DNTTIP1	CDKN1B
AIF1L	APBB1IP	ADGRE5	ARHGEF39	DTX1	CEP295
AK1	APBB3	ADGRG1	ARL16	ENO4	CEP95
AKAP1	APCDD1	ADI1	ARMC4	EPHA8	CFHR4
AKR1B1	APITD1-CORT	ADIPOR1	ARNTL	EXD1	CGB2
AKR1B10	ARAP2	ADIPOR2	ARRDC1	FA2H	CITED2
AKR1C3	ARHGAP10	ADM	ASB16-AS1	FAM41C	CLDN22
ALAS1	ARHGAP33	ADORA2B	ASCC1	FASTKD5	CLEC11A
ALDH1B1	ARHGAP4	ADRA2C	ASH1L-AS1	FBN3	CLK1
ALDH1L2	ARHGAP5	ADRM1	ASIC3	FBXO15	CLK3
ALDH2	ARHGAP5-AS1	AFAP1L2	ATAD2B	FCGRT	CPSF4
ALDH5A1	ARHGEF2	AFG3L2	ATAT1	FGF2	CREB5
ALDOA	ARHGEF25	AFTPH	ATHL1	FNDC4	CRIP3
ALX3	ARHGEF26	AGFG1	ATP2A1-AS1	FRG2	CRYZL1
ALYREF	ARID5B	AGK	ATP6	FXN	CXXC4
AMIGO1	ARMC3	AGPAT2	ATP6V1B1	GAL3ST1	DBNDD2
AMOT	ARNTL	AGPAT3	ATP8	GALNT14	DBP
ANAPC1	ARR3	AHCYL1	ATRIP	GCLM	DCAF4
ANGEL1	ARRDC1	AHCYL2	ATXN1	GRIK3	DDB2
ANO10	ARRDC3	AHI1	AUH	H2AFX	DDIT3
ANP32A	ARSA	AHSA1	AURKB	HERC2P11	DDIT4
ANP32B	ASB16-AS1	AIDA	AUTS2	HLA-B	DDX11-AS1
ANP32E	ASCC1	AIF1L	B4GALNT4	HMOX1	DEPDC4
ANXA11	ASXL3	AIFM2	BAHCC1	HS3ST3A1	DLG4
AP1M1	ATF3	AIP	BAMBI	HSP90AA1	DNAH1
AP2M1	ATF6B	AK4	BARD1	HSPA6	DNAH17-AS1
APBA2	ATHL1	AK5	BCL11A	HYMAI	DNAJC22
APH1A	ATP1A1-AS1	AKIRIN1	BCL2L11	IGIP	DPF3
APP	ATP6	AKIRIN2	BCOR	IGSF11	DUBR
APPL1	ATP8	AKR1B1	BIRC5	KDELR1	DUSP8
ARCN1	ATXN1	AKR1B10	BLM	KRT17	DYRK1B
AREL1	AUTS2	AKR1B15	BLOC1S1-RDH5	LINC00937	E2F8
ARF1	B3GAT2	AKR1C1	BLOC1S4	LINC01348	EAF1
ARG2	BAHCC1	AKR1C2	BMP2	LITAF	EDRF1
ARHGAP8	BAMBI	AKR1C3	BMPER	LMLN	EFCAB5
ARHGDIA	BARD1	ALAS1	BOLA2-SMG1P6	LOC100289511	EIF4A1
ARL5A	BBS4	ALDH18A1	BRD8	LOC100507513	EMC3-AS1
ARMC6	BCL11A	ALDH1L2	BRK1	LOC100653233	EPC1
ARPC2	BCL2L11	ALDH2	BRWD1-IT2	LOC101928841	FANCE
ASAP2	BCOR	ALDH3A2	BST1	LOC101928865	FANCI
ASPHD2	BET1	ALDOA	BTG1	LOC101929291	FGF5
ASRGL1	BHLHE40	ALG3	C10orf10	LOC102724968	FITM2
ASUN	BICDL2	ALKBH1	C11orf54	LOC102725228	FLCN
ATAD3B	BLOC1S4	ALKBH3	C11orf71	LOC105369520	FLJ35934
ATF5	BMPER	ALKBH5	C14orf142	LOC105369968	FLJ37453
ATG9A	BNC2	ALPL	C15orf61	LOC105370935	FMNL1
ATL3	BOC	AMBN	C16orf13	LOC105372426	FOXCUT
ATMIN	BRF2	AMFR	C17orf62	LOC105372457	FOXP2
ATP10D	BRIP1	ANGPTL1	C19orf48	LOC105372704	FRMD4B
ATP5SL	BTG1	ANKRD13A	C1orf220	LOC105373064	FRMPD2
ATP6V0D1	C12orf76	ANKRD42	C1orf228	LOC105374811	FSD2
ATP6V1C2	C15orf61	ANO10	C1orf35	LOC105375085	FZD2
ATP8B2	C17orf62	ANP32E	C20orf194	LOC105375095	GABRA3
ATXN10	C19orf48	ANTXR1	C20orf96	LOC105375124	GAS8
AXIN1	C19orf57	ANXA11	C21orf58	LOC105375169	GDF15
B3GAT3	C19orf60	ANXA2	C2CD4C	LOC105375469	GDPD3
B4GALNT1	C1orf220	ANXA5	C3orf62	LOC105376466	GH2
B4GALT4	C1orf226	ANXA6	C4orf46	LOC105377136	GIGYF1
B4GALT5	C1orf27	ANXA7	C6orf120	LOC105377576	GLI1
BACE2	C1QTNF3-AMACR	AP1S1	C6orf141	LOC105378531	GNAO1
BAG2	C21orf58	AP2M1	C6orf48	LOC105379176	H1F0
BAG3	C2CD4C	AP3S2	C7orf43	LOC105379507	HECTD3
BAIAP2	C2orf76	APBB1	C7orf55	LOC107984329	HFE
BCAM	C3orf62	APCDD1L-AS1	C9orf142	LOC107984397	HIST1H2BL
BCCIP	C4B	APH1A	C9orf173-AS1	LOC107984850	HIST1H2BO
BCKDK	C4orf33	APLP2	C9orf3	LOC107985203	HOXD10
BCL10	C5orf45	APOBEC3G	C9orf84	LOC107986890	HOXD9
BCL2L12	C6orf120	APOC1	CA2	LOC107987209	IER2
BCL2L13	C6orf48	APOL2	CACNB4	LOC389247	INPP5D
BEGAIN	C8orf31	APP	CACNG8	LOC389831	INPP5J
BEST3	C8orf34	AQP3	CADM1	LRPAP1	IQCC
BEX3	C9orf142	ARAF	CALCB	LRRC59	ITIH6
BLMH	C9orf172	ARC	CAPN10-AS1	LRRC73	JRK
BLOC1S5-TXNDC5	C9orf3	ARCN1	CAPN3	LRRN3	KAZALD1
BNIP3	C9orf84	ARF1	CARMIL2	LYAR	KCNB2
BORCS7-ASMT	CA3-AS1	ARFGAP3	CATSPER2	MANSC1	KCNH6
BRD3	CABP7	ARFGEF1	CCBE1	MAP9	KCNJ11
BRD7	CACHD1	ARG2	CCDC14	MED4-AS1	KCNT2
BRI3BP	CACNA2D1	ARHGAP44	CCDC142	MIR4741	KCTD15
BRIX1	CACNA2D3-AS1	ARHGDIG	CCDC150	MIR4745	KDR
BRMS1	CACNB1	ARHGEF26-AS1	CCDC189	MIR7-1	KIAA0408
BRPF3	CACNB4	ARHGEF37	CCDC18-AS1	MIR7-3HG	KIAA1211L
BRS3	CADM1	ARHGEF6	CCDC40	MYPN	KIF15
BSG	CALCB	ARL2-SNX15	CCDC57	NALCN	KIF27
BTN2A1	CAMTA2	ARL5A	CCDC78	NANS	KIF9-AS1
BTRC	CAPN10-AS1	ARL6IP1	CCDC84	ND6	KLF15
BVES	CCBE1	ARL8A	CCL27	NOL7	KLHDC1
BYSL	CCDC130	ARL8B	CCNB1	NOSIP	KTI12
C11orf24	CCDC142	ARMC6	CCNG2	NUB1	LCN15
C11orf49	CCDC157	ARMCX3	CCNL1	PAIP1	LINC00282
C14orf1	CCDC188	ARMT1	CCNL2	PGAM1	LINC00566
C15orf59	CCDC40	ARPC1B	CCNT2	PHF7	LINC00623
C19orf43	CCDC78	ARPC2	CDAN1	PIK3CD	LINC00938
C19orf52	CCDC84	ARPIN	CDC20	PNLDC1	LINC01126
C1orf198	CCND1	ARRDC3	CDCA3	PPP1R42	LINC01260
C1QL1	CCNG2	ARRDC4	CDCA7	PRAC2	LINC01273
C20orf27	CCNL1	ARSB	CDH10	PRSS8	LINC01554
C21orf59	CDAN1	ASAH2B	CDK10	PSMD4	LINC01625
C6orf106	CDC45	ASAP1	CDK16	PTMS	LMNTD2
C7orf49	CDH10	ASAP2	CDKN1B	PTTG1IP	LOC100129148
C9orf78	CDKN1C	ASCC2	CDKN1C	PYCARD-AS1	LOC100288846
CA12	CDKN2C	ASF1A	CDKN2B-AS1	RASSF10	LOC100506127
CACYBP	CDPF1	ASH2L	CDKN2C	RBM8A	LOC100507403
CALR	CEBPB-AS1	ASMTL	CDPF1	RCE1	LOC100996506
CALU	CECR6	ASNS	CDT1	RFPL4A	LOC101926907
CAMSAP1	CEMP1	ASPH	CEMP1	RFX6	LOC101926911
CANT1	CENPI	ASPHD2	CENPA	RILPL2	LOC101927764
CANX	CEP152	ASRGL1	CENPT	RNVU1-14	LOC101928140
CAP1	CEP295	ATF6	CEP295	RPN2	LOC101928274
CAPN15	CEP350	ATG101	CEP83-AS1	RYR3	LOC101928344
CAPN2	CEP83-AS1	ATG13	CEP95	SIRT2	LOC101928421
CARS2	CEP95	ATG4D	CER1	SLC25A24	LOC101928509
CBFB	CES3	ATG9A	CES3	SLC25A43	LOC101928692
CBLL1	CFAP157	ATIC	CFAP157	SLC27A2	LOC101930010
CBWD1	CFAP206	ATL3	CHKB-CPT1B	SLC29A3	LOC102723331
CBWD2	CFAP69	ATMIN	CHMP3	SLC2A1	LOC102723983
CBX1	CFAP77	ATP10D	CHTF18	SNORD63	LOC102724015
CBX6	CGB2	ATP11B	CIRBP	STARD4-AS1	LOC103344931
CCDC112	CGGBP1	ATP1A3	CITED2	SURF2	LOC105370726
CCDC12	CHKB-CPT1B	ATP1B1	CKAP2L	SYAP1	LOC105371423
CCDC121	CHRD	ATP1B2	CKMT1A	TAT-AS1	LOC105371919
CCDC124	CHRDL2	ATP2A2	CKMT1B	TERF2IP	LOC105372266
CCDC140	CHTF18	ATP5SL	CKS2	TMED9	LOC105372434
CCDC181	CIRBP	ATP6V0A1	CLASRP	TMEM143	LOC105372633
CCDC28B	CITED2	ATP6V0D1	CLCN6	TMEM54	LOC105373383
CCDC43	CLASRP	ATXN10	CLHC1	TNFAIP8L3	LOC105374003
CCDC47	CLCN6	AVEN	CLK1	TPST1	LOC105374105
CCDC69	CLDND2	B3GALNT2	CLK2	TSC22D3	LOC105374382
CCDC85C	CLHC1	B3GAT3	CLK4	TUBB6	LOC105376323
CCDC92	CLK2	B4GALNT1	COA1	UBL7	LOC105376514
CCDC97	CNGA1	B4GALT3	COL11A2	USP2-AS1	LOC105376850
CCKBR	COL11A2	BACE2	COL7A1	WNT3A	LOC105377134
CCND3	COL12A1	BACH1	COLEC11	WNT7B	LOC105377329
CCT2	COL7A1	BAG2	COLQ	XBP1	LOC105378179
CCT3	COLQ	BAG3	COMMD3	ZFYVE21	LOC105378180
CCT5	COMMD3-BMI1	BAIAP2L1	COMMD3-BMI1	ZNF2	LOC105378586
CCT6A	COMTD1	BAX	COMTD1	ZNF385B	LOC107983970
CCT7	COPZ2	BBS7	COQ9	ZNF414	LOC107984000
CCT8	COX1	BCAM	CORO6		LOC107984273
CCZ1	COX18	BCAP31	COX1		LOC107984344
CD151	COX2	BCAS1	COX2		LOC107984512
CD2AP	COX20	BCAT1	COX3		LOC107984564
CD2BP2	COX3	BCL10	CPNE7		LOC107984589
CDC16	CPT1B	BCL2L13	CPT1B		LOC107984826
CDC34	CRBN	BCL2L15	CRBN		LOC107985023
CDC37	CREB5	BCL3	CREB1		LOC107985034
CDC42EP1	CREBRF	BEGAIN	CREB5		LOC107985230
CDC42EP2	CRELD1	BEND6	CREBZF		LOC107985416
CDIP1	CROCC	BHMG1	CRIP3		LOC107985433
CDK12	CRYZL1	BIN1	CROCC		LOC107985487
CDV3	CSAG2	BLMH	CSAD		LOC107985524
CELF1	CSF2RA	BLOC1S5-TXNDC5	CSNK1D		LOC107985728
CENPO	CSNK1D	BLVRB	CSRP2		LOC107985923
CEP104	CTC-338M12.4	BMP1	CTC-338M12.4		LOC107985964
CERK	CTDSP1	BMP6	CTDSP1		LOC107986064
CERS2	CTTNBP2	BMP7	CTRL		LOC107986468
CERS6-AS1	CUEDC1	BNIP3	CTSF		LOC107986514
CFDP1	CUL9	BRAP	CTTNBP2		LOC107986581
CFL1	CUZD1	BRD7	CXorf23		LOC107986911
CHCHD3	CXorf23	BRMS1	CXXC1		LOC107986912
CHID1	CXXC4	BRSK1	CXXC4		LOC107986991
CHMP1A	CYB561D1	BSG	CYHR1		LOC107987206
CHPF2	CYP27C1	BTBD10	CYP27B1		LOC339874
CHRAC1	CYP2D6	BTG3	CYP2D6		LOC388572
CHRNA5	CYP2E1	BTN2A1	CYP4X1		LOC642361
CHST1	CYP4X1	BYSL	CYSRT1		LOC642366
CHST12	CYR61	C10orf54	CYTB		LOC645553
CIAPIN1	CYTB	C11orf49	D2HGDH		LOC729683
CITED1	D2HGDH	C11orf63	DAAM1		LRP5L
CIZ1	DACH1	C12orf43	DACH1		LRRC37A2
CLCC1	DACT1	C14orf37	DACT1		LRRC45
CLIC1	DAPK1	C16orf58	DANCR		LRRC46
CLINT1	DCAF4	C18orf8	DCAF4		LRRN4CL
CLIP1	DCLRE1C	C1orf109	DCAF6		MAGEF1
CLN3	DDB2	C1orf122	DCAF8		MARS2
CLN6	DDIT4	C1orf198	DCDC2B		MATN4
CLNS1A	DDX11	C20orf24	DCLRE1C		MBTD1
CLPTM1	DENND4C	C21orf59	DDB2		MDH1B
CLPTM1L	DEPDC4	C22orf23	DDIT4		MFAP2
CLSTN1	DET1	C2CD4A	DDT		MIAT
CLSTN3	DGAT2	C2orf81	DDTL		MIR210HG
CLTB	DGKH	C5orf45	DDX11		MIR4435-2HG
CMAS	DHRS3	C5orf51	DDX11-AS1		MIR621
CNKSR3	DIAPH3	C7orf31	DENND1C		MKRN3
CNN2	DIRC3	C7orf49	DGAT2		MOAP1
CNNM3	DKFZP434I0714	C9orf78	DHRS3		MPHOSPH9
CNNM4	DLC1	C9orf91	DICER1-AS1		MRPL23-AS1
CNOT4	DLX1	CA12	DKFZP434I0714		MSRB1
CNP	DLX2	CA13	DLC1		MTMR11
COL18A1	DLX2-AS1	CA8	DLG5-AS1		MTMR8
COL4A1	DLX6-AS1	CAB39	DLX1		MTO1
COPS6	DMRT3	CABYR	DLX2		MUC1
COPS7B	DNAH1	CACNA1B	DMPK		MYBPC2
COPS8	DNAJB9	CACNA1I	DMRT3		MYCBP2-AS1
COQ2	DNAJC22	CACNG6	DMTF1		NAIF1
CPLX1	DNAJC3-AS1	CADM4	DNA2		NBPF12
CPNE1	DNHD1	CALD1	DNAJB13		NBPF7
CPPED1	DOCK4	CALR	DNAJC27		NBPF9
CPSF6	DPH7	CALU	DNAJC3-AS1		NCAM1-AS1
CREBL2	DPP7	CAMK1D	DNAJC4		NCAM2
CRELD2	DRICH1	CAMK2B	DNASE1L2		NDUFV3
CRTAP	DSC3	CAMLG	DOCK4		NFKBID
CRYM	DST	CANT1	DOK3		NIPBL-AS1
CSDE1	DTD2	CANX	DPH7		NLGN3
CSNK2A1	DTNA	CAP1	DPP7		NOG
CSNK2A3	DUBR	CAPN2	DSN1		NOP14-AS1
CSPG5	DUSP1	CARD6	DTNA		NOTCH4
CSRNP1	DYRK1B	CARNMT1	DUBR		NRXN3
CSRNP2	E2F2	CARS	DVL2		NTN4
CSTF2	E2F8	CASC4	E2F2		NVL
CTBP1-AS	EBF1	CASK	E2F8		ODF3B
CTCF	EDRF1	CBFB	E4F1		OSGIN1
CTDSPL	EFCAB11	CBLL1	EAPP		P2RX2
CTR9	EFHC1	CBR1	EDRF1		P4HA3
CTSC	EFNA5	CBR3	EFHC1		PANDAR
CTSH	ELAVL2	CBWD2	EFNA4		PARP6
CTSL	EMX1	CBX5	EID2B		PARP8
CTTN	EMX2OS	CCDC124	EIF4A2		PAXIP1-AS1
CUL1	ENC1	CCDC127	ELF2		PCBP1-AS1
CUL4A	ENTHD2	CCDC181	ELMO3		PCDHGB5
CWC27	EOMES	CCDC25	EMC9		PCDHGC4
CWF19L2	EPB41L4A-AS1	CCDC3	EMX2OS		PCED1B
CYB561A3	EPC1	CCDC43	ENC1		PER2
CYB5R2	EPHA4	CCDC47	ENGASE		PGBD2
CYP2J2	EPHA7	CCDC59	ENTHD2		PITPNC1
CYP51A1	ERLIN2	CCDC6	EP300-AS1		PLAT
DAG1	ETV1	CCDC8	EPB41L4A-AS1		PLCB4
DAGLB	EXO1	CCDC86	EPHA4		PLEKHH3
DBN1	EXOC8	CCDC94	EPHA7		PLK5
DCAF15	EYA4	CCHCR1	ERCC5		PMM1
DCPS	FAM131B	CCND3	ERVK13-1		POMK
DDHD1	FAM155A	CCNK	EXO1		POMZP3
DDI2	FAM156A	CCNY	EXOSC2		PPP1R12B
DDX1	FAM160A2	CCNYL1	EXOSC6		PPP1R15A
DDX10	FAM172A	CCSAP	EXT1		PPP1R3D
DDX19A	FAM188A	CCSER2	EYA4		PRSS27
DDX21	FAM193B	CCT5	FAM120B		PTBP2
DDX50	FAM201A	CCT6A	FAM160A2		PTCD2
DEGS1	FAM222A-AS1	CCT7	FAM188A		PTCH2
DEK	FAM227A	CD1D	FAM193B		PVT1
DFNA5	FAM24B-CUZD1	CD276	FAM200A		PWWP2A
DGKZ	FAM83B	CD2BP2	FAM201A		PXDNL
DHCR7	FANCA	CD320	FAM219B		RAB11B-AS1
DHFRL1	FANCD2	CD44	FAM226A		RAB40C
DHRS13	FANCD2P2	CD55	FAM227A		RANBP17
DHRS4L2	FANCG	CD81	FAM72B		RARA-AS1
DHX29	FANCI	CD82	FAM95C		RASGEF1B
DHX32	FASTK	CDC123	FANCA		RASSF1
DIEXF	FAT4	CDC37	FANCD2		RBM45
DKC1	FBF1	CDC73	FANCE		RCOR3
DLAT	FBXL6	CDH15	FANCG		RENBP
DLK2	FBXO4	CDH24	FASTK		RFX3
DMAP1	FBXO41	CDHR1	FASTKD3		RHOF
DMRTA2	FENDRR	CDIP1	FBXL21		RNF214
DNAJA1	FGFR2	CDK2AP2	FBXL6		RPS6KL1
DNAJB1	FHL1	CDKN1A	FBXO32		RRNAD1
DNAJB11	FLAD1	CDR1	FBXO44		RSPH4A
DNAJC10	FLCN	CDR2	FBXO5		SCG2
DNAJC11	FLJ35934	CEBPB	FDXACB1		SCYL3
DNAJC2	FLOT1	CEBPG	FENDRR		SDCCAG8
DNAJC21	FLRT3	CENPO	FGD5-AS1		SEMA3B
DNAJC5	FLT1	CEP104	FGF13		SEMA4C
DNAJC6	FN1	CEP290	FGFR2		SEMA6D
DNAJC7	FOXC1	CEP85	FHL1		SESN1
DNAJC9	FOXD1	CERS1	FHOD1		SH2B1
DNLZ	FOXF2	CERS2	FJX1		SH2D3C
DNMT3B	FOXG1	CERS6-AS1	FLAD1		SHC2
DOCK1	FOXP1	CES2	FLJ10038		SHC3
DOLPP1	FOXP2	CFAP97	FLJ35934		SIX4
DPF1	FRAS1	CFL1	FLJ37453		SLC22A1
DPYSL5	FSTL3	CHAC1	FLRT3		SLC44A5
DSG2	FUK	CHADL	FLT1		SLC47A1
DUS1L	FZD4	CHEK1	FNBP4		SLC9A8
DUSP3	FZD7	CHGA	FOXC1		SMAP1
DUSP9	GADD45A	CHGB	FOXCUT		SNHG17
DVL1	GALNT8	CHID1	FOXD1		SNHG25
DYNC1LI1	GALT	CHMP7	FOXF2		SNORD143
DYNLL2	GAS1	CHP1	FOXG1		SNORD18A
DYNLRB1	GAS5	CHRAC1	FOXG1-AS1		SNORD27
DYRK2	GAS8-AS1	CHRNA4	FOXP1		SNORD47
DZIP1	GATA2-AS1	CHRNA5	FOXP2		SNORD51
E2F6	GATA3	CHRNA6	FOXP3		SNX32
EBNA1BP2	GATA3-AS1	CHRNA7	FSTL5		SOX21-AS1
EBP	GATA6	CHRNB4	FUK		SPATA18
ECE1	GATA6-AS1	CHST1	FYN		SPATA6
EDA	GCHFR	CHST11	FZD10		SPEM1
EDEM3	GCSAM	CHST7	FZD8		SSPO
EDF1	GDF15	CHSY1	GABBR1		SSUH2
EEF1D	GDPD3	CIAPIN1	GACAT2		ST6GALNAC6
EFHD2	GEN1	CILP	GALT		STAT2
EHD4	GH2	CISH	GAS1		STIL
EI24	GIGYF1	CKAP4	GAS5		SULT4A1
EIF1	GJB7	CLCC1	GAS8-AS1		SUOX
EIF2AK1	GLI1	CLCN1	GATA6-AS1		SYT11
EIF2AK2	GLI2	CLCN5	GBAS		TAF1D
EIF2AK4	GLI3	CLEC16A	GCA		TBC1D22B
EIF2B1	GLI4	CLIC1	GCNT1		TBC1D3G
EIF2B3	GPNMB	CLIC4	GCSAM		TBCK
EIF2B4	GPR39	CLINT1	GDPD3		TCF19
EIF2S2	GPR75	CLIP1	GEMIN2		TCL6
EIF3D	GRIN2C	CLIP4	GEN1		TDRD12
EIF3F	GSE1	CLK3	GH2		TINCR
EIF3G	GULP1	CLMN	GIGYF1		TMC8
EIF3H	H1F0	CLN3	GLI1		TMEM120B
EIF3J	H1FX-AS1	CLP1	GLI4		TMEM9B-AS1
EIF4A3	HAUS5	CLPB	GOLGA8A		TNXB
EIF4B	HCG16	CLPTM1	GPC3		TOX3
EIF4E	HCLS1	CLPTM1L	GPR39		TPRG1L
EIF4EBP2	HCN4	CLSTN3	GRHL1		TRA-TGC4-1
EIF4G2	HDAC10	CLTB	GS1-24F4.2		TREX1
EIF4H	HECW2	CLU	GTPBP2		TRIM61
EIF5A	HEMK1	CMAS	GUCY1A3		TRIM65
ELAC2	HES1	CMBL	GUCY1B3		TRMT2B
ELMO1	HES4	CMPK1	H1F0		TRMT44
ELMO2	HEY1	CNN2	H1FX		TRMT6
ELMOD1	HGS	CNP	H1FX-AS1		TSPAN32
ELOF1	HHIPL2	CNRIP1	HADH		TTC3-AS1
ELOVL5	HIST1H2AD	CNTNAP2	HAGHL		TUBGCP5
EMC10	HIST3H2A	COA7	HAND2-AS1		TUSC1
EMC7	HIVEP1	COL24A1	HAS2		UAP1L1
EMILIN2	HIVEP2	COL4A1	HAUS5		UBAC2-AS1
EMP3	HLX	COL6A2	HCG25		USP25
ENTPD4	HMG20B	COPG1	HCN3		UVRAG
EPHA8	HMGB2	COPS7A	HDAC10		VAMP5
EPHB2	HOTAIR	COPS7B	HDAC6		VPS11
EPN2	HOTAIRM1	CORO1A	HELLS		WDR19
ERCC6	HOTTIP	CORO1C	HEMK1		WDR62
ERGIC1	HOXA1	COTL1	HES1		XRCC3
ERO1A	HOXA10	CPE	HES4		ZBTB14
ERP44	HOXA10-HOXA9	CPLX1	HEY1		ZBTB20
ESF1	HOXA11	CPNE2	HILPDA		ZCCHC3
ESRRB	HOXA13	CPPED1	HIST1H1C		ZDHHC22
EXOC7	HOXA2	CPT1A	HIST1H2AC		ZEB1-AS1
EXOSC3	HOXA3	CPZ	HIST1H2AD		ZFP14
EXOSC7	HOXA5	CRACR2A	HIST1H2BK		ZFP82
FAF2	HOXB2	CREB3	HIST2H2AA3		ZKSCAN4
FAHD1	HOXB3	CREBL2	HIST2H4A		ZNF10
FAM114A1	HOXB5	CREG1	HIST2H4B		ZNF155
FAM117A	HOXB6	CRELD2	HIST3H2A		ZNF16
FAM120A	HOXB8	CRK	HLX		ZNF211
FAM127C	HOXB9	CRTC3	HMG20B		ZNF223
FAM129B	HOXB-AS3	CRYM	HMGB2		ZNF226
FAM132B	HOXC10	CSDE1	HOTAIR		ZNF256
FAM136A	HOXC4	CSGALNACT2	HOTAIRM1		ZNF416
FAM155B	HOXC5	CSK	HOXA10		ZNF418
FAM168B	HOXC6	CSNK1A1	HOXA10-HOXA9		ZNF443
FAM169A	HOXC9	CSNK1G3	HOXA11		ZNF449
FAM171A2	HOXD10	CSNK2A2	HOXA11-AS		ZNF467
FAM175B	HOXD11	CSPG4	HOXA13		ZNF503-AS2
FAM189B	HOXD13	CSPG5	HOXA2		ZNF527
FAM19A4	HOXD8	CSRNP1	HOXA3		ZNF555
FAM213A	HOXD9	CSRNP2	HOXA4		ZNF573
FAM222A	HRH1	CSTF2	HOXA5		ZNF594
FAM3C	HRK	CTBS	HOXA6		ZNF607
FAM53B	HS3ST3A1	CTNNBL1	HOXA9		ZNF747
FAM83D	HS3ST3B1	CTR9	HOXA-AS2		ZNF75D
FAM83G	HSD17B11	CTSC	HOXA-AS3		ZNF772
FAM83H-AS1	HSPBAP1	CTSD	HOXB2		ZNF776
FAM84B	IBA57-AS1	CTSL	HOXB3		ZNF780B
FAM98A	ICAM5	CTSV	HOXB5		ZNF79
FARP2	ID1	CTTN	HOXB6		ZNF790-AS1
FAT2	ID2	CTU1	HOXB7		ZNF829
FBRSL1	ID3	CUL1	HOXB8		ZNF98
FBXL19	ID4	CUL2	HOXB9		ZSCAN21
FBXO28	IFI27L1	CUL3	HOXB-AS3		ZSCAN5A
FBXO30	IFT172	CUL4A	HOXC10		ZSWIM4
FBXO7	IFT88	CXorf56	HOXC4
FBXW11	IGF2BP3	CYB561A3	HOXC5
FBXW2	IL17D	CYB561D2	HOXC6
FEM1A	ILF3-AS1	CYB5R3	HOXC9
FGFR1	IMPACT	CYP51A1	HOXC-AS1
FGFR4	ING2	CYSTM1	HOXD10
FIZ1	INHBC	DAB2	HOXD11
FKBP14	INPP5J	DCAF12	HOXD13
FKBP4	INPPL1	DCPS	HOXD3
FKBP5	INSC	DCTN4	HOXD4
FKBP8	INTU	DDAH1	HOXD8
FMR1	IP6K2	DDHD2	HOXD9
FNBP1	IQCC	DDOST	HP1BP3
FOXD4	IQCJ-SCHIP1	DDR1	HRH1
FOXK2	IQGAP3	DDRGK1	HS3ST3B1
FOXRED2	IRF2BP2	DDX1	HSBP1L1
FTH1	IRS4	DDX21	HSD17B11
FTL	ISL1	DDX24	HSPB9
FTSJ1	ISYNA1	DDX27	HYKK
FUBP1	ITFG2	DDX31	ICAM3
FUBP3	ITGA8	DEDD	ID1
FUS	ITGAV	DEGS1	ID2
FXN	ITIH4	DENND1A	ID3
FXR1	ITIH6	DENND5A	IER2
FXR2	IVNS1ABP	DENR	IER5
FXYD5	JADE1	DESI1	IFFO1
FYTTD1	JMJD1C	DESI2	IFT140
FZD9	JUN	DFNA5	IKBKB
FZR1	JUND	DGKG	IL18RAP
GABPB1	KCNC4	DHCR7	ILF3-AS1
GAL	KCNH3	DHX16	INSM1
GALNT11	KCNH6	DIRC2	IP6K2
GALNT12	KCNT2	DIXDC1	IQCC
GAN	KCTD15	DKC1	IQGAP3
GAPDH	KDM6A	DLAT	IRX2
GAPVD1	KDM7A	DMAP1	ISL1
GAR1	KIAA0408	DNAJA1	ISYNA1
GAS7	KIAA0895L	DNAJB1	ITFG2
GATAD2A	KIAA1656	DNAJB11	ITGA10
GCAT	KIAA2026	DNAJB4	ITGAE
GCC1	KIF15	DNAJB9	ITIH4
GCLM	KIF18B	DNAJC10	ITIH6
GFOD2	KIF24	DNAJC18	JARID2-AS1
GFPT1	KIFC2	DNAJC2	JMJD1C-AS1
GID8	KLF10	DNAJC3	JUN
GINS3	KLF12	DNAJC6	JUND
GIPC1	KLF3	DNAJC7	KBTBD3
GLB1L2	KLF6	DNMT3B	KCNAB3
GLDC	KLF7	DNTT	KCNB2
GLIPR2	KLF9	DNTTIP1	KCNC4
GLOD4	KLHL17	DNTTIP2	KCNT2
GLT8D2	KLHL24	DOK1	KIAA0101
GLYR1	KMT2E	DOK4	KIAA0408
GM2A	KNTC1	DOK6	KIAA0895L
GNA11	KRTAP5-AS1	DPF2	KIAA0907
GNAI2	LAMA3	DPYSL4	KIF15
GNAI3	LAT	DSE	KIF18B
GNB1	LCAT	DSEL	KIF20A
GNPDA2	LCN15	DSG2	KIF22
GNPNAT1	LENG8-AS1	DTNB	KIF23
GNPTAB	LETMD1	DTX3L	KIFC1
GOSR1	LHX4-AS1	DUSP14	KIFC2
GPAT4	LIG1	DUSP3	KLF12
GPATCH4	LIMA1	DUSP4	KLF6
GPKOW	LIME1	DYM	KLF9
GPS2	LINC00174	DYNC1I1	KLHDC2
GPSM1	LINC00265	DYNC1LI1	KLHL17
GPX3	LINC00308	DYNLL2	KLHL7-AS1
GRB2	LINC00339	DYRK3	KMT2E
GRINA	LINC00472	DYRK4	KNTC1
GRK2	LINC00491	DYX1C1-CCPG1	KYAT1
GRK4	LINC00623	E2F6	LAMA4
GRM2	LINC00909	EARS2	LAMB2
GRN	LINC00938	ECE1	LAPTM4A
GRPEL1	LINC00982	ECEL1	LAT
GRSF1	LINC01000	ECSIT	LCN15
GRWD1	LINC01003	EDEM3	LCORL
GSK3B	LINC01061	EDNRB	LENG8
GSTP1	LINC01089	EEF1A2	LENG8-AS1
GTF2F1	LINC01126	EEF1D	LETMD1
GTF3C2	LINC01138	EFCAB10	LGR5
GTF3C2-AS1	LINC01158	EGF	LHX4-AS1
GTF3C3	LINC01159	EGFL7	LIAS
GTF3C6	LINC01273	EGLN3	LIG1
GTPBP4	LINC01301	EGR1	LIME1
GUF1	LINC01355	EID3	LINC00174
GYG2	LINC01473	EIF2A	LINC00235
H2AFX	LINC01554	EIF2AK2	LINC00265
HARS	LINC01569	EIF2B2	LINC00339
HCG4B	LINC01578	EIF2D	LINC00472
HDAC8	LINC01590	EIF2S2	LINC00491
HDGF	LIPE-AS1	EIF3C	LINC00493
HDGFRP2	LMO4	EIF3CL	LINC00566
HEBP1	LOC100129203	EIF3D	LINC00632
HEXB	LOC100129484	EIF3F	LINC00648
HEXIM1	LOC100129931	EIF3G	LINC00685
HIBCH	LOC100130238	EIF3J	LINC00894
HIST1H2BK	LOC100130417	EIF3L	LINC00938
HLA-B	LOC100132249	EIF4E3	LINC01000
HLA-C	LOC100134868	EIF4G2	LINC01003
HMCES	LOC100288123	EIF5	LINC01021
HMCN2	LOC100288152	EIF5A	LINC01089
HMGA1	LOC100288846	EIF5AL1	LINC01117
HMGB3	LOC100294145	EIF5B	LINC01126
HMGXB3	LOC100499489	ELMO1	LINC01158
HMOX1	LOC100505771	ELMOD1	LINC01311
HMOX2	LOC100505938	ELOF1	LINC01355
HNRNPA0	LOC100506127	ELOVL2	LINC01376
HNRNPA1	LOC100506282	ELOVL4	LINC01473
HNRNPA3	LOC100506473	EMC10	LINC01481
HNRNPAB	LOC100506563	EMC4	LINC01521
HNRNPH1	LOC100506634	EMC7	LINC01560
HNRNPK	LOC100507403	EMC8	LINC01578
HNRNPR	LOC100507468	EMILIN3	LINC01605
HS6ST2	LOC100507472	EML1	LINS1
HSD17B10	LOC100507487	ENDOU	LMBR1L
HSP90AA1	LOC100507599	ENO1	LMNTD2
HSPA2	LOC100996251	ENO2	LOC100128108
HSPA4	LOC100996442	ENO4	LOC100128242
HSPA5	LOC100996579	ENOX2	LOC100128714
HSPA8	LOC100996634	ENPP2	LOC100128770
HSPA9	LOC101060391	ENTPD4	LOC100129203
HSPD1	LOC101926935	ENTPD7	LOC100129484
HSPH1	LOC101926967	EPB41L4B	LOC100129931
HTRA3	LOC101927027	EPDR1	LOC100130417
HUS1	LOC101927045	EPHA8	LOC100132249
HYOU1	LOC101928020	EPHB2	LOC100133331
IARS2	LOC101928053	EPHX1	LOC100270804
IDH3A	LOC101928131	EPHX4	LOC100288152
IDH3B	LOC101928230	EPS8	LOC100288846
IFI30	LOC101928344	ERAL1	LOC100294145
IFIT3	LOC101928433	ERAP1	LOC100499489
IFNGR2	LOC101928504	ERCC1	LOC100505666
IFT81	LOC101928524	ERGIC3	LOC100505771
IGFBP2	LOC101928529	ERI1	LOC100506127
IK	LOC101928692	ERICH5	LOC100506282
IL12A	LOC101928707	ERMP1	LOC100506368
IMPAD1	LOC101928794	ERO1A	LOC100506472
IMPDH1	LOC101928895	ERP44	LOC100506473
IP6K1	LOC101929178	ESF1	LOC100506504
IRAK1	LOC101929185	ESYT2	LOC100506634
IRAK3	LOC101929356	ETF1	LOC100507403
ISOC1	LOC101929464	ETFDH	LOC100507487
IST1	LOC101929536	ETNK2	LOC100507599
ISY1	LOC101929691	ETV4	LOC100996251
ISY1-RAB43	LOC101929748	ETV5	LOC100996294
ITFG1	LOC101930085	EVI5L	LOC100996842
ITGB5	LOC101930090	EVX1	LOC101060389
ITPA	LOC101930307	EXD2	LOC101060391
ITPRIPL1	LOC102723694	EXOSC3	LOC101926967
ITSN2	LOC102723729	EXT2	LOC101927345
IWS1	LOC102723811	F2RL2	LOC101927505
JAK1	LOC102724200	F3	LOC101927579
JMJD6	LOC102724497	FADS1	LOC101927632
KANSL3	LOC102724646	FADS3	LOC101927673
KARS	LOC102724843	FAF2	LOC101927864
KAZN	LOC102724883	FAIM	LOC101927979
KCMF1	LOC102724892	FAM101B	LOC101928000
KCNA2	LOC105369140	FAM114A1	LOC101928053
KCNG1	LOC105369663	FAM126A	LOC101928100
KCNJ12	LOC105369781	FAM132B	LOC101928140
KCTD10	LOC105370105	FAM13B	LOC101928230
KCTD17	LOC105370203	FAM159B	LOC101928344
KCTD5	LOC105370543	FAM169A	LOC101928358
KDELC2	LOC105370623	FAM175B	LOC101928433
KDELR1	LOC105370647	FAM177A1	LOC101928445
KDELR2	LOC105370726	FAM199X	LOC101928451
KDM1A	LOC105370941	FAM20B	LOC101928509
KDM4B	LOC105371062	FAM213A	LOC101928692
KEAP1	LOC105371393	FAM21A	LOC101928794
KHDRBS3	LOC105371753	FAM21C	LOC101928824
KHSRP	LOC105371919	FAM222A	LOC101928895
KIAA0100	LOC105371927	FAM3C	LOC101929072
KIAA0895	LOC105372296	FAM46C	LOC101929185
KIAA0930	LOC105372434	FAM50B	LOC101929234
KIAA1191	LOC105372520	FAM69A	LOC101929272
KIAA2013	LOC105372539	FAM71E1	LOC101929457
KIDINS220	LOC105372705	FAM83G	LOC101929464
KIF1BP	LOC105372860	FAM91A1	LOC101929718
KIF1C	LOC105372990	FAM98A	LOC101929748
KIF3B	LOC105373019	FAM98B	LOC101930010
KIF3C	LOC105373021	FANCF	LOC101930085
KIF5B	LOC105373027	FAR1	LOC101930275
KIF5C	LOC105373063	FARSA	LOC101930307
KIFC3	LOC105373181	FASTKD5	LOC102723340
KLC2	LOC105373212	FBLIM1	LOC102723458
KLHL20	LOC105373583	FBLN1	LOC102723694
KMT5A	LOC105374003	FBLN2	LOC102723704
KRT18	LOC105374298	FBLN5	LOC102723722
KRT8	LOC105374340	FBXO28	LOC102723811
KTN1	LOC105374454	FBXO30	LOC102724015
KXD1	LOC105374748	FBXO42	LOC102724378
L3MBTL2	LOC105374852	FBXO7	LOC102724660
LACTB	LOC105374937	FBXW10	LOC102724731
LAMC3	LOC105374997	FBXW2	LOC102724814
LASP1	LOC105375065	FCRLB	LOC102724843
LDB1	LOC105375156	FECH	LOC102724883
LDHA	LOC105375174	FEN1	LOC102724892
LDHB	LOC105375421	FERMT1	LOC102724965
LENG1	LOC105375634	FERMT2	LOC102725044
LIMK1	LOC105375716	FEZ1	LOC105274304
LINC00152	LOC105375805	FEZF2	LOC105369401
LINC00346	LOC105376037	FGD1	LOC105369663
LINC00958	LOC105376059	FGD4	LOC105369776
LINC01515	LOC105376090	FGF11	LOC105369781
LIPH	LOC105376106	FGFR1	LOC105370623
LIX1L	LOC105376323	FGFR4	LOC105370647
LMAN1	LOC105376689	FGFRL1	LOC105370726
LMBR1	LOC105377134	FHL3	LOC105370751
LMLN	LOC105377684	FKBP14	LOC105370941
LOC100289580	LOC105377743	FKBP4	LOC105371038
LOC100506113	LOC105378155	FKBP5	LOC105371049
LOC100507557	LOC105378561	FLT4	LOC105371062
LOC100996792	LOC105378576	FLYWCH1	LOC105371228
LOC101929626	LOC105378698	FMOD	LOC105371354
LOC102723904	LOC105378732	FNDC3A	LOC105371393
LOC102723996	LOC105378862	FOPNL	LOC105371450
LOC102724009	LOC105378936	FOS	LOC105371743
LOC102724064	LOC105378951	FOSL1	LOC105371870
LOC102724159	LOC105379005	FRK	LOC105371919
LOC102724334	LOC105379499	FTH1	LOC105371927
LOC103021295	LOC107983971	FTL	LOC105372432
LOC105369782	LOC107984130	FUBP3	LOC105372520
LOC105370489	LOC107984432	FUCA2	LOC105372558
LOC105370906	LOC107984512	FUS	LOC105372633
LOC105371637	LOC107984837	FUT1	LOC105372692
LOC105371836	LOC107984946	FXR1	LOC105372709
LOC105372115	LOC107984986	FXR2	LOC105373027
LOC105372245	LOC107984988	FXYD5	LOC105373195
LOC105372791	LOC107985023	FYTTD1	LOC105373242
LOC105373335	LOC107985031	FZD9	LOC105373386
LOC105374407	LOC107985083	G3BP1	LOC105373485
LOC105374809	LOC107985277	G6PC3	LOC105373604
LOC105374898	LOC107985487	G6PD	LOC105373774
LOC105376421	LOC107985492	GAB2	LOC105373951
LOC105376754	LOC107985564	GABARAPL1	LOC105374298
LOC105379448	LOC107985665	GABBR2	LOC105374363
LOC107984340	LOC107985705	GABPB1	LOC105374937
LOC107984398	LOC107985728	GABRE	LOC105374997
LOC107985381	LOC107985784	GADD45B	LOC105375065
LOC107985423	LOC107985805	GADD45G	LOC105375594
LOC107985565	LOC107985885	GAGE12F	LOC105375798
LOC107986251	LOC107985964	GAL	LOC105375884
LOC107986516	LOC107986005	GALNT1	LOC105376106
LOC107986807	LOC107986119	GALNT13	LOC105376154
LOC107986831	LOC107986344	GALNT14	LOC105376323
LOC389199	LOC107986489	GALNT18	LOC105376850
LOC401052	LOC107986581	GALNT2	LOC105377105
LOC93429	LOC107986606	GALR2	LOC105377134
LONP2	LOC107986694	GAP43	LOC105377347
LONRF2	LOC107986991	GAPDH	LOC105377684
LRFN1	LOC107987008	GAPVD1	LOC105377945
LRIF1	LOC107987046	GAR1	LOC105377986
LRP10	LOC107987072	GAREM1	LOC105378120
LRPAP1	LOC107987147	GARS	LOC105378268
LRRC3	LOC107987266	GAS7	LOC105378586
LRRC4B	LOC107987271	GBE1	LOC105378732
LRRC59	LOC107987280	GBP6	LOC105378756
LRRC61	LOC171391	GCLC	LOC105378936
LRRC8A	LOC284023	GCLM	LOC105379061
LRRC8E	LOC284600	GDF10	LOC105379273
LRRFIP2	LOC339874	GFM1	LOC105379499
LRRN2	LOC400043	GFPT1	LOC107984026
LRWD1	LOC440173	GFPT2	LOC107984036
LSM11	LOC613037	GGNBP2	LOC107984138
LY6E	LOC642846	GHITM	LOC107984204
LYAR	LOC644919	GINS3	LOC107984396
MAFA	LOC646903	GIPC3	LOC107984507
MAGEA3	LOC729047	GJA9	LOC107984826
MAGEB6	LOC81691	GLA	LOC107984837
MAGOH	LOC84214	GLB1	LOC107984988
MAN2B2	LONRF3	GLB1L2	LOC107985023
MANF	LRIG3	GLDC	LOC107985031
MANSC1	LRP1B	GLIPR1	LOC107985040
MAP1A	LRRC37A	GLIPR2	LOC107985041
MAP1S	LRRC37A2	GLT8D2	LOC107985082
MAP2K1	LRRC45	GLUD1	LOC107985083
MAP2K2	LRRC63	GMPPA	LOC107985164
MAP2K7	LRRC8C	GMPR	LOC107985189
MAP4	LTB4R	GNA13	LOC107985194
MAP4K4	LYPD1	GNA15	LOC107985302
MAP4K5	LYPLAL1	GNAI3	LOC107985350
MAP6D1	LYRM5	GNAL	LOC107985414
MAP7D1	MAF	GNB1	LOC107985481
MAPK1	MAGI3	GNB2	LOC107985492
MAPK6	MAGIX	GNE	LOC107985564
MAPK9	MALAT1	GNPDA1	LOC107985705
MAPKAPK3	MAN2C1	GOLGA4	LOC107985720
MAPRE1	MANEA-AS1	GOLM1	LOC107985728
MARK2	MAP3K12	GOLPH3L	LOC107985770
MARK3	MAPK12	GORASP2	LOC107985782
MAST1	MAPK8IP3	GOSR1	LOC107985784
MAX	MATN4	GOT1	LOC107985805
MBD1	MBNL1-AS1	GOT2	LOC107985877
MBD2	MBOAT2	GPAT3	LOC107985964
MCL1	MBTD1	GPAT4	LOC107986119
MCUR1	MCM9	GPATCH2L	LOC107986152
MDH2	MCOLN3	GPATCH4	LOC107986326
ME1	MDM4	GPC1	LOC107986344
MED14	MECOM	GPI	LOC107986468
MED26	MEIS1	GPKOW	LOC107986514
MEGF11	MEIS2	GPM6B	LOC107986581
MEGF8	MET	GPR89A	LOC107986844
METAP2	MEX3B	GPRC5C	LOC107986991
MEX3D	MICAL1	GPX3	LOC107987072
MFN2	MIDN	GRAMD4	LOC107987096
MFSD12	MINCR	GRB2	LOC107987161
MGAT1	MIOX	GRIA2	LOC107987266
MGAT3	MIR1182	GRINA	LOC107987280
MGST1	MIR210HG	GRSF1	LOC148413
MICALL1	MIR25	GSN	LOC171391
MINPP1	MIR3682	GSPT1	LOC284023
MIR4435-2HG	MIR6759	GSR	LOC284600
MIR7110	MIR6875	GSTP1	LOC285500
MIS18A	MIR7111	GTF2E2	LOC339874
MKNK2	MIR93	GTF2F1	LOC388022
MLEC	MIS12	GTF3C3	LOC388572
MLF2	MLLT3	GTF3C5	LOC400043
MOGS	MLXIPL	GTPBP4	LOC401261
MON1A	MMD	GUCD1	LOC440173
MORC4	MNX1-AS1	GUF1	LOC440600
MPDU1	MOAP1	H2AFY	LOC441052
MPHOSPH10	MOK	H3F3C	LOC642846
MPV17L2	MORF4L2-AS1	HACD1	LOC644919
MPZL1	MOXD1	HADHA	LOC645553
MPZL3	MPHOSPH9	HARS	LOC723805
MRFAP1	MPPED2	HAS3	LOC729683
MRGBP	MRC2	HBEGF	LOC730101
MRM3	MROH6	HBS1L	LOC84214
MRPL19	MSH5-SAPCD1	HDGF	LONRF3
MRPL37	MSX2	HEBP1	LPAR6
MRPS17	MTMR11	HEIH	LPCAT4
MRPS2	MUC1	HERPUD1	LRGUK
MRPS22	MUTYH	HFE	LRIG3
MRPS30	MYBPC2	HIBCH	LRP2
MRPS31	MYCBP2-AS1	HIF1A	LRP5L
MRPS5	MYLK-AS1	HK1	LRR1
MSH2	MYO15B	HKDC1	LRRC14
MT1A	NAIP	HLA-A	LRRC37A
MTAP	NAT6	HLA-B	LRRC37A2
MTDH	NAT9	HLA-C	LRRC37B
MTFMT	NBPF11	HLA-DRB5	LRRC45
MTHFD2	NBPF12	HM13	LRRC75A-AS1
MTHFS	NBPF19	HMBOX1	LRRN4CL
MTMR1	NBPF26	HMCES	LTB4R
MTSS1	NCAM1	HMCN2	LY6G5B
MTURN	NCAM1-AS1	HMGA1	LYG1
MUL1	NCAPG	HMGXB3	LYG2
MUM1L1	NCKAP5	HMOX1	LYPD1
MYADM	ND1	HNRNPA1	MAF
MYC	ND2	HNRNPAB	MAGEF1
MYO9B	ND3	HNRNPH1	MALAT1
NACA	ND4	HNRNPH3	MAMDC4
NACAD	ND4L	HOMER2	MAML3
NACC1	ND5	HOMER3	MAN2C1
NADK	ND6	HPCAL4	MANBA
NAMPT	NDOR1	HPD	MAP3K12
NANS	NDRG2	HS6ST2	MAPK15
NARS	NDST4	HS6ST3	MAPK8IP3
NCAPH	NEAT1	HSD17B4	MAPKAPK5-AS1
NCBP1	NEIL1	HSD17B6	MARS2
NCBP3	NEK8	HSP90AA1	MASP2
NCKAP1	NEMP1	HSP90AB1	MBNL1-AS1
NCLN	NEU1	HSP90B1	MBOAT2
NCR3LG1	NEURL4	HSPA12A	MCM6
NDEL1	NFATC4	HSPA13	MCM8
NDRG1	NFIB	HSPA2	MCM9
NDST1	NFIL3	HSPA4	MCOLN3
NDUFAF3	NFKBID	HSPA5	MDM1
NDUFS6	NHLH2	HSPA6	MDM4
NDUFV1	NHLRC3	HSPA8	MECOM
NECAP2	NIPBL-AS1	HSPA9	MED7
NEFL	NKTR	HSPB8	MEIS1
NEFM	NLGN2	HSPBP1	MEIS2
NEK4	NME3	HTATIP2	METTL17
NET1	NMRK1	HTRA2	METTL3
NETO2	NOG	HTRA3	MFI2-AS1
NFE2L3	NPHP4	HUS1B	MFSD3
NFIX	NPIPA5	HYOU1	MIATNB
NFRKB	NPIPA8	IDE	MIR17HG
NFYC	NPIPB5	IDH2	MIR1914
NGRN	NPRL2	IDH3A	MIR210HG
NIP7	NPTX1	IDS	MIR25
NKAP	NR1D2	IFRD1	MIR3064
NKX1-2	NR2C1	IFT81	MIR34AHG
NKX2-5	NR2F1	IGFBP4	MIR4690
NOL11	NR2F1-AS1	IGSF1	MIR4691
NOL7	NR2F2	IKBKG	MIR6723
NOLC1	NR3C1	IL12RB2	MIR6741
NOP16	NR3C2	IL13RA1	MIR6751
NOSIP	NRBP2	IL15RA	MIR6758
NOTCH1	NRCAM	IL18R1	MIR6759
NOVA2	NRIP2	IL1RAP	MIR7111
NPTN	NRP1	IL27RA	MIRLET7D
NQO2	NRXN3	IL4R	MKRN3
NR2E1	NSUN6	IL6R	MLLT10
NRDC	NT5C	ILK	MLLT3
NRIP3	NUDT13	IMPAD1	MNX1-AS1
NRSN2	NUP37	IMPDH1	MOAP1
NSMF	NUSAP1	IMPDH2	MOV10
NSUN2	OGT	INA	MPHOSPH9
NT5C3B	OLFM3	INHBE	MRM1
NT5DC2	OSBPL5	INO80C	MROH1
NTHL1	OSBPL7	INPP1	MROH6
NUB1	OSTN	INPP4B	MRPL23-AS1
NUCB1	OVOS	IPP	MRPL48
NUCKS1	OXLD1	IRX6	MSH5-SAPCD1
NUDC	PABPC4L	ISY1	MST1
NUDT19	PAN2	ISY1-RAB43	MTCP1
NUP210L	PAPSS2	ITCH	MTERF2
NUP43	PARD6A	ITFG1	MTG1
NUP62	PARM1	ITGA11	MTMR11
NXPH4	PARP6	ITGA5	MUC1
OAZ2	PARP8	ITGB5	MUM1
OGDH	PATJ	ITM2B	MUTYH
OGFR	PAX6	ITPKC	MXD3
OSBPL11	PAX9	ITPRIPL1	MYO15B
OSTM1	PAXIP1-AS1	ITSN2	MYO19
OXA1L	PBX3	JAM3	MYOM2
P2RY2	PBXIP1	JDP2	N6AMT1
P4HB	PCDH7	JMJD6	NAA16
PA2G4	PCDH9	KALRN	NAALAD2
PABPC3	PCDHGB2	KARS	NAGLU
PACRG	PCED1A	KCMF1	NAIP
PACS1	PCF11-AS1	KCNA6	NALT1
PACS2	PCK1	KCNG1	NAPRT
PACSIN2	PCLO	KCNIP1	NAPSA
PAF1	PCOLCE	KCNK2	NARF
PAFAH1B1	PDCD6	KCNK9	NAT6
PAICS	PDDC1	KCNQ2	NAT9
PAIP1	PDE10A	KCTD10	NAXD
PAK4	PDE5A	KCTD17	NBEAL2
PALM	PDE8B	KCTD20	NBPF11
PALM3	PDGFC	KDELC2	NBPF15
PANK3	PEX2	KDELR1	NBPF8
PANX2	PHF21B	KDELR2	NCAPG
PAPOLA	PHKA2	KDELR3	NCBP2-AS2
PAPSS1	PHKG2	KDM1A	ND1
PARVB	PHLDB2	KEAP1	ND2
PAWR	PHYKPL	KHDRBS1	ND3
PBDC1	PIDD1	KIAA0232	ND4
PCBD1	PIGQ	KIAA0319	ND4L
PCDH1	PIH1D1	KIAA0930	ND5
PCDH19	PIH1D2	KIAA1147	NDOR1
PCDHA1	PIK3R3	KIAA1191	NDUFA4
PCDHB11	PIP4K2A	KIAA1211L	NEAT1
PCDHGC3	PKD1	KIAA1551	NEIL1
PCYOX1	PKD1L2	KIAA2013	NEK8
PCYT1A	PKDCC	KIDINS220	NEURL1B
PDAP1	PLAT	KIF14	NEURL4
PDCL3	PLAUR	KIF16B	NFATC4
PDE1C	PLCB1	KIF21A	NFIB
PDF	PLCB4	KIF2A	NFKBID
PDHA1	PLEKHG1	KIF3A	NHLH2
PDIA3	PLEKHG2	KIF3B	NHLRC3
PDIA6	PLEKHG4	KIF3C	NIPBL-AS1
PDS5A	PLEKHH3	KIF5B	NIPSNAP3A
PDXDC1	PLK3	KIF5C	NME3
PEA15	PLK5	KIFC3	NMRK1
PEBP1	PLXNB1	KLC1	NOG
PELO	PMM1	KLC3	NOP14-AS1
PEPD	PNKP	KLHDC10	NOP56
PES1	PNRC1	KLHDC8B	NOXA1
PEX14	POC5	KLHL2	NPIPA3
PFDN2	POLE	KMT5A	NPIPA5
PFDN6	POLL	KPNA1	NPIPA7
PFKFB3	POT1	KPNA4	NPIPA8
PGAM1	POU3F3	KRAS	NPIPB15
PGAM4	POU4F1	KRR1	NPIPB5
PGAM5	PPCDC	KRT18	NPRL2
PGRMC1	PPM1M	KTN1	NPTN-IT1
PHAX	PPP1R14C	L2HGDH	NPW
PHF20L1	PPP1R37	LACTB	NR2C1
PHF23	PPP1R3D	LAMB3	NR2C2AP
PHLDA3	PPP2R3C	LANCL2	NR2F1
PI4K2A	PRDM16	LAP3	NR2F1-AS1
PI4KB	PRDM8	LARP6	NR2F2
PIAS3	PRICKLE1	LAS1L	NR2F2-AS1
PIAS4	PRIM1	LASP1	NR4A2
PICALM	PRKAG1	LBH	NRP1
PICK1	PRKCG	LBR	NRXN3
PIK3AP1	PRKD1	LBX1	NSUN6
PIK3CD	PRKD3	LCP1	NT5C
PIM2	PROKR1	LGALSL	NUDT13
PIN1	PROS1	LGI2	NUP85
PINK1	PROX1	LGMN	NUSAP1
PIP4K2C	PRPF40B	LIFR	NUTM2G
PITHD1	PRR22	LIMK2	OBSL1
PITPNA	PSMC3IP	LIMS3	OGDHL
PITPNB	PSME1	LINC00152	OGT
PITPNM2	PTBP2	LINC00346	OIP5-AS1
PITRM1-AS1	PTCD2	LINC00595	OLIG1
PJA1	PTCH1	LINC00665	ORC2
PKM	PTGER2	LINC00857	ORC3
PKP4	PTOV1-AS2	LINC00886	OSBPL7
PLAC8	PTPRCAP	LINC00942	OSCAR
PLAGL2	PTPRG-AS1	LINC00958	OSR2
PLCD3	PUS10	LINC00997	OTUD1
PLCD4	PVT1	LINC01036	OTX1
PLEKHO2	QKI	LINC01420	OVOS
PLIN3	RAB26	LINC01508	OXLD1
PLOD1	RAB31	LINC01607	OXSM
PLOD3	RAD51D	LINGO1	PABPC1L
PLPPR2	RAD52	LIPH	PABPC4L
PLRG1	RAD9A	LITAF	PAN2
PLS3	RANBP10	LMAN1	PAQR4
PML	RARA-AS1	LMAN2	PAQR6
PMPCA	RARB	LMCD1	PARP6
PODXL	RARS2	LMLN	PARP8
PODXL2	RASGEF1B	LMNA	PAUPAR
POFUT1	RASIP1	LOC100129034	PAX6
POLDIP3	RBM5	LOC100133286	PAXBP1
POLR1B	RBMS1	LOC100291105	PAXIP1-AS1
POLR2B	RBSN	LOC100505774	PBX1
POLR2E	RCBTB1	LOC100506731	PBX3
POLR3D	RCOR3	LOC100653233	PBXIP1
POLR3H	RDX	LOC100996763	PCDH18
POM121	RECQL4	LOC101927178	PCDH7
POM121C	REV3L	LOC101927509	PCDH9
POMGNT1	RGS10	LOC101927556	PCED1A
POMGNT2	RGS14	LOC101927759	PCK1
POP1	RGS2	LOC101928177	PCMTD1
POR	RHBDF1	LOC101928336	PCOLCE-AS1
PPAN	RHBDL1	LOC101929291	PCSK2
PPFIA1	RHOT2	LOC101929732	PDCD4
PPID	RHOU	LOC102723733	PDCD4-AS1
PPIF	RIMKLB	LOC102723825	PDDC1
PPIL4	RIN1	LOC102723904	PDE5A
PPM1G	RIN2	LOC102724591	PDE8B
PPP1CC	RIOK3	LOC102724907	PDGFC
PPP1R12C	RNF144A	LOC105369317	PDLIM1
PPP1R13B	RNF215	LOC105369383	PDZRN3
PPP1R14B	RNF224	LOC105369484	PEX11G
PPP1R3F	RNF31	LOC105369725	PF4
PPP1R3G	RNFT2	LOC105369779	PGP
PPP1R7	RNR1	LOC105369968	PGS1
PPP2CA	RNR2	LOC105370681	PHKA2
PPP2CB	ROBO1	LOC105370687	PHKG2
PPP2R2B	RPARP-AS1	LOC105370888	PHLDB2
PPP2R4	RPP25L	LOC105370935	PHYKPL
PPP2R5A	RRAGB	LOC105370960	PIBF1
PPP2R5E	RRNAD1	LOC105371059	PIDD1
PPP4R3A	RRP8	LOC105371094	PIF1
PPP5C	RSBN1	LOC105371413	PIGQ
PPP6R3	RSBN1L	LOC105371453	PIGW
PPTC7	RSPH4A	LOC105371490	PIGY
PPWD1	RTKN2	LOC105371611	PIK3R3
PQLC2	SALL4	LOC105371637	PIP4K2A
PRAF2	SAMD11	LOC105371686	PITPNA-AS1
PRCC	SAP25	LOC105371967	PKD1
PRDX1	SAPCD1-AS1	LOC105372245	PKIA
PRDX6	SAT1	LOC105372791	PKMYT1
PREB	SATB1	LOC105373017	PKN3
PRELID1	SATB2	LOC105373428	PLA2G4E-AS1
PREPL	SC5D	LOC105373467	PLA2G6
PRICKLE3	SCARNA12	LOC105374775	PLAT
PRKACA	SCD5	LOC105374811	PLCXD1
PRKAR2A	SCYL3	LOC105375328	PLD1
PRKAR2B	SEMA3B	LOC105375368	PLEKHH3
PRKCI	SEMA3C	LOC105375532	PLGRKT
PRMT2	SEMA6A	LOC105375538	PLPP6
PRMT5	SEMA6A-AS1	LOC105376010	PMM1
PRNP	SEMA6D	LOC105376483	PNKP
PROCR	SERTAD3	LOC105377182	PNRC1
PRPF31	SERTAD4	LOC105377622	POC5
PRPF38A	SESN1	LOC105378198	POLD4
PRPF4	SESN3	LOC105378512	POLM
PRPS2	SETD5	LOC105378663	POLN
PSAP	SETDB1	LOC105378973	POT1-AS1
PSAT1	SH3BP5-AS1	LOC105379145	POU3F2
PSKH1	SHC2	LOC107984043	POU5F1
PSMB5	SHC3	LOC107984316	PP7080
PSMC3	SIM1	LOC107984329	PPM1K
PSMD4	SIX1	LOC107984347	PPM1M
PSMD6	SIX4	LOC107984705	PPP1R12B
PSME3	SIX5	LOC107984951	PPP1R14A
PSMG1	SKAP2	LOC107985192	PPP1R14C
PTGES2	SKIDA1	LOC107985247	PPP1R16A
PTMS	SKIL	LOC107985423	PPP1R21
PTOV1	SKIV2L	LOC107985638	PPP1R35
PTPN1	SLC13A4	LOC107985667	PPP1R36
PTPN11	SLC15A2	LOC107985738	PPP1R37
PTPN5	SLC16A14	LOC107985844	PRAC2
PTPRF	SLC22A23	LOC107985897	PRDM6
PTPRR	SLC25A16	LOC107986615	PRKAG2-AS1
PTPRS	SLC25A21-AS1	LOC107986814	PRPF3
PTTG1	SLC25A25-AS1	LOC107986828	PRPF39
PTTG1IP	SLC25A27	LOC107986882	PRPF4B
PUF60	SLC35E2B	LOC107987163	PRR22
PUM2	SLC44A5	LOC283278	PRSS53
PUSL1	SLC8A1	LOC728752	PSMC3IP
PVR	SLC9A8	LONRF2	PSMD6-AS2
PWWP2B	SLF1	LOXL1	PSME1
PXDC1	SLIT2	LPGAT1	PSRC1
PYCR1	SLITRK3	LRP10	PTBP2
QSOX1	SLITRK5	LRP12	PTCD2
R3HCC1	SLX1A	LRP4	PTCD3
RAB10	SLX1A-SULT1A3	LRP8	PTCH2
RAB11FIP4	SLX1B-SULT1A4	LRPAP1	PTGS2
RAB13	SMAD6	LRRC4	PTOV1-AS2
RAB14	SMARCD3	LRRC47	PTPRCAP
RAB1A	SMIM10L1	LRRC4B	PVRIG
RAB35	SMIM7	LRRC59	PVT1
RAB3A	SMIM8	LRRC8E	QARS
RAB3IL1	SMOC1	LRRFIP1	RAB11B-AS1
RAB4A	SMUG1	LRRFIP2	RAB26
RAB7A	SMYD4	LRRN2	RAD52
RAB8A	SNAPC4	LRRN3	RAD9A
RABAC1	SNHG10	LSG1	RANBP6
RABEP1	SNHG11	LTA4H	RAPGEFL1
RAC1	SNHG12	LTBR	RASGEF1B
RACK1	SNHG15	LUCAT1	RASIP1
RAD23B	SNHG17	LUZP6	RASL11A
RAET1G	SNORA10	LY6E	RASSF1-AS1
RALBP1	SNORA13	LYAR	RASSF7
RANBP1	SNORA21	LYN	RBBP7
RANBP3	SNORA3B	LZTFL1	RBL2
RANGAP1	SNORA4	M6PR	RBM5
RARS	SNORA5C	MAFG	RBM5-AS1
RASL10B	SNORA63	MAFG-AS1	RCBTB1
RAVER1	SNORA64	MAGI2-AS3	RCCD1
RBBP7	SNORA70	MAK16	RCOR3
RBM17	SNORA73A	MAN1A1	REC8
RBM19	SNORD125	MAN1A2	RECQL4
RBM6	SNORD18A	MANF	RECQL5
RBM8A	SNORD19	MANSC1	REV3L
RBPMS2	SNORD19B	MAP1A	RFC4
RCC1	SNORD22	MAP2	RFNG
RCC1L	SNORD25	MAP2K1	RGMA
RCC2	SNORD35B	MAP2K2	RGS2
RCE1	SNORD42B	MAP4K4	RHBDF1
RCN1	SNORD47	MAP7D1	RHBDL1
RDH14	SNORD51	MAP7D3	RHOT2
REEP2	SNORD76	MAPK3	RHPN1
REPIN1	SNORD80	MAPK6	RIN2
RET	SNORD84	MAPK9	RLN2
REXO4	SNRNP25	MAPKAPK2	RMI2
RFC1	SNX5	MAPKAPK3	RNF165
RILPL2	SOCS2	MAPKAPK5	RNF31
RIOK1	SOX12	MAPRE1	RNF44
RIOK2	SOX2	MAPRE2	RNR1
RIPK1	SOX4	MAPRE3	RNR2
RITA1	SPACA6	MAPT	ROBO1
RMND5A	SPATA18	MARK3	RPARP-AS1
RNF126	SPATA5	MARS	RPL22L1
RNF146	SPATA6L	MAST1	RPL41
RNF175	SPDYE16	MATK	RPL9
RNF185	SPEF2	MAX	RPP25L
RNF216	SPPL2B	MBD2	RPP38
RNF26	SPSB3	MBTPS1	RSRP1
RNF40	SRGAP2	MCAM	RUFY3
RNF41	SRGAP2B	MCC	SAMD11
RNF6	SRP14-AS1	MCCC1	SAP25
RNPS1	SRPK3	MCCC2	SAPCD1-AS1
RP2	SRSF6	MCU	SAPCD2
RPAP3	SSBP2	MCUR1	SATB1
RPF2	SSBP4	MDH2	SATB2
RPIA	SSH3	ME1	SCARNA12
RPL4	ST6GALNAC6	ME2	SCARNA16
RPN1	ST7-AS1	MED29	SCML1
RPN2	STAG3L5P-PVRIG2P-PILRB	MED4	SCN9A
RPP30	STAT2	MEF2A	SCNN1D
RPS19BP1	STEAP1B	MEGF10	SCOC-AS1
RPS6KB1	STK11IP	MEGF11	SCX
RRAGD	STK17B	MEGF9	SDCCAG3
RRAS2	STK33	MERTK	SEC31B
RRP1	STMND1	MESDC2	SELENBP1
RRP7A	STRIP2	METAP2	SELO
RSC1A1	STXBP5	METRNL	SEMA3B
RSU1	SUGP2	METTL7B	SEMA3C
RTCA	SULT4A1	MFAP2	SEMA3D
RTF1	SUPT20H	MFAP3	SEMA3F-AS1
RTN1	SWT1	MFSD12	SEMA4C
RTN4	SYCP2L	MFSD14B	SEMA6A
RUVBL2	SYDE2	MFSD2A	SEMA6C
RXRG	SYT14	MFSD4A	SEMA6D
RYR3	SZT2	MFSD5	SEPP1
S100A2	TADA2A	MGAM2	SERTAD4
SAC3D1	TAF1A-AS1	MGAT1	SETD6
SAFB2	TAF1D	MGAT4B	SFI1
SAMD4B	TANC1	MGST1	SFMBT2
SAMM50	TAS1R3	MICA	SFXN2
SAP30BP	TAZ	MICU2	SGO1-AS1
SART1	TBC1D15	MIER3	SGPP1
SBDS	TBC1D19	MINOS1-NBL1	SGSM2
SBNO1	TBC1D3	MIP	SGSM3
SCAP	TBC1D9	MIR1181	SH2B1
SCARB1	TBX2	MIR22HG	SIVA1
SCARB2	TBX2-AS1	MIR4435-2HG	SIX1
SCD	TCF12	MIR4751	SIX4
SCFD1	TCF4	MIXL1	SKAP2
SCNN1A	TCF7L2	MKNK2	SKIDA1
SCPEP1	TCP11L2	MKRN1	SKIV2L
SCRIB	TEN1-CDK3	MKRN2	SLC13A4
SCYL1	TENM3	MKX	SLC16A1-AS1
SDCBP	TEP1	MLEC	SLC22A1
SDHB	TES	MLH3	SLC22A15
SEC13	TFAP2A	MLK7-AS1	SLC25A21-AS1
SEC23A	TGFA	MMAA	SLC25A25-AS1
SEC24C	TGIF1	MMP13	SLC27A3
SEC24D	THADA	MMP17	SLC2A11
SEC61A1	THAP5	MMP2	SLC2A8
SEC62	THAP9-AS1	MMP24	SLC35E2
SEL1L3	THBS3	MMP28	SLC9A8
SENP2	THRB	MOB1B	SLIT2
SENP6	THSD7A	MOCS1	SLITRK3
SEPN1	THUMPD2	MON1A	SMAD6
SERBP1	TICRR	MORC4	SMOC1
SERF2-C15ORF63	TIMM9	MORF4L1	SMUG1
SERPINE2	TIPARP-AS1	MPP5	SNHG1
SERPINH1	TLE1	MPPE1	SNHG10
SERPINI1	TLE3	MRFAP1	SNHG11
SET	TLE4	MRO	SNHG12
SETD1A	TM7SF2	MROH7-TTC4	SNHG15
SETD3	TMCO6	MRPL28	SNHG17
SF3A3	TMEM100	MRPL37	SNHG19
SFXN5	TMEM107	MRPS2	SNHG20
SGTA	TMEM121	MRPS22	SNHG3
SH3BGRL2	TMEM147-AS1	MRPS30	SNHG4
SH3BP5L	TMEM17	MRPS5	SNHG5
SH3KBP1	TMEM218	MRTO4	SNHG7
SIAH2	TMEM25	MS4A15	SNHG8
SIGMAR1	TMEM251	MSANTD3	SNORA10
SIPA1L3	TMEM38B	MSI2	SNORA13
SIRT1	TMEM60	MSN	SNORA21
SIRT2	TMEM79	MSX1	SNORA24
SLC12A7	TMPRSS6	MTDH	SNORA33
SLC16A1	TNFRSF25	MTFMT	SNORA4
SLC16A2	TNIK	MTHFD2	SNORA41
SLC17A5	TNRC18	MTHFS	SNORA63
SLC1A4	TONSL	MTIF2	SNORA64
SLC1A5	TPM1	MTM1	SNORA70
SLC20A1	TPM2	MTMR1	SNORA73A
SLC20A2	TPTE	MTMR12	SNORA8
SLC25A24	TRAIP	MTOR-AS1	SNORA92
SLC25A3	TRA-TGC4-1	MTPN	SNORD22
SLC25A43	TREX1	MTX1	SNORD28
SLC25A51	TRHDE-AS1	MUM1L1	SNORD35B
SLC25A6	TRIM45	MYADM	SNORD36A
SLC26A7	TRIM46	MYBL2	SNORD46
SLC27A2	TRIM52	MYC	SNORD47
SLC29A1	TRIM61	MYDGF	SNORD49A
SLC2A1	TRIO	MYOF	SNORD60
SLC38A1	TRMT10B	MYRF	SNORD76
SLC39A14	TRNA	MZT2B	SNORD79
SLC39A3	TRNC	NAA30	SNORD80
SLC39A6	TRND	NAA50	SNORD83A
SLC39A7	TRNE	NAAA	SNX24
SLC41A1	TRNF	NACAD	SNX5
SLC45A4	TRNG	NAGA	SOCS2
SLC46A1	TRNH	NAMPT	SOWAHD
SLC4A1AP	TRNI	NANS	SOX12
SLC4A2	TRNK	NAP1L4	SOX2
SLC5A5	TRNL2	NARS	SOX21
SLC6A6	TRNN	NATD1	SOX21-AS1
SLC6A8	TRNR	NBL1	SP9
SLC6A9	TRNS1	NBN	SPACA6
SLC7A11	TRNS2	NCBP3	SPAG8
SLC7A5	TRNT	NCEH1	SPATA33
SLC9A1	TRNY	NCKAP1	SPATA6L
SLC9A3R1	TRO	NCL	SPG7
SLCO3A1	TROAP	NCLN	SPPL2B
SLF2	TRPC3	NCOA3	SPSB3
SLTM	TRPS1	NCOA7	SRGAP2C
SMARCA5	TRPT1	NCSTN	SRP14-AS1
SMARCB1	TSC22D1	NDC1	SRSF11
SMARCD1	TSC22D3	NDUFS2	SRSF6
SMC6	TSHZ1	NDUFS6	SSC5D
SMCR8	TSHZ2	NEBL	SSH3
SMG5	TSHZ3	NECAB3	SSPO
SMIM12	TSIX	NECAP2	SSUH2
SMPD4	TSPAN12	NECTIN1	STAG3L5P-PVRIG2P-PILRB
SMS	TSPYL1	NECTIN2	STARD4-AS1
SMU1	TSPYL2	NEFH	STAT2
SNAPC3	TSPYL4	NEFL	STAT6
SNF8	TSSK4	NEFM	STK16
SNORA105A	TTC31	NEK1	STX1A
SNRK	TTLL7	NEK4	SUGP2
SNRPA	TUBGCP6	NET1	SULT4A1
SNRPA1	TUG1	NEURL1	SUPT20H
SNRPD3	TWIST1	NF2	SYBU
SNRPF	TYW5	NFASC	SYCP2L
SNW1	UAP1L1	NFE2L2	SYT6
SNX12	UBAC2-AS1	NFIC	TAF1C
SOAT1	UBE2E1	NFKBIB	TAF1D
SOCS1	UBE2QL1	NFKBIL1	TAZ
SP140	UBXN11	NFXL1	TBC1D19
SPAG9	UFM1	NGEF	TBC1D3
SPAST	UNC5B	NGRN	TBC1D3E
SPATC1L	USF1	NINJ1	TBC1D3G
SPATS2L	USP28	NIPA1	TBC1D3L
SPCS2	USP45	NIPA2	TBC1D9
SPG20	USP46-AS1	NKAIN1	TBCK
SQLE	UVSSA	NKAP	TBRG4
SRM	VARS2	NKIRAS2	TBX2-AS1
SRPK1	VAV3	NKX1-2	TBX3
SRPRA	VCAN	NKX2-5	TCF25
SRPX	VCPKMT	NKX2-8	TCF7L2
SRSF1	VILL	NLE1	TCL6
SRSF4	VIM	NLN	TCP11L2
SRSF9	VMAC	NMT1	TECTA
SSB	VPS13A	NMT2	TEKT3
SSBP1	VPS37D	NOA1	TEN1-CDK3
SSR1	WASH1	NOB1	TFAP2A
SSU72	WDFY1	NOCT	TFB1M
ST6GAL1	WDFY2	NOL10	TGM1
STAM	WDR19	NOL12	THAP9-AS1
STAU1	WDR54	NOLC1	THRB
STIP1	WDR62	NOMO1	TIA1
STK25	WDR90	NOMO2	TIAF1
STK32C	WDSUB1	NOMO3	TIGD1
STOM	WNT5A	NOS2	TIMMDC1
STRBP	XRCC2	NPAS1	TK1
STRC	YAF2	NPAS4	TLE1
STS	ZADH2	NPC1	TLE4
STUB1	ZBTB18	NPLOC4	TM7SF2
STX12	ZBTB21	NPTN	TMCO6
STX18	ZCCHC8	NPTX2	TMEM121
STXBP1	ZEB1-AS1	NPTXR	TMEM134
SUCLG2	ZEB2	NPY5R	TMEM147-AS1
SUFU	ZFC3H1	NQO1	TMEM165
SUPV3L1	ZFHX4	NQO2	TMEM179B
SURF4	ZFHX4-AS1	NR0B1	TMEM218
SUZ12	ZFP2	NRBP1	TMEM223
SYAP1	ZFP36L1	NRCAM	TMEM229A
SYNCRIP	ZFP37	NRDC	TMEM251
SYP	ZFP62	NRG1	TMEM44-AS1
SYT12	ZFPM2	NRG4	TMEM50B
TACO1	ZFX	NRGN	TMEM60
TADA2B	ZGRF1	NRIP3	TMEM68
TAF2	ZHX2	NRN1L	TMEM80
TAF3	ZIC2	NRSN2	TMUB2
TAF5	ZIC5	NSDHL	TNFRSF25
TAF5L	ZKSCAN4	NSF	TNIK
TAF8	ZKSCAN8	NSFL1C	TOB1
TALDO1	ZNF10	NSMCE3	TONSL
TAOK3	ZNF136	NSMF	TOP2A
TARDBP	ZNF16	NSUN2	TOP3B
TARS2	ZNF184	NSUN3	TPCN2
TARSL2	ZNF195	NT5C3B	TPM2
TAS2R5	ZNF211	NTS	TPTE
TATDN2	ZNF232	NUBP1	TRABD
TBC1D14	ZNF256	NUCB1	TRAF1
TBC1D2B	ZNF274	NUCB2	TRAIP
TBC1D30	ZNF280D	NUCKS1	TRAPPC2L
TBC1D5	ZNF300	NUDC	TRAPPC6A
TBC1D9B	ZNF302	NUDT11	TRA-TGC4-1
TBK1	ZNF397	NUFIP2	TREX1
TBL2	ZNF418	NUMB	TRHDE-AS1
TCEAL4	ZNF431	NUP153	TRIAP1
TCF3	ZNF443	NUP43	TRIB2
TCHP	ZNF449	NUP62CL	TRIM45
TCIRG1	ZNF461	NUPR1	TRIM46
TCP1	ZNF467	NUS1	TRIM52
TCTN3	ZNF503	NXPE3	TRMT1
TECPR2	ZNF503-AS2	ODC1	TRMT10B
TECR	ZNF513	OLFM1	TRNA
TERF2IP	ZNF521	OLFM2	TRND
TEX261	ZNF527	OPA1	TRNF
TFDP1	ZNF546	OPA3	TRNG
TFE3	ZNF555	OPRD1	TRNI
TFG	ZNF562	OR2W3	TRNL1
TGFB1	ZNF565	ORAI1	TRNL2
TGFBRAP1	ZNF596	ORAI2	TRNN
THEM6	ZNF608	OS9	TRNR
THOC3	ZNF619	OSBPL11	TRNS1
TIMM17A	ZNF627	OSGIN1	TRNS2
TIMM23	ZNF674-AS1	OSTM1	TRNT
TIMM44	ZNF675	OTULIN	TRNT1
TIMP1	ZNF692	OXCT1	TRNV
TJP3	ZNF709	OXGR1	TRNY
TLK2	ZNF711	P2RY2	TROAP
TM9SF3	ZNF726	P3H2	TRPT1
TMBIM6	ZNF747	P4HA2	TRPV1
TMCO4	ZNF76	P4HB	TSC22D1
TMED10	ZNF776	PA2G4	TSC22D3
TMED3	ZNF79	PABPC4	TSHZ2
TMED5	ZNF790-AS1	PACSIN2	TSPAN32
TMED9	ZNF816-ZNF321P	PAF1	TSPYL1
TMEM108	ZNF827	PAFAH1B2	TSPYL2
TMEM11	ZNF829	PALLD	TSPYL4
TMEM168	ZNF841	PALM3	TSSK3
TMEM185A	ZNF878	PANDAR	TSTD3
TMEM189	ZNRF2	PANK3	TTC23L
TMEM200B	ZSCAN16	PANX1	TTC28-AS1
TMEM201	ZSWIM5	PANX2	TTC31
TMEM222	ZSWIM8	PAPOLA	TTLL3
TMEM248		PAPOLB	TUBGCP5
TMEM33		PARD6B	TUBGCP6
TMEM39B		PAX7	TUG1
TMEM41A		PBDC1	TXNIP
TMEM5		PCBD1	TYK2
TMEM57		PCBP2	TYSND1
TMEM97		PCBP4	UBAC2-AS1
TMTC3		PCCB	UBP1
TNFAIP2		PCDH1	UCN
TNFRSF10B		PCDHB10	UHRF2
TNFRSF10D		PCDHGC3	UNC5C
TNFRSF21		PCYT1A	UNC5CL
TNPO3		PDCL	UNCX
TOLLIP		PDCL3	UNK
TOMM40		PDE1C	UROS
TOX2		PDHA1	USMG5
TOX4		PDHX	USP21
TP53BP2		PDIA3	USP28
TP53I11		PDIA4	USP43
TP73		PDIA5	VARS2
TPD52L2		PDIA6	VCAN
TPGS2		PDIK1L	VCPKMT
TPI1		PDLIM3	VILL
TPM3		PDLIM4	VIM
TPRN		PDLIM7	VIM-AS1
TPST2		PDXDC1	VIPR1
TRAP1		PDXK	VPS11
TRAPPC12		PEA15	VPS13A
TRIB1		PEBP1	VPS37D
TRIM4		PEF1	VWA8
TRIM5		PELI2	VWDE
TRK-CTT2-2		PELI3	WASH1
TRMT6		PELO	WDFY2
TRNP1		PEPD	WDR19
TRPV4		PES1	WDR25
TSKU		PEX19	WDR62
TSPAN11		PFDN1	WDR73
TSPAN15		PFDN2	WDR78
TSPAN7		PFKFB3	WDR90
TSR1		PGAM1	WEE1
TSR2		PGBD5	YAF2
TSSC4		PGD	YJEFN3
TTC27		PGGT1B	ZADH2
TTC38		PGRMC1	ZBED5
TTC7B		PHAX	ZBED8
TTI2		PHC1	ZBTB26
TTLL12		PHF23	ZDHHC11B
TTYH3		PHLDA2	ZDHHC8
TUBB3		PHLDB1	ZEB1-AS1
TUBB6		PHTF1	ZFC3H1
TUBG1		PI4K2A	ZFHX4-AS1
TUBGCP2		PIAS3	ZFP36L1
TUFM		PICALM	ZFP62
TULP3		PICK1	ZFPM2
TWF2		PIGB	ZFYVE28
TXNDC11		PIGP	ZGRF1
TXNDC5		PIK3AP1	ZIC1
TXNRD2		PIK3C2G	ZIC2
TYMSOS		PIK3CD	ZIC5
TYRO3		PIM3	ZMYM6
TYW3		PINK1	ZNF154
U2AF1		PIP4K2C	ZNF185
U2AF1L5		PIP5K1A	ZNF195
U2AF2		PIR	ZNF200
UAP1		PIR-FIGF	ZNF226
UBE2D1		PITHD1	ZNF251
UBE2G1		PITPNA	ZNF256
UBE2G2		PITPNB	ZNF276
UBE2L3		PITPNM2	ZNF302
UBE2M		PITRM1	ZNF320
UBE2Q1		PITRM1-AS1	ZNF32-AS2
UBE2S		PIWIL4	ZNF331
UBE2V1		PJA1	ZNF346
UBE3C		PJA2	ZNF354C
UBIAD1		PLA2G16	ZNF397
UBQLN1		PLA2G4A	ZNF418
UBTD1		PLA2G7	ZNF431
UBXN1		PLAA	ZNF443
UCHL1		PLB1	ZNF449
UCK2		PLD3	ZNF467
UGDH		PLEKHA4	ZNF503
UMPS		PLEKHB2	ZNF503-AS2
UNC13A		PLEKHF1	ZNF554
UNC13B		PLEKHM2	ZNF57
UNG		PLEKHO1	ZNF608
UNKL		PLIN3	ZNF674-AS1
UPF2		PLOD1	ZNF692
UPK3BL		PLOD3	ZNF711
UQCRC1		PLPP2	ZNF726
URI1		PLPP5	ZNF76
URM1		PLPPR2	ZNF783
USP10		PLPPR5	ZNF816-ZNF321P
USP14		PLS1	ZNF829
USP39		PLS3	ZNF891
UTP11		PLXDC1	ZRANB2-AS1
UTP18		PNMA3	ZSCAN12
UTY		PNMAL1	ZSWIM8
VAMP2		PNP
VASN		PNPLA6
VAV2		PNPLA8
VDR		PODXL2
VEZT		POLDIP2
VIMP		POLR2E
VPS26B		POLR3D
VPS37B		POLR3E
VPS37C		POMGNT1
VPS41		POMGNT2
VPS4A		POPDC3
VPS54		POR
WASF1		PPARA
WBSCR22		PPEF1
WDR1		PPFIBP1
WDR18		PPIB
WDR26		PPIL4
WDR3		PPM1B
WDR36		PPM1G
WDR41		PPME1
WDR46		PPP1R11
WDR5		PPP1R12C
WDR75		PPP1R15A
WDR77		PPP1R16B
WDR92		PPP1R1A
WDTC1		PPP1R3F
WIZ		PPP2CA
WNK2		PPP2CB
WRAP53		PPP2R2C
WWC1		PPP2R3C
XPOT		PPP3R1
XRCC6		PPP4R3A
XRRA1		PPP4R3B
YARS		PPP5C
YBX1		PPP6C
YME1L1		PPT1
YRDC		PPTC7
YTHDF1		PQLC1
YWHAG		PRAF2
YWHAH		PRAME
YY1		PRCP
ZBTB11-AS1		PRDX1
ZBTB44		PRDX6
ZBTB45		PREB
ZBTB7A		PREPL
ZBTB7C		PREX2
ZC3H11A		PRICKLE2-AS1
ZC3H7B		PRKAR1A
ZCCHC14		PRKAR2B
ZDHHC16		PRKCI
ZDHHC18		PRKCQ
ZDHHC3		PRMT5
ZDHHC5		PROCR
ZDHHC9		PROSER2
ZER1		PRPF18
ZFAND3		PRPF31
ZFP36L2		PRPF40A
ZHX3		PRR7
ZMYND19		PRRC1
ZNF146		PRSS23
ZNF394		PRUNE2
ZNF544		PSAP
ZNF664		PSEN2
ZNF672		PSMB5
ZNF746		PSMB6
ZNF787		PSMC1
ZPR1		PSMC3
ZRANB1		PSMC5
		PSMD1
		PSMD11
		PSMD12
		PSMD2
		PSMD3
		PSMD9
		PSMF1
		PSTPIP2
		PTDSS1
		PTOV1
		PTP4A2
		PTPMT1
		PTPRR
		PTPRS
		PTRF
		PTTG1IP
		PUF60
		PVR
		PWP1
		PWWP2B
		PXDC1
		PYCARD-AS1
		PYM1
		QDPR
		QSOX1
		QTRT2
		RAB10
		RAB14
		RAB18
		RAB1A
		RAB21
		RAB29
		RAB39A
		RAB3B
		RAB3D
		RAB3IL1
		RAB4B-EGLN2
		RAB5C
		RAB6B
		RAB7A
		RAB8A
		RABAC1
		RABEP1
		RABGEF1
		RAC1
		RAD23B
		RAI14
		RALA
		RALY
		RANBP9
		RAP1B
		RAP1GAP
		RAP1GAP2
		RARS
		RASAL1
		RASL10B
		RASSF2
		RB1CC1
		RBM19
		RBM24
		RBM27
		RBM28
		RBM8A
		RBMS2
		RBPMS2
		RCE1
		RCN1
		RCOR1
		RDH14
		REEP1
		REEP2
		RELB
		RELT
		REPS1
		RER1
		REXO2
		REXO4
		RFC1
		RFFL
		RFPL1S
		RFX2
		RFXANK
		RGAG1
		RGS19
		RGS20
		RGS7
		RGS9
		RILPL2
		RIMKLA
		RIPK1
		RIT1
		RMDN3
		RNASEL
		RNF10
		RNF103-CHMP3
		RNF11
		RNF114
		RNF125
		RNF175
		RNF19B
		RNF2
		RNF216
		RNF41
		RNF6
		RNF8
		RNPEP
		RNVU1-14
		RP2
		RP9
		RPA1
		RPAP3
		RPIA
		RPL3L
		RPL7L1
		RPN1
		RPN2
		RPS6KB1
		RPS6KC1
		RRAGC
		RRAGD
		RRAS2
		RRP36
		RRP7A
		RRP8
		RRP9
		RSPRY1
		RSU1
		RTCA
		RTCB
		RTF1
		RTFDC1
		RTN1
		RTN3
		RTN4
		RUSC2
		RUVBL2
		RWDD2B
		RXRG
		RYK
		RYR2
		S100A11
		S1PR3
		SAE1
		SAMD8
		SAMM50
		SARAF
		SART1
		SCAMP3
		SCAMP5
		SCARA3
		SCARB2
		SCCPDH
		SCFD1
		SCN4B
		SCN5A
		SCPEP1
		SCUBE3
		SDC1
		SDCBP
		SDCBP2-AS1
		SDE2
		SDF2L1
		SDF4
		SEC13
		SEC23A
		SEC23B
		SEC24D
		SEC61A1
		SEC62
		SEC63
		SEH1L
		SEL1L3
		SEMA3E
		SEMA3F
		SEMA6B
		SENP2
		SEPHS2
		SERBP1
		SERINC2
		SERINC3
		SERP1
		SERPINE2
		SERPINI1
		SERTAD1
		SET
		SETSIP
		SF3A3
		SF3B2
		SF3B4
		SFMBT1
		SFRP2
		SFXN1
		SFXN5
		SGTA
		SGTB
		SH2B2
		SH3BGRL2
		SH3BP4
		SH3GL3
		SH3KBP1
		SH3TC1
		SHC1
		SHCBP1
		SHF
		SHTN1
		SIAH2
		SIKE1
		SIL1
		SIRPA
		SIRPB1
		SIRT2
		SIRT6
		SLC10A4
		SLC12A8
		SLC16A1
		SLC16A6
		SLC16A7
		SLC17A5
		SLC17A7
		SLC19A1
		SLC1A4
		SLC1A5
		SLC20A1
		SLC20A2
		SLC25A13
		SLC25A30
		SLC25A32
		SLC25A43
		SLC25A44
		SLC25A48
		SLC27A2
		SLC27A6
		SLC2A1
		SLC30A1
		SLC30A2
		SLC30A3
		SLC30A4
		SLC30A5
		SLC30A6
		SLC33A1
		SLC35B1
		SLC35E1
		SLC35F2
		SLC35G1
		SLC38A3
		SLC38A6
		SLC39A1
		SLC39A14
		SLC39A3
		SLC39A6
		SLC39A7
		SLC39A8
		SLC3A2
		SLC40A1
		SLC41A2
		SLC43A2
		SLC46A1
		SLC48A1
		SLC4A1AP
		SLC5A6
		SLC6A15
		SLC6A9
		SLC7A11
		SLC7A11-AS1
		SLC7A3
		SLC7A5
		SLC7A8
		SLC9A3R1
		SLC9B2
		SLCO2B1
		SLCO3A1
		SLTM
		SLU7
		SMARCAL1
		SMARCB1
		SMARCD2
		SMG8
		SMIM10
		SMIM3
		SMPD1
		SMPDL3B
		SMU1
		SMYD5
		SNAI1
		SNAI2
		SNAP47
		SNAPC3
		SNF8
		SNW1
		SNX12
		SNX9
		SOAT1
		SORT1
		SOX7
		SPAG7
		SPANXA2
		SPATS2
		SPCS2
		SPECC1
		SPG20
		SPICE1
		SPNS1
		SPOCK1
		SPP1
		SPRY4
		SPTBN4
		SPTLC2
		SPTY2D1
		SPX
		SQSTM1
		SRP54
		SRP68
		SRP72
		SRPK1
		SRPK2
		SRPRA
		SRPRB
		SRPX2
		SRRM3
		SRSF9
		SRXN1
		SSB
		SSR1
		SSR2
		SSRP1
		SSU72
		ST3GAL4
		ST7
		ST8SIA2
		STARD10
		STARD7
		STAT5B
		STAU1
		STAU2
		STC2
		STIP1
		STK24
		STK38L
		STK40
		STOM
		STRN3
		STT3A
		STT3B
		STX11
		STX12
		STX3
		STXBP1
		STXBP6
		STYK1
		SUCO
		SUFU
		SUGCT
		SULT1A1
		SUMO3
		SUN1
		SUPV3L1
		SURF4
		SURF6
		SUSD1
		SUSD4
		SUSD5
		SUZ12
		SV2A
		SVIL-AS1
		SYAP1
		SYK
		SYN1
		SYN2
		SYNE3
		SYNGR1
		SYNJ2
		SYT2
		SYT3
		SYTL2
		SZRD1
		TAC1
		TACC2
		TACO1
		TAF3
		TAF4B
		TAF5
		TAGLN2
		TALDO1
		TAP1
		TAP2
		TARDBP
		TARS
		TARSL2
		TBC1D20
		TBC1D30
		TBK1
		TBL2
		TCEAL6
		TCEB3
		TCHP
		TDRD12
		TDRD7
		TEAD4
		TEC
		TESK1
		TEX2
		TEX261
		TEX264
		TFE3
		TFRC
		TGFB1
		TGS1
		THAP10
		THAP12
		THAP4
		THEGL
		THEMIS2
		THOC3
		THOC5
		TIAL1
		TICAM2
		TIGD6
		TIMM17A
		TIMP1
		TKT
		TLK1
		TLK2
		TLR1
		TM6SF1
		TM9SF1
		TM9SF2
		TM9SF3
		TMBIM1
		TMBIM6
		TMC2
		TMC3-AS1
		TMC7
		TMCO4
		TMED1
		TMED10
		TMED2
		TMED3
		TMED5
		TMED7
		TMED9
		TMEM108
		TMEM115
		TMEM123
		TMEM150C
		TMEM155
		TMEM161A
		TMEM168
		TMEM185A
		TMEM189
		TMEM200C
		TMEM206
		TMEM209
		TMEM214
		TMEM216
		TMEM217
		TMEM231
		TMEM243
		TMEM246
		TMEM248
		TMEM254
		TMEM255A
		TMEM33
		TMEM37
		TMEM39A
		TMEM5
		TMEM54
		TMEM57
		TMEM63B
		TMEM87A
		TMEM92
		TMEM97
		TMEM98
		TMOD3
		TMTC1
		TMX1
		TNFAIP2
		TNFRSF10B
		TNFRSF10D
		TNFRSF12A
		TNFRSF1A
		TNFRSF21
		TNFRSF9
		TNFSF9
		TNIP1
		TNIP3
		TOLLIP
		TOMM34
		TOMM40
		TOR1AIP2
		TOR1B
		TOX2
		TP53I11
		TPD52L2
		TPGS2
		TPI1
		TPM3
		TPST1
		TPST2
		TRAF3IP1
		TRAM1
		TRAM2
		TRAV8-2
		TRBV20-1
		TREML4
		TRIB3
		TRIM16
		TRIM16L
		TRIM26
		TRIM36
		TRIM4
		TRIM44
		TRIM54
		TRIM58
		TRIP6
		TRMT10A
		TRPM6
		TRPV4
		TSC22D4
		TSKU
		TSPAN11
		TSPAN15
		TSPAN33
		TSPAN7
		TSR1
		TSR2
		TSSC4
		TTC17
		TTC23
		TTC27
		TTC39A
		TTC39B
		TTC7B
		TTLL7
		TTYH2
		TUBA4A
		TUBB2A
		TUBB2B
		TUBB3
		TUBB4B
		TUBB6
		TUFM
		TULP3
		TUNAR
[truncated: 142 more rows]

## Sheet: SupTable3-Consensus transcripts
NRF1		NRF2		NRF3
Upregulated	Downregulated	Upregulated	Downregulated	Upregulated	Downregulated
AAMP	A1BG	ABCB1	ABCA7	ANKRD20A3	ARHGAP23
AAR2	ADGRL3	ABCC4	ACAP3	BLOC1S5-TXNDC5	CCNJL
ABCD1	AGRN	ABCD3	ACTR1B	CMAS	CDKN1A
ABCE1	AMACR	ABHD4	AKR7A3	GCLM	CITED2
ABHD4	AMDHD2	ACAP2	AMDHD2	HMOX1	DBNDD2
ACAT2	ANKRD36B	ACBD3	ARHGAP5-AS1	PSMD4	DLG4
ACBD3	ARHGAP10	ACER3	C10orf10	RPN2	H1F0
ACSL1	ARHGAP5-AS1	ACKR3	C16orf13		HECTD3
ACTR8	ARRDC3	ACSL1	C17orf62		IER2
ADNP2	BARD1	ACTR3	C6orf48		NOG
AFG3L2	BCOR	ADI1	C9orf84		PLAT
AHCYL2	BHLHE40	AFG3L2	CADM1		PMM1
AHSA1	C17orf62	AFTPH	CDC20		SEMA4C
AKR1B1	C19orf48	AGFG1	CDK10		SMAP1
AKR1B10	C1QTNF3-AMACR	AHCYL1	CDKN2C		TAF1D
AKR1C3	C6orf48	AHSA1	CES3
ALAS1	C9orf142	AIDA	CHKB-CPT1B
ALDH1B1	C9orf84	AIFM2	CHTF18
ALDH2	CABP7	AK4	CITED2
ALDOA	CACNB1	AKR1B10	COMTD1
ANAPC1	CADM1	AKR1C1	CROCC
ANP32E	CCND1	AKR1C2	CTDSP1
ARCN1	CITED2	AKR1C3	CXXC4
AREL1	COMTD1	ALDH1L2	CYHR1
ASAP2	CTDSP1	ALDH2	DACT1
ASUN	CXXC4	AMFR	DDB2
ATMIN	CYR61	ANKRD42	DDIT4
ATP10D	DACT1	ANXA5	DDT
ATP6V1C2	DDB2	ANXA7	DDTL
ATP8B2	DDIT4	AP3S2	DHRS3
B4GALNT1	DGAT2	APCDD1L-AS1	DOCK4
B4GALT5	DHRS3	ARCN1	DPP7
BAG2	DLC1	ARFGEF1	EFNA4
BAG3	DOCK4	ARL5A	ENC1
BCCIP	DPP7	ARL8B	ENGASE
BCL2L13	EFHC1	ARMT1	FANCE
BLMH	ENC1	ARPC2	FBXO44
BLOC1S5-TXNDC5	EPHA4	ARRDC4	FJX1
BNIP3	ETV1	ASAP2	FLRT3
BRIX1	FAM131B	ASF1A	GPR39
C1orf198	FANCG	ASNS	H1F0
C6orf106	FHL1	ASPH	H1FX
C7orf49	FLOT1	ATMIN	HAGHL
C9orf78	FN1	ATP10D	HDAC6
CA12	FSTL3	ATP11B	HIST1H2AC
CACYBP	FUK	ATP1A3	HIST2H4A
CALU	FZD4	ATXN10	HIST2H4B
CANX	GAS5	AVEN	HMG20B
CBFB	GDF15	B3GALNT2	HOXB6
CCDC43	GLI1	B4GALNT1	HOXB7
CCDC47	GPR39	BACH1	HOXB9
CCT2	H1F0	BAG2	HOXB-AS3
CCT3	HES1	BAG3	HOXC6
CCT5	HIST1H2AD	BCAP31	ID3
CCT6A	HMG20B	BCL2L13	IP6K2
CCT7	HMGB2	BLOC1S5-TXNDC5	IQGAP3
CCT8	HOXB3	BMP6	ITGA10
CDC37	HOXB6	BRAP	JUND
CDK12	HOXB9	BRD7	KIAA0895L
CDV3	HOXB-AS3	BTBD10	KIF20A
CELF1	HOXC9	C1orf109	KIFC2
CERK	HOXD8	C20orf24	KLF6
CHCHD3	JUND	C22orf23	KLF9
CHPF2	KCNH3	C5orf45	KLHL17
CHST1	KIFC2	C5orf51	LAMA4
CLCC1	KLF3	CALU	LAMB2
CLINT1	KLF6	CANX	LIG1
CLIP1	KLF7	CARS	LOC101928100
CLNS1A	KLF9	CASC4	LOC400043
CMAS	KLHL24	CBFB	LOC644919
CNNM4	LIG1	CBR1	LOC730101
COPS8	LINC00623	CBWD2	LPCAT4
CRELD2	LINC01003	CCDC47	LRRC45
CSDE1	LINC01138	CCDC59	LYPD1
CTR9	LINC01578	CCSAP	MAMDC4
CTSL	LMO4	CCT5	MANBA
CTTN	LOC100294145	CCT6A	MAP3K12
CUL1	LOC644919	CCT7	MECOM
CUL4A	LRRC45	CD44	MFSD3
DDHD1	LYPD1	CDC123	MOV10
DDX1	MAF	CEBPG	MYO15B
DDX10	MAP3K12	CEP290	NAGLU
DDX21	MECOM	CEP85	NBEAL2
DHX32	MOXD1	CFAP97	NEURL1B
DKC1	MSH5-SAPCD1	CLCC1	NFATC4
DLAT	NAT9	CLIC4	NME3
DNAJA1	NDRG2	CLINT1	NOG
DNAJB11	NME3	CLIP1	NOXA1
DNAJC10	NOG	CLIP4	NR4A2
DNAJC11	NPHP4	CLU	NRP1
DNAJC2	NPRL2	CMAS	NT5C
DNAJC21	NRP1	CMPK1	OBSL1
DNAJC6	NT5C	CORO1C	OGDHL
DNAJC7	OXLD1	CSDE1	OTUD1
DNMT3B	PARD6A	CSGALNACT2	PAQR4
DYNC1LI1	PARP8	CSNK1A1	PBXIP1
DYNLL2	PBXIP1	CSNK1G3	PCDH7
E2F6	PCLO	CSNK2A2	PDE5A
ECE1	PDCD6	CTBS	PDGFC
EDEM3	PDE5A	CTNNBL1	PGP
EIF2B1	PDGFC	CTSL	PHKG2
EIF2B3	PHLDB2	CUL1	PHLDB2
EIF2S2	PIDD1	CUL2	PIDD1
EIF3H	PIGQ	CUL3	PIGQ
EIF3J	PIK3R3	DCTN4	PIK3R3
EIF4E	PLAT	DDX21	PKN3
EIF4G2	PLEKHH3	DENR	PLAT
EIF4H	PLK3	DESI1	PLCXD1
ELAC2	PLXNB1	DESI2	PLD1
ELMO1	PMM1	DGKG	PLEKHH3
ENTPD4	PNRC1	DKC1	PPP1R16A
ESF1	POLL	DNAJA1	PPP1R35
EXOC7	PPM1M	DNAJB11	PSME1
EXOSC3	PRICKLE1	DNAJB4	PTGS2
FAF2	PSME1	DNAJB9	QARS
FAM168B	PVT1	DNAJC10	RAB26
FAM175B	RARB	DNAJC3	RASSF7
FAM83G	RCOR3	DNAJC7	RECQL4
FAM98A	RECQL4	DNTTIP2	RFNG
FAT2	RGS10	DYNC1LI1	RHOT2
FBXO28	RIN1	E2F6	RHPN1
FBXO30	RNF215	EARS2	RIN2
FBXW11	RPP25L	EDEM3	ROBO1
FGFR1	SCARNA12	EID3	RPL22L1
FKBP14	SCD5	EIF2A	SAPCD2
FTH1	SERTAD4	EIF2S2	SCARNA12
FTL	SESN1	EIF3D	SDCCAG3
FUBP1	SLC35E2B	EIF3J	SEMA3B
FXR1	SLX1A	EIF4G2	SEMA3C
FXR2	SMOC1	EIF5	SEMA4C
FXYD5	SMUG1	ENOX2	SEMA6C
FYTTD1	SNHG10	ENTPD7	SFMBT2
GABPB1	SNHG11	EPB41L4B	SGSM2
GAN	SNORA10	EPDR1	SGSM3
GAPDH	SNORA21	ERI1	SIVA1
GAPVD1	SNORA63	ERO1A	SKIV2L
GATAD2A	SNORA64	ERP44	SLC2A8
GCC1	SNORA70	ESF1	SLC35E2
GCLM	SNORA73A	ETF1	SMOC1
GFPT1	SNORD51	ETFDH	SNHG8
GLYR1	SOX12	ETV5	SNORA73A
GNAI3	SOX4	EXOSC3	SNORD35B
GNPDA2	SPSB3	F2RL2	SPG7
GNPNAT1	SRGAP2	FAF2	SPSB3
GPAT4	SRGAP2B	FAM101B	STAT2
GPX3	SSBP2	FAM175B	STAT6
GRB2	SSBP4	FAM21A	TAZ
GRPEL1	SSH3	FAM21C	TBC1D9
GSTP1	ST6GALNAC6	FAM91A1	TCF25
GTF2F1	TANC1	FBXO28	TCP11L2
GTF3C3	TCF4	FBXO30	TK1
GTPBP4	TGIF1	FBXW10	TMEM80
HARS	TMEM107	FECH	TMUB2
HMOX1	TMEM25	FERMT2	TNIK
HNRNPA1	TNRC18	FKBP14	TONSL
HNRNPH1	TPM1	FNDC3A	TOP3B
HNRNPK	TPTE	FOPNL	TRAF1
HNRNPR	TRAIP	FOSL1	TRHDE-AS1
HSPA4	TRHDE-AS1	FTH1	TRIB2
HSPA5	TRO	FTL	TRPT1
HSPA8	TRPT1	FUBP3	TSHZ2
HSPA9	UBE2E1	FXR1	TUBGCP6
HSPD1	UBE2QL1	FXR2	TXNIP
HSPH1	VARS2	FYTTD1	TYK2
HTRA3	VIM	G6PD	VIM
HYOU1	WDR54	GABARAPL1	VIM-AS1
IK	ZNF608	GABPB1	WDR90
IMPAD1		GALNT1	ZNF608
IMPDH1		GARS
IST1		GBE1
ISY1		GCLC
ITSN2		GCLM
IWS1		GFM1
JAK1		GFPT1
JMJD6		GFPT2
KANSL3		GGNBP2
KARS		GHITM
KCMF1		GLA
KCNA2		GNA13
KCTD5		GNAI3
KEAP1		GNPDA1
KIAA0100		GOLGA4
KIAA0930		GPAT3
KIAA1191		GPATCH2L
KIDINS220		GPR89A
KIF3B		GSR
KIF5B		GTF2E2
KTN1		GTF3C3
LDHB		HBS1L
LIMK1		HKDC1
LINC00152		HMOX1
LINC00346		HPD
LIPH		HSP90AB1
LMAN1		HSP90B1
LOC100289580		HSPA13
LRRC59		HSPA4
LRRFIP2		HSPA5
LYAR		HSPA8
MAGEA3		HSPA9
MANF		HSPB8
MAP1A		HTATIP2
MAP2K1		IDE
MAP4		IDH3A
MAP4K4		IDS
MAP4K5		IFRD1
MAP7D1		IKBKG
MAPK6		IL27RA
MAPRE1		IL6R
MARK3		IMPAD1
MBD1		ISY1
MCL1		ITCH
MCUR1		KCMF1
ME1		KCTD20
MFN2		KEAP1
MGST1		KIAA0232
MIR4435-2HG		KIAA1191
MLEC		KIF14
MPHOSPH10		KIF21A
MPZL1		KIF2A
MRFAP1		KIF3B
MRGBP		KIF5B
MRPL19		KPNA1
MRPS22		KPNA4
MTDH		KTN1
MTHFD2		LIFR
NACA		LINC00346
NAMPT		LINC00942
NARS		LMAN1
NCKAP1		LPGAT1
NDRG1		LRP12
NEK4		LRP8
NFRKB		LRRFIP2
NGRN		LSG1
NIP7		LUCAT1
NOL11		LUZP6
NOLC1		LYAR
NOP16		M6PR
NQO2		MAFG
NRIP3		MAK16
NSUN2		MAN1A2
NUDC		MANF
NUP43		MAP1A
NUP62		MAP2
OSBPL11		MAPK6
PAFAH1B1		MAPRE1
PAPOLA		MARS
PCYT1A		MCUR1
PDAP1		ME1
PDIA3		MEF2A
PDIA6		MERTK
PELO		METAP2
PES1		METTL7B
PFKFB3		MFAP3
PGRMC1		MFSD12
PHAX		MGST1
PIK3CD		MICU2
PITHD1		MIER3
PJA1		MLH3
PKM		MORC4
PLEKHO2		MORF4L1
PLRG1		MROH7-TTC4
PLS3		MRPS30
POLR2B		MSANTD3
POP1		MSN
PPFIA1		MTDH
PPID		MTHFD2
PPIF		MTIF2
PPP2CA		MTMR12
PPP2CB		MTPN
PPP2R5E		MYC
PPP6R3		NAA30
PQLC2		NAA50
PRDX1		NARS
PRDX6		NBN
PRKCI		NCKAP1
PRMT5		NCL
PRNP		NCOA3
PRPF31		NCOA7
PRPF4		NECAB3
PSAP		NEK4
PSMB5		NFE2L2
PSMC3		NIPA2
PSMD4		NLN
PSMD6		NOCT
PTPN1		NOL10
PTPN11		NOLC1
PWWP2B		NQO1
RAB14		NQO2
RAB1A		NR0B1
RAB35		NRCAM
RABEP1		NRG1
RAD23B		NSUN2
RARS		NSUN3
RBM19		NUCB2
RBM6		NUFIP2
RCN1		NUMB
RIOK1		NUP153
RIOK2		NUP43
RNF6		NXPE3
RPAP3		ODC1
RPN2		OPA1
RPS6KB1		OSBPL11
RRP1		OSGIN1
RTCA		OTULIN
RTN4		OXCT1
RYR3		PAFAH1B2
SAMD4B		PAPOLA
SART1		PDIA3
SBDS		PEA15
SBNO1		PELO
SCARB2		PEX19
SCFD1		PGD
SCPEP1		PGGT1B
SDCBP		PHAX
SEC13		PHC1
SEC23A		PIP5K1A
SEC24C		PIR
SEC24D		PIR-FIGF
SEC61A1		PITHD1
SEL1L3		PITPNB
SENP2		PLAA
SERPINE2		PNPLA8
SET		PPIL4
SF3A3		PPM1B
SFXN5		PPP1R15A
SH3BGRL2		PPP2CA
SH3BP5L		PPP2CB
SH3KBP1		PPP3R1
SLC16A1		PPP4R3B
SLC1A5		PPT1
SLC25A24		PRDX1
SLC25A51		PRDX6
SLC2A1		PREPL
SLC39A14		PRKAR1A
SLC39A6		PRKCI
SLC4A1AP		PRPF18
SLC6A6		PRPF40A
SLC7A11		PSMC1
SLC7A5		PSMD11
SLTM		PSMD12
SMCR8		PTDSS1
SMG5		PTP4A2
SMS		RAB10
SMU1		RAB14
SNRK		RAB18
SNW1		RAB1A
SOAT1		RAB21
SP140		RABEP1
SPAG9		RANBP9
SPG20		RARS
SRPK1		RB1CC1
SRSF1		RBM19
SSB		RBM27
SSR1		RCN1
STAM		REPS1
STIP1		RFFL
STX12		RGS20
STX18		RIT1
SUPV3L1		RNF10
SURF4		RNF11
SYAP1		RNF216
SYNCRIP		RNF6
TAF2		RNF8
TAF5L		RPAP3
TAF8		RPL7L1
TALDO1		RPS6KB1
TAOK3		RPS6KC1
TBC1D30		RRAGD
TBK1		RRAS2
TCP1		RTN4
TFG		RUSC2
TIMM17A		RWDD2B
TM9SF3		SAMD8
TMBIM6		SARAF
TMED10		SCCPDH
TMED5		SCFD1
TMEM168		SDCBP
TMEM33		SDE2
TMEM57		SEC23B
TMTC3		SEH1L
TNFRSF10B		SEL1L3
TNPO3		SENP2
TP53BP2		SERINC3
TPM3		SERP1
TPST2		SERPINE2
TRIB1		SET
TRMT6		SFMBT1
TSR1		SGTB
TTC27		SHC1
TTI2		SLC12A8
TUBB3		SLC16A1
TXNDC5		SLC16A7
TYRO3		SLC1A4
UAP1		SLC1A5
UBE2D1		SLC25A32
UBE2L3		SLC30A5
UBE2V1		SLC30A6
UBQLN1		SLC35F2
UCK2		SLC38A6
UGDH		SLC39A14
UNKL		SLC39A6
USP14		SLC3A2
VEZT		SLC41A2
VPS41		SLC48A1
VPS54		SLC6A15
WDR26		SLC7A11
WDR3		SLC7A11-AS1
WDR36		SLC7A5
WDR46		SLCO2B1
WDR77		SLTM
XPOT		SLU7
XRCC6		SMG8
YARS		SNAPC3
YME1L1		SNW1
YRDC		SPANXA2
YWHAG		SPATS2
ZC3H11A		SPCS2
ZDHHC18		SPG20
ZDHHC9		SPP1
ZNF746		SPTY2D1
		SPX
		SQSTM1
		SRP54
		SRP72
		SRPRB
		SRPX2
		SRXN1
		SSB
		SSR1
		STARD7
		STAU2
		STIP1
		STK24
		STK40
		STRN3
		STT3B
		STX3
		STYK1
		SUCO
		SULT1A1
		SUPV3L1
		SUZ12
		SYNJ2
		SYT2
		TAF4B
		TAF5
		TALDO1
		TARS
		TBK1
		TFE3
		TFRC
		TGS1
		TICAM2
		TIMM17A
		TLK2
		TLR1
		TM9SF2
		TM9SF3
		TMBIM6
		TMED10
		TMED2
		TMED5
		TMED7
		TMEM168
		TMEM206
		TMEM209
		TMEM33
		TMEM39A
		TMEM5
		TMEM87A
		TMOD3
		TMTC1
		TNFRSF12A
		TNFRSF1A
		TNIP3
		TOMM34
		TOR1AIP2
		TOR1B
		TRIB3
		TRIM16
		TRIM16L
		TRIM4
		TRIM44
		TRIM54
		TSR1
		TTC17
		TUBA4A
		TUBB3
		TVP23C
		TWSG1
		TXNRD1
		TYW3
		UBA6-AS1
		UBC
		UBE2K
		UBQLN1
		UCK2
		UGDH
		UHRF1BP1L
		UNKL
		USO1
		USP10
		USP38
		USP46
		UTP15
		VAMP7
		VDAC1
		VDAC2
		VEZT
		VPS35
		VPS41
		VPS54
		WARS
		WDR26
		WDR43
		WWP1
		XPOT
		YARS
		YES1
		YIPF6
		YME1L1
		YWHAB
		ZBTB20
		ZBTB41
		ZDHHC18
		ZEB1
		ZNF148
		ZNF189
		ZNF330
		ZNF426
		ZNF678
		ZNF697
		ZPR1
		ZRANB2
		ZZZ3

## Sheet: SupTable4-Proteomics FC
Gene name	Description	Accession	Spec Count	NRF1/Veh Fold Change	NRF2/Veh Fold Change	NRF3/Veh Fold Change
A2M	Alpha-2-macroglobulin OS=Homo sapiens OX=9606 GN=A2M PE=1 SV=3	P01023	28	1.00898	1.44515	1.5046
AAAS	Aladin OS=Homo sapiens OX=9606 GN=AAAS PE=1 SV=1	Q9NRG9	12	1.03571	1.08984	1.01524
AACS	Acetoacetyl-CoA synthetase OS=Homo sapiens OX=9606 GN=AACS PE=1 SV=1	Q86V21	5	1.12018	1.16625	1.10278
AAGAB	Alpha- and gamma-adaptin-binding protein p34 OS=Homo sapiens OX=9606 GN=AAGAB PE=1 SV=1	Q6PD74	3	1.02413	0.996253	0.93137
AAMDC	Mth938 domain-containing protein OS=Homo sapiens OX=9606 GN=AAMDC PE=1 SV=1	Q9H7C9	4	0.999653	1.01577	1.14499
AAMP	Angio-associated migratory cell protein OS=Homo sapiens OX=9606 GN=AAMP PE=1 SV=2	Q13685	15	1.03117	0.949022	0.92653
AAR2	Protein AAR2 homolog OS=Homo sapiens OX=9606 GN=AAR2 PE=1 SV=2	Q9Y312	2	1.22899	1.16132	1.08971
AARS	Alanine--tRNA ligase, cytoplasmic OS=Homo sapiens OX=9606 GN=AARS PE=1 SV=2	P49588	106	1.01014	0.950768	0.949122
AARS2	Alanine--tRNA ligase, mitochondrial OS=Homo sapiens OX=9606 GN=AARS2 PE=1 SV=1	Q5JTZ9	10	1.02219	0.958193	1.00252
AARSD1	Alanyl-tRNA editing protein Aarsd1 OS=Homo sapiens OX=9606 GN=AARSD1 PE=1 SV=2	Q9BTE6	8	1.0625	1.02869	0.892311
AASDHPPT	L-aminoadipate-semialdehyde dehydrogenase-phosphopantetheinyl transferase OS=Homo sapiens OX=9606 GN=AASDHPPT PE=1 SV=2	Q9NRN7	14	1.05163	0.995235	1.01526
AASS	Alpha-aminoadipic semialdehyde synthase, mitochondrial OS=Homo sapiens OX=9606 GN=AASS PE=1 SV=1	Q9UDR5	4	1.0834	1.10667	1.08059
ABCA13	ATP-binding cassette sub-family A member 13 OS=Homo sapiens OX=9606 GN=ABCA13 PE=2 SV=3	Q86UQ4	3	1.15663	1.61782	1.92977
ABCB10	ATP-binding cassette sub-family B member 10, mitochondrial OS=Homo sapiens OX=9606 GN=ABCB10 PE=1 SV=2	Q9NRK6	2	1.20149	1.02622	1.26091
ABCB7	ATP-binding cassette sub-family B member 7, mitochondrial OS=Homo sapiens OX=9606 GN=ABCB7 PE=1 SV=2	O75027	14	1.0886	1.10486	1.05531
ABCC1	Multidrug resistance-associated protein 1 OS=Homo sapiens OX=9606 GN=ABCC1 PE=1 SV=3	P33527	2	1.07208	0.990645	1.1249
ABCD3	ATP-binding cassette sub-family D member 3 OS=Homo sapiens OX=9606 GN=ABCD3 PE=1 SV=1	P28288	18	1.02959	1.02876	1.06836
ABCE1	ATP-binding cassette sub-family E member 1 OS=Homo sapiens OX=9606 GN=ABCE1 PE=1 SV=1	P61221	56	1.09557	1.04158	0.978726
ABCF1	ATP-binding cassette sub-family F member 1 OS=Homo sapiens OX=9606 GN=ABCF1 PE=1 SV=2	Q8NE71	48	1.05318	1.01647	1.03496
ABCF2	ATP-binding cassette sub-family F member 2 OS=Homo sapiens OX=9606 GN=ABCF2 PE=1 SV=2	Q9UG63	69	1.0568	1.0342	0.957636
ABCF3	ATP-binding cassette sub-family F member 3 OS=Homo sapiens OX=9606 GN=ABCF3 PE=1 SV=2	Q9NUQ8	10	1.04649	1.01861	1.00671
ABHD10	Mycophenolic acid acyl-glucuronide esterase, mitochondrial OS=Homo sapiens OX=9606 GN=ABHD10 PE=1 SV=1	Q9NUJ1	6	1.03098	1.0059	0.914895
ABHD14B	Protein ABHD14B OS=Homo sapiens OX=9606 GN=ABHD14B PE=1 SV=1	Q96IU4	3	1.22507	1.50286	1.73227
ABI1	Abl interactor 1 OS=Homo sapiens OX=9606 GN=ABI1 PE=1 SV=4	Q8IZP0	5	1.07598	0.993227	1.06896
ABRACL	Costars family protein ABRACL OS=Homo sapiens OX=9606 GN=ABRACL PE=1 SV=1	Q9P1F3	3	1.55461	1.04286	1.16737
ABRAXAS2	BRISC complex subunit Abraxas 2 OS=Homo sapiens OX=9606 GN=ABRAXAS2 PE=1 SV=2	Q15018	3	1.03098	0.922719	0.961051
ABT1	Activator of basal transcription 1 OS=Homo sapiens OX=9606 GN=ABT1 PE=1 SV=1	Q9ULW3	4	1.06487	1.06393	1.14514
ACAA1	3-ketoacyl-CoA thiolase, peroxisomal OS=Homo sapiens OX=9606 GN=ACAA1 PE=1 SV=2	P09110	5	1.07128	1.03526	1.00518
ACAA2	3-ketoacyl-CoA thiolase, mitochondrial OS=Homo sapiens OX=9606 GN=ACAA2 PE=1 SV=2	P42765	8	1.0778	1.02983	1.22027
ACACA	Acetyl-CoA carboxylase 1 OS=Homo sapiens OX=9606 GN=ACACA PE=1 SV=2	Q13085	30	1.10413	1.03732	1.01343
ACAD9	Acyl-CoA dehydrogenase family member 9, mitochondrial OS=Homo sapiens OX=9606 GN=ACAD9 PE=1 SV=1	Q9H845	4	1.10937	1.0939	1.09727
ACADM	Medium-chain specific acyl-CoA dehydrogenase, mitochondrial OS=Homo sapiens OX=9606 GN=ACADM PE=1 SV=1	P11310	37	1.05069	1.05458	0.962452
ACADSB	Short/branched chain specific acyl-CoA dehydrogenase, mitochondrial OS=Homo sapiens OX=9606 GN=ACADSB PE=1 SV=1	P45954	4	1.11274	1.05427	1.09009
ACAT1	Acetyl-CoA acetyltransferase, mitochondrial OS=Homo sapiens OX=9606 GN=ACAT1 PE=1 SV=1	P24752	42	0.993103	1.01651	1.0436
ACAT2	Acetyl-CoA acetyltransferase, cytosolic OS=Homo sapiens OX=9606 GN=ACAT2 PE=1 SV=2	Q9BWD1	6	1.11285	1.03076	1.10912
ACBD3	Golgi resident protein GCP60 OS=Homo sapiens OX=9606 GN=ACBD3 PE=1 SV=4	Q9H3P7	17	1.14669	1.14246	1.17929
ACBD6	Acyl-CoA-binding domain-containing protein 6 OS=Homo sapiens OX=9606 GN=ACBD6 PE=1 SV=1	Q9BR61	2	1.06551	1.04829	1.19373
ACIN1	Apoptotic chromatin condensation inducer in the nucleus OS=Homo sapiens OX=9606 GN=ACIN1 PE=1 SV=2	Q9UKV3	33	1.09238	1.05784	1.14159
ACLY	ATP-citrate synthase OS=Homo sapiens OX=9606 GN=ACLY PE=1 SV=3	P53396	162	1.02736	0.995085	0.96662
ACO1	Cytoplasmic aconitate hydratase OS=Homo sapiens OX=9606 GN=ACO1 PE=1 SV=3	P21399	5	1.0681	1.0559	1.1236
ACO2	Aconitate hydratase, mitochondrial OS=Homo sapiens OX=9606 GN=ACO2 PE=1 SV=2	Q99798	22	1.04024	1.02323	1.07813
ACOT1	Acyl-coenzyme A thioesterase 1 OS=Homo sapiens OX=9606 GN=ACOT1 PE=1 SV=1	Q86TX2	4	1.10051	1.07874	1.17796
ACOT13	Acyl-coenzyme A thioesterase 13 OS=Homo sapiens OX=9606 GN=ACOT13 PE=1 SV=1	Q9NPJ3	8	0.939456	1.00036	0.885711
ACOT2	Acyl-coenzyme A thioesterase 2, mitochondrial OS=Homo sapiens OX=9606 GN=ACOT2 PE=1 SV=6	P49753	4	1.10051	1.07874	1.17796
ACOT7	Cytosolic acyl coenzyme A thioester hydrolase OS=Homo sapiens OX=9606 GN=ACOT7 PE=1 SV=3	O00154	20	1.01654	0.991118	0.900185
ACOT7L	Putative cytosolic acyl coenzyme A thioester hydrolase-like OS=Homo sapiens OX=9606 GN=ACOT7L PE=5 SV=1	Q6ZUV0	3	0.982126	0.980906	0.721728
ACOT9	Acyl-coenzyme A thioesterase 9, mitochondrial OS=Homo sapiens OX=9606 GN=ACOT9 PE=1 SV=2	Q9Y305	4	1.14345	1.04351	1.02807
ACOX1	Peroxisomal acyl-coenzyme A oxidase 1 OS=Homo sapiens OX=9606 GN=ACOX1 PE=1 SV=3	Q15067	3	1.01371	1.07475	0.90441
ACP1	Low molecular weight phosphotyrosine protein phosphatase OS=Homo sapiens OX=9606 GN=ACP1 PE=1 SV=3	P24666	15	0.911127	0.914686	0.802349
ACSL3	Long-chain-fatty-acid--CoA ligase 3 OS=Homo sapiens OX=9606 GN=ACSL3 PE=1 SV=3	O95573	13	1.01893	0.978253	1.07205
ACSL4	Long-chain-fatty-acid--CoA ligase 4 OS=Homo sapiens OX=9606 GN=ACSL4 PE=1 SV=2	O60488	8	1.05095	1.02302	1.10772
ACTB	Actin, cytoplasmic 1 OS=Homo sapiens OX=9606 GN=ACTB PE=1 SV=1	P60709	519	0.961894	0.973547	0.910947
ACTC1	Actin, alpha cardiac muscle 1 OS=Homo sapiens OX=9606 GN=ACTC1 PE=1 SV=1	P68032	214	0.968414	0.973202	0.917918
ACTG1	Actin, cytoplasmic 2 OS=Homo sapiens OX=9606 GN=ACTG1 PE=1 SV=1	P63261	519	0.961894	0.973547	0.910947
ACTL6A	Actin-like protein 6A OS=Homo sapiens OX=9606 GN=ACTL6A PE=1 SV=1	O96019	18	1.08191	1.08155	1.1028
ACTN1	Alpha-actinin-1 OS=Homo sapiens OX=9606 GN=ACTN1 PE=1 SV=2	P12814	77	1.07323	1.02629	1.03258
ACTN4	Alpha-actinin-4 OS=Homo sapiens OX=9606 GN=ACTN4 PE=1 SV=2	O43707	134	1.07127	1.01804	1.01857
ACTR10	Actin-related protein 10 OS=Homo sapiens OX=9606 GN=ACTR10 PE=1 SV=1	Q9NZ32	5	0.99812	1.05728	0.990821
ACTR1A	Alpha-centractin OS=Homo sapiens OX=9606 GN=ACTR1A PE=1 SV=1	P61163	16	1.01783	1.0103	0.905041
ACTR2	Actin-related protein 2 OS=Homo sapiens OX=9606 GN=ACTR2 PE=1 SV=1	P61160	33	1.06679	1.05177	1.02204
ACTR3	Actin-related protein 3 OS=Homo sapiens OX=9606 GN=ACTR3 PE=1 SV=3	P61158	31	1.09225	1.08149	1.07938
ACYP1	Acylphosphatase-1 OS=Homo sapiens OX=9606 GN=ACYP1 PE=1 SV=2	P07311	6	1.03979	1.04073	0.940121
ADAR	Double-stranded RNA-specific adenosine deaminase OS=Homo sapiens OX=9606 GN=ADAR PE=1 SV=4	P55265	26	1.09346	1.03552	1.27892
ADCY1	Adenylate cyclase type 1 OS=Homo sapiens OX=9606 GN=ADCY1 PE=1 SV=2	Q08828	2	0.902161	1.03379	1.1339
ADD1	Alpha-adducin OS=Homo sapiens OX=9606 GN=ADD1 PE=1 SV=2	P35611	9	1.10273	1.05757	1.18544
ADD3	Gamma-adducin OS=Homo sapiens OX=9606 GN=ADD3 PE=1 SV=1	Q9UEY8	10	1.13023	1.16257	1.01972
ADH5	Alcohol dehydrogenase class-3 OS=Homo sapiens OX=9606 GN=ADH5 PE=1 SV=4	P11766	30	1.04409	1.03961	0.941689
ADI1	1,2-dihydroxy-3-keto-5-methylthiopentene dioxygenase OS=Homo sapiens OX=9606 GN=ADI1 PE=1 SV=1	Q9BV57	9	1.03551	1.0132	1.00026
ADK	Adenosine kinase OS=Homo sapiens OX=9606 GN=ADK PE=1 SV=2	P55263	11	1.05725	1.09522	1.03355
ADNP	Activity-dependent neuroprotector homeobox protein OS=Homo sapiens OX=9606 GN=ADNP PE=1 SV=1	Q9H2P0	10	1.10504	1.00677	1.09929
ADPGK	ADP-dependent glucokinase OS=Homo sapiens OX=9606 GN=ADPGK PE=1 SV=1	Q9BRR6	2	1.01811	0.972265	1.11513
ADPRHL2	ADP-ribose glycohydrolase ARH3 OS=Homo sapiens OX=9606 GN=ADPRHL2 PE=1 SV=1	Q9NX46	6	1.02687	1.04632	1.00187
ADRM1	Proteasomal ubiquitin receptor ADRM1 OS=Homo sapiens OX=9606 GN=ADRM1 PE=1 SV=2	Q16186	20	0.939701	1.07578	0.931179
ADSL	Adenylosuccinate lyase OS=Homo sapiens OX=9606 GN=ADSL PE=1 SV=2	P30566	32	1.04445	1.03852	0.944844
ADSS	Adenylosuccinate synthetase isozyme 2 OS=Homo sapiens OX=9606 GN=ADSS PE=1 SV=3	P30520	27	1.0007	1.00695	1.12529
AFDN	Afadin OS=Homo sapiens OX=9606 GN=AFDN PE=1 SV=3	P55196	14	1.02593	0.993057	1.10498
AFF4	AF4/FMR2 family member 4 OS=Homo sapiens OX=9606 GN=AFF4 PE=1 SV=1	Q9UHB7	8	1.04232	1.46839	1.4681
AFG3L2	AFG3-like protein 2 OS=Homo sapiens OX=9606 GN=AFG3L2 PE=1 SV=2	Q9Y4W6	12	1.04002	1.02209	1.03703
AFP	Alpha-fetoprotein OS=Homo sapiens OX=9606 GN=AFP PE=1 SV=1	P02771	9	0.948148	1.27993	1.60773
AGAP3	Arf-GAP with GTPase, ANK repeat and PH domain-containing protein 3 OS=Homo sapiens OX=9606 GN=AGAP3 PE=1 SV=2	Q96P47	3	1.08665	1.00144	0.911326
AGFG1	Arf-GAP domain and FG repeat-containing protein 1 OS=Homo sapiens OX=9606 GN=AGFG1 PE=1 SV=2	P52594	7	0.96427	0.99451	0.947209
AGFG2	Arf-GAP domain and FG repeat-containing protein 2 OS=Homo sapiens OX=9606 GN=AGFG2 PE=1 SV=2	O95081	2	0.729305	0.653211	0.963449
AGK	Acylglycerol kinase, mitochondrial OS=Homo sapiens OX=9606 GN=AGK PE=1 SV=2	Q53H12	31	1.01937	1.01036	0.93881
AGL	Glycogen debranching enzyme OS=Homo sapiens OX=9606 GN=AGL PE=1 SV=3	P35573	28	1.11337	1.06045	1.09839
AGPAT1	1-acyl-sn-glycerol-3-phosphate acyltransferase alpha OS=Homo sapiens OX=9606 GN=AGPAT1 PE=1 SV=2	Q99943	5	0.947815	1.33799	0.636451
AGPS	Alkyldihydroxyacetonephosphate synthase, peroxisomal OS=Homo sapiens OX=9606 GN=AGPS PE=1 SV=1	O00116	19	1.07216	1.09624	1.01587
AGTRAP	Type-1 angiotensin II receptor-associated protein OS=Homo sapiens OX=9606 GN=AGTRAP PE=1 SV=1	Q6RW13	4	1.12543	1.05771	1.13008
AHCY	Adenosylhomocysteinase OS=Homo sapiens OX=9606 GN=AHCY PE=1 SV=4	P23526	72	1.03497	1.02088	0.859334
AHCYL1	S-adenosylhomocysteine hydrolase-like protein 1 OS=Homo sapiens OX=9606 GN=AHCYL1 PE=1 SV=2	O43865	32	1.00194	1.06523	0.756361
AHNAK	Neuroblast differentiation-associated protein AHNAK OS=Homo sapiens OX=9606 GN=AHNAK PE=1 SV=2	Q09666	8	1.07042	1.2242	2.07881
AHNAK2	Protein AHNAK2 OS=Homo sapiens OX=9606 GN=AHNAK2 PE=1 SV=2	Q8IVF2	3	0.930674	0.936379	0.860161
AHSA1	Activator of 90 kDa heat shock protein ATPase homolog 1 OS=Homo sapiens OX=9606 GN=AHSA1 PE=1 SV=1	O95433	46	1.03692	1.03766	0.969234
AHSG	Alpha-2-HS-glycoprotein OS=Homo sapiens OX=9606 GN=AHSG PE=1 SV=2	P02765	32	0.779329	1.15346	1.04927
AIF1L	Allograft inflammatory factor 1-like OS=Homo sapiens OX=9606 GN=AIF1L PE=1 SV=1	Q9BQI0	2	1.12161	1.01104	1.14904
AIFM1	Apoptosis-inducing factor 1, mitochondrial OS=Homo sapiens OX=9606 GN=AIFM1 PE=1 SV=1	O95831	59	1.03079	1.00553	1.10964
AIMP1	Aminoacyl tRNA synthase complex-interacting multifunctional protein 1 OS=Homo sapiens OX=9606 GN=AIMP1 PE=1 SV=2	Q12904	15	1.04408	1.02473	0.923061
AIMP2	Aminoacyl tRNA synthase complex-interacting multifunctional protein 2 OS=Homo sapiens OX=9606 GN=AIMP2 PE=1 SV=2	Q13155	16	1.03727	1.01271	1.02872
AIP	AH receptor-interacting protein OS=Homo sapiens OX=9606 GN=AIP PE=1 SV=2	O00170	10	1.06334	1.00843	1.14284
AK1	Adenylate kinase isoenzyme 1 OS=Homo sapiens OX=9606 GN=AK1 PE=1 SV=3	P00568	17	1.01698	1.03492	0.957771
AK2	Adenylate kinase 2, mitochondrial OS=Homo sapiens OX=9606 GN=AK2 PE=1 SV=2	P54819	42	0.982351	0.959199	0.869973
AK4	Adenylate kinase 4, mitochondrial OS=Homo sapiens OX=9606 GN=AK4 PE=1 SV=1	P27144	8	1.07083	1.08141	0.956427
AK6	Adenylate kinase isoenzyme 6 OS=Homo sapiens OX=9606 GN=AK6 PE=1 SV=1	Q9Y3D8	3	1.23802	1.06393	1.15198
AKAP1	A-kinase anchor protein 1, mitochondrial OS=Homo sapiens OX=9606 GN=AKAP1 PE=1 SV=1	Q92667	10	1.13615	1.02789	1.03191
AKAP12	A-kinase anchor protein 12 OS=Homo sapiens OX=9606 GN=AKAP12 PE=1 SV=4	Q02952	22	1.13013	1.01381	1.20977
AKAP17A	A-kinase anchor protein 17A OS=Homo sapiens OX=9606 GN=AKAP17A PE=1 SV=2	Q02040	3	1.23068	1.13181	1.08715
AKAP2	A-kinase anchor protein 2 OS=Homo sapiens OX=9606 GN=AKAP2 PE=1 SV=3	Q9Y2D5	2	1.33511	1.21545	1.55776
AKAP8	A-kinase anchor protein 8 OS=Homo sapiens OX=9606 GN=AKAP8 PE=1 SV=1	O43823	8	1.12971	1.01581	1.14546
AKAP8L	A-kinase anchor protein 8-like OS=Homo sapiens OX=9606 GN=AKAP8L PE=1 SV=4	Q9ULX6	17	1.08982	1.06364	0.9743
AKR1A1	Aldo-keto reductase family 1 member A1 OS=Homo sapiens OX=9606 GN=AKR1A1 PE=1 SV=3	P14550	5	0.899794	0.96908	0.816431
AKR1B1	Aldo-keto reductase family 1 member B1 OS=Homo sapiens OX=9606 GN=AKR1B1 PE=1 SV=3	P15121	62	1.03634	1.03784	0.82928
AKR7A2	Aflatoxin B1 aldehyde reductase member 2 OS=Homo sapiens OX=9606 GN=AKR7A2 PE=1 SV=3	O43488	7	1.04615	1.03768	1.12403
AKT1S1	Proline-rich AKT1 substrate 1 OS=Homo sapiens OX=9606 GN=AKT1S1 PE=1 SV=1	Q96B36	3	1.01823	0.994839	1.08411
AKT2	RAC-beta serine/threonine-protein kinase OS=Homo sapiens OX=9606 GN=AKT2 PE=1 SV=2	P31751	3	1.15879	1.01491	1.09277
ALB	Serum albumin OS=Homo sapiens OX=9606 GN=ALB PE=1 SV=2	P02768	81	0.927851	1.32993	1.56511
ALCAM	CD166 antigen OS=Homo sapiens OX=9606 GN=ALCAM PE=1 SV=2	Q13740	11	1.00139	0.971589	0.924288
ALDH18A1	Delta-1-pyrroline-5-carboxylate synthase OS=Homo sapiens OX=9606 GN=ALDH18A1 PE=1 SV=2	P54886	87	1.06966	1.04586	0.996296
ALDH1A2	Retinal dehydrogenase 2 OS=Homo sapiens OX=9606 GN=ALDH1A2 PE=1 SV=3	O94788	2	1.08952	1.06617	1.05582
ALDH1B1	Aldehyde dehydrogenase X, mitochondrial OS=Homo sapiens OX=9606 GN=ALDH1B1 PE=1 SV=3	P30837	23	1.0262	1.00489	0.99734
ALDH1L2	Mitochondrial 10-formyltetrahydrofolate dehydrogenase OS=Homo sapiens OX=9606 GN=ALDH1L2 PE=1 SV=2	Q3SY69	2	1.04739	0.988071	0.922384
ALDH2	Aldehyde dehydrogenase, mitochondrial OS=Homo sapiens OX=9606 GN=ALDH2 PE=1 SV=2	P05091	16	1.05664	1.07175	1.05132
ALDH3A2	Fatty aldehyde dehydrogenase OS=Homo sapiens OX=9606 GN=ALDH3A2 PE=1 SV=1	P51648	13	1.07404	1.01846	0.885833
ALDH5A1	Succinate-semialdehyde dehydrogenase, mitochondrial OS=Homo sapiens OX=9606 GN=ALDH5A1 PE=1 SV=2	P51649	3	1.08083	1.04694	1.11859
ALDH6A1	Methylmalonate-semialdehyde dehydrogenase [acylating], mitochondrial OS=Homo sapiens OX=9606 GN=ALDH6A1 PE=1 SV=2	Q02252	6	0.974769	0.950348	0.8626
ALDH7A1	Alpha-aminoadipic semialdehyde dehydrogenase OS=Homo sapiens OX=9606 GN=ALDH7A1 PE=1 SV=5	P49419	18	1.0186	1.04556	0.953777
ALDH9A1	4-trimethylaminobutyraldehyde dehydrogenase OS=Homo sapiens OX=9606 GN=ALDH9A1 PE=1 SV=3	P49189	31	1.03973	1.08047	1.07196
ALDOA	Fructose-bisphosphate aldolase A OS=Homo sapiens OX=9606 GN=ALDOA PE=1 SV=2	P04075	272	1.01477	1.07047	0.977741
ALDOC	Fructose-bisphosphate aldolase C OS=Homo sapiens OX=9606 GN=ALDOC PE=1 SV=2	P09972	52	1.0364	1.08909	0.99131
ALG1	Chitobiosyldiphosphodolichol beta-mannosyltransferase OS=Homo sapiens OX=9606 GN=ALG1 PE=1 SV=2	Q9BT22	7	1.03809	1.01943	0.944846
ALG5	Dolichyl-phosphate beta-glucosyltransferase OS=Homo sapiens OX=9606 GN=ALG5 PE=1 SV=1	Q9Y673	10	1.07656	1.09312	0.919479
ALG6	Dolichyl pyrophosphate Man9GlcNAc2 alpha-1,3-glucosyltransferase OS=Homo sapiens OX=9606 GN=ALG6 PE=1 SV=2	Q9Y672	2	1.11964	1.00834	0.901745
ALG8	Probable dolichyl pyrophosphate Glc1Man9GlcNAc2 alpha-1,3-glucosyltransferase OS=Homo sapiens OX=9606 GN=ALG8 PE=1 SV=2	Q9BVK2	2	1.26558	1.27916	1.24245
ALKBH5	RNA demethylase ALKBH5 OS=Homo sapiens OX=9606 GN=ALKBH5 PE=1 SV=2	Q6P6C2	7	1.13503	1.04651	0.92791
ALMS1	Alstrom syndrome protein 1 OS=Homo sapiens OX=9606 GN=ALMS1 PE=1 SV=4	Q8TCU4	3	0.902131	1.05263	1.18068
ALYREF	THO complex subunit 4 OS=Homo sapiens OX=9606 GN=ALYREF PE=1 SV=3	Q86V81	40	1.02831	0.978234	0.937357
AMBP	Protein AMBP OS=Homo sapiens OX=9606 GN=AMBP PE=1 SV=1	P02760	3	1.06727	1.37702	1.44046
AMER1	APC membrane recruitment protein 1 OS=Homo sapiens OX=9606 GN=AMER1 PE=1 SV=2	Q5JTC6	3	1.12817	1.00212	1.11297
AMOT	Angiomotin OS=Homo sapiens OX=9606 GN=AMOT PE=1 SV=1	Q4VCS5	24	1.08056	1.01433	1.36217
AMPD2	AMP deaminase 2 OS=Homo sapiens OX=9606 GN=AMPD2 PE=1 SV=2	Q01433	11	1.08266	0.985566	0.991937
ANAPC7	Anaphase-promoting complex subunit 7 OS=Homo sapiens OX=9606 GN=ANAPC7 PE=1 SV=4	Q9UJX3	10	1.11382	1.05918	1.05848
ANK3	Ankyrin-3 OS=Homo sapiens OX=9606 GN=ANK3 PE=1 SV=3	Q12955	5	1.37741	1.28104	1.57823
ANKFY1	Rabankyrin-5 OS=Homo sapiens OX=9606 GN=ANKFY1 PE=1 SV=2	Q9P2R3	8	1.04321	1.03889	0.972095
ANKHD1	Ankyrin repeat and KH domain-containing protein 1 OS=Homo sapiens OX=9606 GN=ANKHD1 PE=1 SV=1	Q8IWZ3	18	1.13758	1.03133	1.1365
ANKLE2	Ankyrin repeat and LEM domain-containing protein 2 OS=Homo sapiens OX=9606 GN=ANKLE2 PE=1 SV=4	Q86XL3	3	1.02146	0.941317	1.00501
ANKRD17	Ankyrin repeat domain-containing protein 17 OS=Homo sapiens OX=9606 GN=ANKRD17 PE=1 SV=3	O75179	18	1.10737	1.00069	1.08327
ANKS1A	Ankyrin repeat and SAM domain-containing protein 1A OS=Homo sapiens OX=9606 GN=ANKS1A PE=1 SV=4	Q92625	2	1.27985	1.15025	1.38937
ANLN	Anillin OS=Homo sapiens OX=9606 GN=ANLN PE=1 SV=2	Q9NQW6	5	1.13059	1.13261	1.21944
ANP32A	Acidic leucine-rich nuclear phosphoprotein 32 family member A OS=Homo sapiens OX=9606 GN=ANP32A PE=1 SV=1	P39687	25	0.997935	0.892225	1.19933
ANP32B	Acidic leucine-rich nuclear phosphoprotein 32 family member B OS=Homo sapiens OX=9606 GN=ANP32B PE=1 SV=1	Q92688	14	1.01886	0.768542	1.09441
ANP32C	Acidic leucine-rich nuclear phosphoprotein 32 family member C OS=Homo sapiens OX=9606 GN=ANP32C PE=2 SV=1	O43423	6	1.17055	0.959848	1.27581
ANP32E	Acidic leucine-rich nuclear phosphoprotein 32 family member E OS=Homo sapiens OX=9606 GN=ANP32E PE=1 SV=1	Q9BTT0	8	1.16766	1.04475	1.07774
ANXA11	Annexin A11 OS=Homo sapiens OX=9606 GN=ANXA11 PE=1 SV=1	P50995	16	1.09039	1.05748	1.21683
ANXA2	Annexin A2 OS=Homo sapiens OX=9606 GN=ANXA2 PE=1 SV=2	P07355	43	1.05555	1.07643	1.23108
ANXA4	Annexin A4 OS=Homo sapiens OX=9606 GN=ANXA4 PE=1 SV=4	P09525	2	1.13714	0.977437	1.13856
ANXA5	Annexin A5 OS=Homo sapiens OX=9606 GN=ANXA5 PE=1 SV=2	P08758	66	1.02988	1.04425	0.943197
ANXA6	Annexin A6 OS=Homo sapiens OX=9606 GN=ANXA6 PE=1 SV=3	P08133	72	1.02478	1.00002	1.02062
ANXA7	Annexin A7 OS=Homo sapiens OX=9606 GN=ANXA7 PE=1 SV=3	P20073	15	1.0635	1.09647	1.03662
AP1B1	AP-1 complex subunit beta-1 OS=Homo sapiens OX=9606 GN=AP1B1 PE=1 SV=2	Q10567	37	1.04027	1.03481	0.975668
AP1G1	AP-1 complex subunit gamma-1 OS=Homo sapiens OX=9606 GN=AP1G1 PE=1 SV=5	O43747	15	1.02261	1.06439	0.964215
AP1M1	AP-1 complex subunit mu-1 OS=Homo sapiens OX=9606 GN=AP1M1 PE=1 SV=3	Q9BXS5	21	1.06233	1.07208	1.02524
AP1S1	AP-1 complex subunit sigma-1A OS=Homo sapiens OX=9606 GN=AP1S1 PE=1 SV=1	P61966	6	1.20753	1.19956	1.15843
AP1S2	AP-1 complex subunit sigma-2 OS=Homo sapiens OX=9606 GN=AP1S2 PE=1 SV=1	P56377	7	1.09289	1.09854	1.09822
AP2A1	AP-2 complex subunit alpha-1 OS=Homo sapiens OX=9606 GN=AP2A1 PE=1 SV=3	O95782	19	1.04845	1.04026	1.01625
AP2A2	AP-2 complex subunit alpha-2 OS=Homo sapiens OX=9606 GN=AP2A2 PE=1 SV=2	O94973	16	1.02264	1.03522	1.04692
AP2B1	AP-2 complex subunit beta OS=Homo sapiens OX=9606 GN=AP2B1 PE=1 SV=1	P63010	42	1.04	1.03751	1.01072
AP2M1	AP-2 complex subunit mu OS=Homo sapiens OX=9606 GN=AP2M1 PE=1 SV=2	Q96CW1	21	1.07598	0.992154	1.08152
AP2S1	AP-2 complex subunit sigma OS=Homo sapiens OX=9606 GN=AP2S1 PE=1 SV=2	P53680	11	1.13391	1.00163	1.06768
AP3B1	AP-3 complex subunit beta-1 OS=Homo sapiens OX=9606 GN=AP3B1 PE=1 SV=3	O00203	16	1.07718	1.0574	1.1171
AP3D1	AP-3 complex subunit delta-1 OS=Homo sapiens OX=9606 GN=AP3D1 PE=1 SV=1	O14617	8	1.08252	1.00221	1.05072
AP3M1	AP-3 complex subunit mu-1 OS=Homo sapiens OX=9606 GN=AP3M1 PE=1 SV=1	Q9Y2T2	9	1.03332	1.06218	1.02083
AP3S1	AP-3 complex subunit sigma-1 OS=Homo sapiens OX=9606 GN=AP3S1 PE=1 SV=1	Q92572	2	1.03389	0.889933	1.0695
APC2	Adenomatous polyposis coli protein 2 OS=Homo sapiens OX=9606 GN=APC2 PE=1 SV=1	O95996	3	1.16724	1.27827	1.63158
APEH	Acylamino-acid-releasing enzyme OS=Homo sapiens OX=9606 GN=APEH PE=1 SV=4	P13798	18	1.02675	1.03524	1.03232
APEX1	DNA-(apurinic or apyrimidinic site) lyase OS=Homo sapiens OX=9606 GN=APEX1 PE=1 SV=2	P27695	29	1.05233	1.08776	0.993432
API5	Apoptosis inhibitor 5 OS=Homo sapiens OX=9606 GN=API5 PE=1 SV=3	Q9BZZ5	33	1.06679	1.02886	0.97324
APIP	Methylthioribulose-1-phosphate dehydratase OS=Homo sapiens OX=9606 GN=APIP PE=1 SV=1	Q96GX9	3	1.01924	1.09664	1.02212
APMAP	Adipocyte plasma membrane-associated protein OS=Homo sapiens OX=9606 GN=APMAP PE=1 SV=2	Q9HDC9	27	1.06768	1.04606	0.93987
APOB	Apolipoprotein B-100 OS=Homo sapiens OX=9606 GN=APOB PE=1 SV=2	P04114	2	1.09831	1.16445	1.44171
APOOL	MICOS complex subunit MIC27 OS=Homo sapiens OX=9606 GN=APOOL PE=1 SV=1	Q6UXV4	2	1.05829	1.08489	0.904218
APP	Amyloid-beta precursor protein OS=Homo sapiens OX=9606 GN=APP PE=1 SV=3	P05067	2	1.02877	0.948482	0.960551
APPL1	DCC-interacting protein 13-alpha OS=Homo sapiens OX=9606 GN=APPL1 PE=1 SV=1	Q9UKG1	3	0.940491	0.93581	1.00887
APRT	Adenine phosphoribosyltransferase OS=Homo sapiens OX=9606 GN=APRT PE=1 SV=2	P07741	20	1.07366	0.971807	1.23781
AQR	RNA helicase aquarius OS=Homo sapiens OX=9606 GN=AQR PE=1 SV=4	O60306	5	1.12554	1.10744	1.10771
ARCN1	Coatomer subunit delta OS=Homo sapiens OX=9606 GN=ARCN1 PE=1 SV=1	P48444	56	1.0921	1.04111	1.00876
ARF1	ADP-ribosylation factor 1 OS=Homo sapiens OX=9606 GN=ARF1 PE=1 SV=2	P84077	45	1.10161	1.12285	1.03238
ARF4	ADP-ribosylation factor 4 OS=Homo sapiens OX=9606 GN=ARF4 PE=1 SV=3	P18085	31	1.12156	1.15058	1.03109
ARF5	ADP-ribosylation factor 5 OS=Homo sapiens OX=9606 GN=ARF5 PE=1 SV=2	P84085	31	1.11277	1.13867	1.04206
ARF6	ADP-ribosylation factor 6 OS=Homo sapiens OX=9606 GN=ARF6 PE=1 SV=2	P62330	10	1.02507	1.0788	1.06006
ARFGAP1	ADP-ribosylation factor GTPase-activating protein 1 OS=Homo sapiens OX=9606 GN=ARFGAP1 PE=1 SV=2	Q8N6T3	8	0.961454	0.99525	0.960879
ARFGAP2	ADP-ribosylation factor GTPase-activating protein 2 OS=Homo sapiens OX=9606 GN=ARFGAP2 PE=1 SV=1	Q8N6H7	7	1.06004	1.02751	1.09403
ARFGAP3	ADP-ribosylation factor GTPase-activating protein 3 OS=Homo sapiens OX=9606 GN=ARFGAP3 PE=1 SV=1	Q9NP61	2	1.04824	0.999522	1.17642
ARFIP2	Arfaptin-2 OS=Homo sapiens OX=9606 GN=ARFIP2 PE=1 SV=1	P53365	8	1.12745	0.994864	0.980275
ARGLU1	Arginine and glutamate-rich protein 1 OS=Homo sapiens OX=9606 GN=ARGLU1 PE=1 SV=1	Q9NWB6	4	1.12768	1.04732	1.18369
ARHGAP1	Rho GTPase-activating protein 1 OS=Homo sapiens OX=9606 GN=ARHGAP1 PE=1 SV=1	Q07960	5	1.06369	0.997837	1.03593
ARHGAP17	Rho GTPase-activating protein 17 OS=Homo sapiens OX=9606 GN=ARHGAP17 PE=1 SV=1	Q68EM7	17	1.04141	0.953464	0.967804
ARHGDIA	Rho GDP-dissociation inhibitor 1 OS=Homo sapiens OX=9606 GN=ARHGDIA PE=1 SV=3	P52565	50	0.99232	1.08053	0.863816
ARHGEF1	Rho guanine nucleotide exchange factor 1 OS=Homo sapiens OX=9606 GN=ARHGEF1 PE=1 SV=2	Q92888	4	1.04154	0.997859	1.03727
ARHGEF26	Rho guanine nucleotide exchange factor 26 OS=Homo sapiens OX=9606 GN=ARHGEF26 PE=1 SV=4	Q96DR7	2	1.00219	0.860168	0.891771
ARHGEF7	Rho guanine nucleotide exchange factor 7 OS=Homo sapiens OX=9606 GN=ARHGEF7 PE=1 SV=2	Q14155	3	0.98246	1.03568	0.938072
ARID1A	AT-rich interactive domain-containing protein 1A OS=Homo sapiens OX=9606 GN=ARID1A PE=1 SV=3	O14497	6	1.13639	1.02875	1.39332
ARID3B	AT-rich interactive domain-containing protein 3B OS=Homo sapiens OX=9606 GN=ARID3B PE=1 SV=2	Q8IVW6	2	0.986301	0.946481	0.985267
ARID4B	AT-rich interactive domain-containing protein 4B OS=Homo sapiens OX=9606 GN=ARID4B PE=1 SV=2	Q4LE39	2	1.13009	1.01849	1.15476
ARIH1	E3 ubiquitin-protein ligase ARIH1 OS=Homo sapiens OX=9606 GN=ARIH1 PE=1 SV=2	Q9Y4X5	5	1.16196	1.07584	1.00234
ARIH2	E3 ubiquitin-protein ligase ARIH2 OS=Homo sapiens OX=9606 GN=ARIH2 PE=1 SV=1	O95376	10	1.08942	1.02148	0.933179
ARL1	ADP-ribosylation factor-like protein 1 OS=Homo sapiens OX=9606 GN=ARL1 PE=1 SV=1	P40616	12	1.22369	1.24115	1.25348
ARL2	ADP-ribosylation factor-like protein 2 OS=Homo sapiens OX=9606 GN=ARL2 PE=1 SV=4	P36404	11	1.16482	1.00517	1.21151
ARL3	ADP-ribosylation factor-like protein 3 OS=Homo sapiens OX=9606 GN=ARL3 PE=1 SV=2	P36405	16	0.978221	1.03691	0.988319
ARL6IP1	ADP-ribosylation factor-like protein 6-interacting protein 1 OS=Homo sapiens OX=9606 GN=ARL6IP1 PE=1 SV=2	Q15041	3	1.19913	1.1273	1.21628
ARL6IP4	ADP-ribosylation factor-like protein 6-interacting protein 4 OS=Homo sapiens OX=9606 GN=ARL6IP4 PE=1 SV=2	Q66PJ3	8	0.843069	0.8493	0.732811
ARL6IP5	PRA1 family protein 3 OS=Homo sapiens OX=9606 GN=ARL6IP5 PE=1 SV=1	O75915	7	1.01852	1.05796	0.884756
ARL8B	ADP-ribosylation factor-like protein 8B OS=Homo sapiens OX=9606 GN=ARL8B PE=1 SV=1	Q9NVJ2	8	1.05009	0.950943	0.940603
ARMC1	Armadillo repeat-containing protein 1 OS=Homo sapiens OX=9606 GN=ARMC1 PE=1 SV=1	Q9NVT9	2	1.07444	0.98936	0.972505
ARMC6	Armadillo repeat-containing protein 6 OS=Homo sapiens OX=9606 GN=ARMC6 PE=1 SV=2	Q6NXE6	6	1.11469	1.04321	1.14109
ARMC8	Armadillo repeat-containing protein 8 OS=Homo sapiens OX=9606 GN=ARMC8 PE=1 SV=2	Q8IUR7	2	1.22513	1.03135	1.24899
ARMH3	Armadillo-like helical domain-containing protein 3 OS=Homo sapiens OX=9606 GN=ARMH3 PE=1 SV=1	Q5T2E6	2	1.29397	1.08023	1.36182
ARMT1	Protein-glutamate O-methyltransferase OS=Homo sapiens OX=9606 GN=ARMT1 PE=1 SV=1	Q9H993	4	1.0814	1.01183	1.05126
ARPC1A	Actin-related protein 2/3 complex subunit 1A OS=Homo sapiens OX=9606 GN=ARPC1A PE=2 SV=2	Q92747	18	1.02211	1.06395	0.91527
ARPC1B	Actin-related protein 2/3 complex subunit 1B OS=Homo sapiens OX=9606 GN=ARPC1B PE=1 SV=3	O15143	10	1.01092	1.05163	0.983613
ARPC2	Actin-related protein 2/3 complex subunit 2 OS=Homo sapiens OX=9606 GN=ARPC2 PE=1 SV=1	O15144	16	1.08711	1.0835	1.02658
ARPC3	Actin-related protein 2/3 complex subunit 3 OS=Homo sapiens OX=9606 GN=ARPC3 PE=1 SV=3	O15145	12	0.970518	1.01504	0.89234
ARPC4	Actin-related protein 2/3 complex subunit 4 OS=Homo sapiens OX=9606 GN=ARPC4 PE=1 SV=3	P59998	16	1.03528	1.06193	0.985093
ARPC5	Actin-related protein 2/3 complex subunit 5 OS=Homo sapiens OX=9606 GN=ARPC5 PE=1 SV=3	O15511	10	1.01024	0.973122	1.1184
ARPP19	cAMP-regulated phosphoprotein 19 OS=Homo sapiens OX=9606 GN=ARPP19 PE=1 SV=2	P56211	8	0.990984	0.965143	0.958758
AS3MT	Arsenite methyltransferase OS=Homo sapiens OX=9606 GN=AS3MT PE=1 SV=3	Q9HBK9	3	0.992915	0.977205	0.816835
ASCC2	Activating signal cointegrator 1 complex subunit 2 OS=Homo sapiens OX=9606 GN=ASCC2 PE=1 SV=3	Q9H1I8	2	1.15112	0.860212	0.989205
ASCC3	Activating signal cointegrator 1 complex subunit 3 OS=Homo sapiens OX=9606 GN=ASCC3 PE=1 SV=3	Q8N3C0	6	1.02365	0.937547	1.09658
ASF1A	Histone chaperone ASF1A OS=Homo sapiens OX=9606 GN=ASF1A PE=1 SV=1	Q9Y294	4	1.05741	1.25357	1.02028
ASF1B	Histone chaperone ASF1B OS=Homo sapiens OX=9606 GN=ASF1B PE=1 SV=1	Q9NVP2	2	1.01168	0.917432	0.869853
ASH1L	Histone-lysine N-methyltransferase ASH1L OS=Homo sapiens OX=9606 GN=ASH1L PE=1 SV=2	Q9NR48	3	1.05195	1.13573	1.05553
ASH2L	Set1/Ash2 histone methyltransferase complex subunit ASH2 OS=Homo sapiens OX=9606 GN=ASH2L PE=1 SV=1	Q9UBL3	4	1.03126	1.03647	0.990956
ASNA1	ATPase ASNA1 OS=Homo sapiens OX=9606 GN=ASNA1 PE=1 SV=2	O43681	13	1.05413	1.1646	0.939144
ASNS	Asparagine synthetase [glutamine-hydrolyzing] OS=Homo sapiens OX=9606 GN=ASNS PE=1 SV=4	P08243	49	1.04984	1.01812	1.04406
ASPH	Aspartyl/asparaginyl beta-hydroxylase OS=Homo sapiens OX=9606 GN=ASPH PE=1 SV=3	Q12797	4	0.996518	0.949111	1.05888
ASPSCR1	Tether containing UBX domain for GLUT4 OS=Homo sapiens OX=9606 GN=ASPSCR1 PE=1 SV=1	Q9BZE9	3	1.02241	1.0872	1.06563
ASRGL1	Isoaspartyl peptidase/L-asparaginase OS=Homo sapiens OX=9606 GN=ASRGL1 PE=1 SV=2	Q7L266	3	0.873181	0.822101	0.456853
ASS1	Argininosuccinate synthase OS=Homo sapiens OX=9606 GN=ASS1 PE=1 SV=2	P00966	2	1.09706	1.03532	1.32328
ATAD1	ATPase family AAA domain-containing protein 1 OS=Homo sapiens OX=9606 GN=ATAD1 PE=1 SV=1	Q8NBU5	8	1.09368	1.07405	1.12866
ATAD3A	ATPase family AAA domain-containing protein 3A OS=Homo sapiens OX=9606 GN=ATAD3A PE=1 SV=2	Q9NVI7	23	1.11291	1.04337	1.08336
ATAD3B	ATPase family AAA domain-containing protein 3B OS=Homo sapiens OX=9606 GN=ATAD3B PE=1 SV=1	Q5T9A4	21	1.11303	1.06384	1.15171
ATF1	Cyclic AMP-dependent transcription factor ATF-1 OS=Homo sapiens OX=9606 GN=ATF1 PE=1 SV=2	P18846	2	1.09606	0.987225	1.03671
ATF7IP	Activating transcription factor 7-interacting protein 1 OS=Homo sapiens OX=9606 GN=ATF7IP PE=1 SV=3	Q6VMQ6	2	0.984068	0.953349	1.3125
ATG3	Ubiquitin-like-conjugating enzyme ATG3 OS=Homo sapiens OX=9606 GN=ATG3 PE=1 SV=1	Q9NT62	9	1.08161	0.980496	1.03038
ATG4B	Cysteine protease ATG4B OS=Homo sapiens OX=9606 GN=ATG4B PE=1 SV=2	Q9Y4P1	3	0.99792	1.00135	0.735919
ATG7	Ubiquitin-like modifier-activating enzyme ATG7 OS=Homo sapiens OX=9606 GN=ATG7 PE=1 SV=1	O95352	4	0.96097	0.996988	0.85134
ATG9A	Autophagy-related protein 9A OS=Homo sapiens OX=9606 GN=ATG9A PE=1 SV=3	Q7Z3C6	2	1.17544	1.19505	1.15256
ATIC	Bifunctional purine biosynthesis protein PURH OS=Homo sapiens OX=9606 GN=ATIC PE=1 SV=3	P31939	100	1.0264	1.01306	0.959344
ATOX1	Copper transport protein ATOX1 OS=Homo sapiens OX=9606 GN=ATOX1 PE=1 SV=1	O00244	7	0.866577	0.930528	0.959653
ATP11A	Probable phospholipid-transporting ATPase IH OS=Homo sapiens OX=9606 GN=ATP11A PE=1 SV=3	P98196	3	1.05533	1.00634	1.04271
ATP11B	Probable phospholipid-transporting ATPase IF OS=Homo sapiens OX=9606 GN=ATP11B PE=1 SV=2	Q9Y2G3	2	1.05928	1.08159	1.12902
ATP11C	Phospholipid-transporting ATPase IG OS=Homo sapiens OX=9606 GN=ATP11C PE=1 SV=3	Q8NB49	2	0.976748	1.0063	1.11715
ATP13A1	Manganese-transporting ATPase 13A1 OS=Homo sapiens OX=9606 GN=ATP13A1 PE=1 SV=2	Q9HD20	4	0.917334	0.917431	0.838491
ATP1A1	Sodium/potassium-transporting ATPase subunit alpha-1 OS=Homo sapiens OX=9606 GN=ATP1A1 PE=1 SV=1	P05023	115	1.03933	1.04169	1.07857
ATP1B1	Sodium/potassium-transporting ATPase subunit beta-1 OS=Homo sapiens OX=9606 GN=ATP1B1 PE=1 SV=1	P05026	6	1.08609	1.02691	1.16703
ATP1B3	Sodium/potassium-transporting ATPase subunit beta-3 OS=Homo sapiens OX=9606 GN=ATP1B3 PE=1 SV=1	P54709	33	1.05204	1.08869	1.12325
ATP23	Mitochondrial inner membrane protease ATP23 homolog OS=Homo sapiens OX=9606 GN=ATP23 PE=1 SV=3	Q9Y6H3	2	1.22902	0.980216	0.839145
ATP2A1	Sarcoplasmic/endoplasmic reticulum calcium ATPase 1 OS=Homo sapiens OX=9606 GN=ATP2A1 PE=1 SV=1	O14983	42	1.15456	1.07814	1.08711
ATP2A2	Sarcoplasmic/endoplasmic reticulum calcium ATPase 2 OS=Homo sapiens OX=9606 GN=ATP2A2 PE=1 SV=1	P16615	92	1.0567	1.03381	0.937055
ATP2A3	Sarcoplasmic/endoplasmic reticulum calcium ATPase 3 OS=Homo sapiens OX=9606 GN=ATP2A3 PE=1 SV=2	Q93084	23	1.00773	0.976972	0.89108
ATP2B1	Plasma membrane calcium-transporting ATPase 1 OS=Homo sapiens OX=9606 GN=ATP2B1 PE=1 SV=4	P20020	8	1.08392	1.02262	1.14205
ATP2B4	Plasma membrane calcium-transporting ATPase 4 OS=Homo sapiens OX=9606 GN=ATP2B4 PE=1 SV=2	P23634	4	1.08775	1.07582	1.13008
ATP2C1	Calcium-transporting ATPase type 2C member 1 OS=Homo sapiens OX=9606 GN=ATP2C1 PE=1 SV=3	P98194	3	1.33145	1.09236	1.39446
ATP4A	Potassium-transporting ATPase alpha chain 1 OS=Homo sapiens OX=9606 GN=ATP4A PE=2 SV=5	P20648	13	1.05311	1.07304	1.09425
ATP5F1A	ATP synthase subunit alpha, mitochondrial OS=Homo sapiens OX=9606 GN=ATP5F1A PE=1 SV=1	P25705	145	1.04556	1.04373	1.06136
ATP5F1B	ATP synthase subunit beta, mitochondrial OS=Homo sapiens OX=9606 GN=ATP5F1B PE=1 SV=3	P06576	110	1.00449	1.02421	1.00101
ATP5F1C	ATP synthase subunit gamma, mitochondrial OS=Homo sapiens OX=9606 GN=ATP5F1C PE=1 SV=1	P36542	41	1.05072	1.06019	1.06997
ATP5F1D	ATP synthase subunit delta, mitochondrial OS=Homo sapiens OX=9606 GN=ATP5F1D PE=1 SV=2	P30049	10	1.04149	0.987253	1.05857
ATP5IF1	ATPase inhibitor, mitochondrial OS=Homo sapiens OX=9606 GN=ATP5IF1 PE=1 SV=1	Q9UII2	14	0.940338	0.913291	0.787017
ATP5ME	ATP synthase subunit e, mitochondrial OS=Homo sapiens OX=9606 GN=ATP5ME PE=1 SV=2	P56385	3	1.01449	1.06937	1.06877
ATP5MF	ATP synthase subunit f, mitochondrial OS=Homo sapiens OX=9606 GN=ATP5MF PE=1 SV=3	P56134	3	1.07469	0.951763	0.969656
ATP5MG	ATP synthase subunit g, mitochondrial OS=Homo sapiens OX=9606 GN=ATP5MG PE=1 SV=3	O75964	13	1.05802	1.07413	1.02861
ATP5PB	ATP synthase F(0) complex subunit B1, mitochondrial OS=Homo sapiens OX=9606 GN=ATP5PB PE=1 SV=2	P24539	18	1.05786	1.04462	1.09612
ATP5PD	ATP synthase subunit d, mitochondrial OS=Homo sapiens OX=9606 GN=ATP5PD PE=1 SV=3	O75947	27	1.03435	1.03506	1.04455
ATP5PF	ATP synthase-coupling factor 6, mitochondrial OS=Homo sapiens OX=9606 GN=ATP5PF PE=1 SV=1	P18859	2	1.06998	1.09412	0.952649
ATP5PO	ATP synthase subunit O, mitochondrial OS=Homo sapiens OX=9606 GN=ATP5PO PE=1 SV=1	P48047	19	1.0524	1.03901	1.00671
ATP6AP1	V-type proton ATPase subunit S1 OS=Homo sapiens OX=9606 GN=ATP6AP1 PE=1 SV=2	Q15904	3	1.03189	1.02247	0.970725
ATP6V0A1	V-type proton ATPase 116 kDa subunit a isoform 1 OS=Homo sapiens OX=9606 GN=ATP6V0A1 PE=1 SV=3	Q93050	6	1.05205	1.12	0.955849
ATP6V0C	V-type proton ATPase 16 kDa proteolipid subunit OS=Homo sapiens OX=9606 GN=ATP6V0C PE=1 SV=1	P27449	6	1.08486	1.21365	1.03593
ATP6V0D1	V-type proton ATPase subunit d 1 OS=Homo sapiens OX=9606 GN=ATP6V0D1 PE=1 SV=1	P61421	11	1.14154	1.13767	1.04943
ATP6V1A	V-type proton ATPase catalytic subunit A OS=Homo sapiens OX=9606 GN=ATP6V1A PE=1 SV=2	P38606	33	1.0863	1.08287	1.10033
ATP6V1B2	V-type proton ATPase subunit B, brain isoform OS=Homo sapiens OX=9606 GN=ATP6V1B2 PE=1 SV=3	P21281	24	1.05657	1.06314	1.00233
ATP6V1C1	V-type proton ATPase subunit C 1 OS=Homo sapiens OX=9606 GN=ATP6V1C1 PE=1 SV=4	P21283	7	1.09272	1.11574	1.00873
ATP6V1D	V-type proton ATPase subunit D OS=Homo sapiens OX=9606 GN=ATP6V1D PE=1 SV=1	Q9Y5K8	4	1.09918	0.990003	1.14997
ATP6V1E1	V-type proton ATPase subunit E 1 OS=Homo sapiens OX=9606 GN=ATP6V1E1 PE=1 SV=1	P36543	15	1.01452	0.970208	0.913433
ATP6V1G1	V-type proton ATPase subunit G 1 OS=Homo sapiens OX=9606 GN=ATP6V1G1 PE=1 SV=3	O75348	5	1.02646	1.03175	0.917487
ATP6V1H	V-type proton ATPase subunit H OS=Homo sapiens OX=9606 GN=ATP6V1H PE=1 SV=1	Q9UI12	13	1.0312	1.03081	0.961732
ATP8B3	Phospholipid-transporting ATPase IK OS=Homo sapiens OX=9606 GN=ATP8B3 PE=2 SV=4	O60423	2	0.882585	1.06179	0.932129
ATPAF1	ATP synthase mitochondrial F1 complex assembly factor 1 OS=Homo sapiens OX=9606 GN=ATPAF1 PE=1 SV=1	Q5TC12	4	1.09695	0.995298	1.14453
ATPAF2	ATP synthase mitochondrial F1 complex assembly factor 2 OS=Homo sapiens OX=9606 GN=ATPAF2 PE=1 SV=1	Q8N5M1	4	1.10256	1.01069	0.917172
ATR	Serine/threonine-protein kinase ATR OS=Homo sapiens OX=9606 GN=ATR PE=1 SV=3	Q13535	2	1.04091	0.96074	1.2043
ATXN10	Ataxin-10 OS=Homo sapiens OX=9606 GN=ATXN10 PE=1 SV=1	Q9UBB4	11	1.12682	1.06464	1.15569
ATXN2	Ataxin-2 OS=Homo sapiens OX=9606 GN=ATXN2 PE=1 SV=2	Q99700	17	1.02849	1.0615	1.17836
ATXN2L	Ataxin-2-like protein OS=Homo sapiens OX=9606 GN=ATXN2L PE=1 SV=2	Q8WWM7	27	1.09321	1.0799	1.12427
ATXN7L1	Ataxin-7-like protein 1 OS=Homo sapiens OX=9606 GN=ATXN7L1 PE=1 SV=3	Q9ULK2	3	1.26913	0.98329	1.2301
AUH	Methylglutaconyl-CoA hydratase, mitochondrial OS=Homo sapiens OX=9606 GN=AUH PE=1 SV=1	Q13825	2	1.07237	1.05362	1.14633
AUP1	Ancient ubiquitous protein 1 OS=Homo sapiens OX=9606 GN=AUP1 PE=1 SV=2	Q9Y679	4	1.04776	0.97836	1.05664
AURKA	Aurora kinase A OS=Homo sapiens OX=9606 GN=AURKA PE=1 SV=2	O14965	4	0.875668	0.927171	0.980163
AURKAIP1	Aurora kinase A-interacting protein OS=Homo sapiens OX=9606 GN=AURKAIP1 PE=1 SV=1	Q9NWT8	2	0.948661	0.996346	1.02966
AURKB	Aurora kinase B OS=Homo sapiens OX=9606 GN=AURKB PE=1 SV=3	Q96GD4	3	1.15166	1.07975	1.13126
AVEN	Cell death regulator Aven OS=Homo sapiens OX=9606 GN=AVEN PE=1 SV=1	Q9NQS1	3	1.03814	1.07274	1.09586
B4GAT1	Beta-1,4-glucuronyltransferase 1 OS=Homo sapiens OX=9606 GN=B4GAT1 PE=1 SV=1	O43505	4	1.22296	0.994762	1.21678
BABAM1	BRISC and BRCA1-A complex member 1 OS=Homo sapiens OX=9606 GN=BABAM1 PE=1 SV=1	Q9NWV8	3	0.942231	0.928309	1.00124
BAG2	BAG family molecular chaperone regulator 2 OS=Homo sapiens OX=9606 GN=BAG2 PE=1 SV=1	O95816	13	1.14438	1.1207	1.12365
BAG3	BAG family molecular chaperone regulator 3 OS=Homo sapiens OX=9606 GN=BAG3 PE=1 SV=3	O95817	10	1.08131	1.06931	1.22714
BAG4	BAG family molecular chaperone regulator 4 OS=Homo sapiens OX=9606 GN=BAG4 PE=1 SV=1	O95429	3	1.13168	0.912414	1.05989
BAG5	BAG family molecular chaperone regulator 5 OS=Homo sapiens OX=9606 GN=BAG5 PE=1 SV=1	Q9UL15	4	1.16174	1.10156	1.14751
BAG6	Large proline-rich protein BAG6 OS=Homo sapiens OX=9606 GN=BAG6 PE=1 SV=2	P46379	15	1.10968	1.0741	1.09519
BAIAP2	Brain-specific angiogenesis inhibitor 1-associated protein 2 OS=Homo sapiens OX=9606 GN=BAIAP2 PE=1 SV=1	Q9UQB8	7	1.04496	0.962605	0.88564
BAIAP2L1	Brain-specific angiogenesis inhibitor 1-associated protein 2-like protein 1 OS=Homo sapiens OX=9606 GN=BAIAP2L1 PE=1 SV=2	Q9UHR4	3	1.20369	1.0672	1.13884
BAK1	Bcl-2 homologous antagonist/killer OS=Homo sapiens OX=9606 GN=BAK1 PE=1 SV=1	Q16611	2	1.15492	1.0839	1.15912
BANF1	Barrier-to-autointegration factor OS=Homo sapiens OX=9606 GN=BANF1 PE=1 SV=1	O75531	20	1.01673	0.999462	0.971462
BAX	Apoptosis regulator BAX OS=Homo sapiens OX=9606 GN=BAX PE=1 SV=1	Q07812	9	1.03385	1.00426	1.00473
BAZ1A	Bromodomain adjacent to zinc finger domain protein 1A OS=Homo sapiens OX=9606 GN=BAZ1A PE=1 SV=2	Q9NRL2	7	1.11661	1.07595	1.22141
BAZ1B	Tyrosine-protein kinase BAZ1B OS=Homo sapiens OX=9606 GN=BAZ1B PE=1 SV=2	Q9UIG0	7	0.989493	1.03594	1.23254
BCAP31	B-cell receptor-associated protein 31 OS=Homo sapiens OX=9606 GN=BCAP31 PE=1 SV=3	P51572	45	1.0521	1.00608	1.35834
BCAS2	Pre-mRNA-splicing factor SPF27 OS=Homo sapiens OX=9606 GN=BCAS2 PE=1 SV=1	O75934	23	1.02584	1.0184	0.931488
BCAT1	Branched-chain-amino-acid aminotransferase, cytosolic OS=Homo sapiens OX=9606 GN=BCAT1 PE=1 SV=3	P54687	7	1.0701	1.01985	1.02565
BCAT2	Branched-chain-amino-acid aminotransferase, mitochondrial OS=Homo sapiens OX=9606 GN=BCAT2 PE=1 SV=2	O15382	3	1.11606	1.20075	1.1178
BCCIP	BRCA2 and CDKN1A-interacting protein OS=Homo sapiens OX=9606 GN=BCCIP PE=1 SV=1	Q9P287	9	1.0619	1.07863	0.865913
BCL2L13	Bcl-2-like protein 13 OS=Homo sapiens OX=9606 GN=BCL2L13 PE=1 SV=1	Q9BXK5	6	1.13453	1.04425	1.03452
BCLAF1	Bcl-2-associated transcription factor 1 OS=Homo sapiens OX=9606 GN=BCLAF1 PE=1 SV=2	Q9NYF8	62	1.07789	1.07642	1.07693
BCOR	BCL-6 corepressor OS=Homo sapiens OX=9606 GN=BCOR PE=1 SV=1	Q6W2J9	7	0.987718	0.913301	1.08842
BCR	Breakpoint cluster region protein OS=Homo sapiens OX=9606 GN=BCR PE=1 SV=2	P11274	2	1.11687	0.962326	1.2479
BCS1L	Mitochondrial chaperone BCS1 OS=Homo sapiens OX=9606 GN=BCS1L PE=1 SV=1	Q9Y276	3	0.777551	0.979664	0.844028
BICD2	Protein bicaudal D homolog 2 OS=Homo sapiens OX=9606 GN=BICD2 PE=1 SV=1	Q8TD16	5	1.11547	0.976655	1.21693
BID	BH3-interacting domain death agonist OS=Homo sapiens OX=9606 GN=BID PE=1 SV=1	P55957	7	1.11371	1.03764	1.76651
BIN1	Myc box-dependent-interacting protein 1 OS=Homo sapiens OX=9606 GN=BIN1 PE=1 SV=1	O00499	2	1.03858	1.00964	1.09244
BIRC6	Baculoviral IAP repeat-containing protein 6 OS=Homo sapiens OX=9606 GN=BIRC6 PE=1 SV=2	Q9NR09	12	0.978529	1.17577	0.964516
BLMH	Bleomycin hydrolase OS=Homo sapiens OX=9606 GN=BLMH PE=1 SV=1	Q13867	12	1.06156	1.08203	1.05976
BLOC1S1	Biogenesis of lysosome-related organelles complex 1 subunit 1 OS=Homo sapiens OX=9606 GN=BLOC1S1 PE=1 SV=2	P78537	2	0.881958	1.03491	0.984911
BLVRA	Biliverdin reductase A OS=Homo sapiens OX=9606 GN=BLVRA PE=1 SV=2	P53004	10	0.96476	0.983913	0.954576
BLVRB	Flavin reductase (NADPH) OS=Homo sapiens OX=9606 GN=BLVRB PE=1 SV=3	P30043	5	1.80447	0.989007	1.07342
BMS1	Ribosome biogenesis protein BMS1 homolog OS=Homo sapiens OX=9606 GN=BMS1 PE=1 SV=1	Q14692	4	1.10229	0.923785	1.12201
BNIP1	Vesicle transport protein SEC20 OS=Homo sapiens OX=9606 GN=BNIP1 PE=1 SV=3	Q12981	6	1.10158	1.07433	1.11559
BOLA2	BolA-like protein 2 OS=Homo sapiens OX=9606 GN=BOLA2 PE=1 SV=1	Q9H3K6	16	1.01976	0.986106	0.968068
BOLA3	BolA-like protein 3 OS=Homo sapiens OX=9606 GN=BOLA3 PE=1 SV=1	Q53S33	2	0.923401	1.0491	1.02034
BOP1	Ribosome biogenesis protein BOP1 OS=Homo sapiens OX=9606 GN=BOP1 PE=1 SV=2	Q14137	22	1.09196	1.03521	1.12185
BPGM	Bisphosphoglycerate mutase OS=Homo sapiens OX=9606 GN=BPGM PE=1 SV=2	P07738	4	1.09079	1.06054	1.08559
BPNT1	3&#039;(2&#039;),5&#039;-bisphosphate nucleotidase 1 OS=Homo sapiens OX=9606 GN=BPNT1 PE=1 SV=1	O95861	24	1.10143	1.05299	1.02292
BPTF	Nucleosome-remodeling factor subunit BPTF OS=Homo sapiens OX=9606 GN=BPTF PE=1 SV=3	Q12830	8	1.13306	1.08231	1.02564
BRAP	BRCA1-associated protein OS=Homo sapiens OX=9606 GN=BRAP PE=1 SV=2	Q7Z569	3	0.99538	1.01594	0.835455
BRCC3	Lys-63-specific deubiquitinase BRCC36 OS=Homo sapiens OX=9606 GN=BRCC3 PE=1 SV=2	P46736	3	0.890681	1.04184	0.796597
BRD2	Bromodomain-containing protein 2 OS=Homo sapiens OX=9606 GN=BRD2 PE=1 SV=2	P25440	9	1.06027	0.98162	1.08722
BRD4	Bromodomain-containing protein 4 OS=Homo sapiens OX=9606 GN=BRD4 PE=1 SV=2	O60885	7	1.00345	1.04938	0.976623
BRD8	Bromodomain-containing protein 8 OS=Homo sapiens OX=9606 GN=BRD8 PE=1 SV=2	Q9H0E9	5	2.2261	1.85797	5.165
BRIX1	Ribosome biogenesis protein BRX1 homolog OS=Homo sapiens OX=9606 GN=BRIX1 PE=1 SV=2	Q8TDN6	10	1.00075	1.01151	1.01785
BRK1	Protein BRICK1 OS=Homo sapiens OX=9606 GN=BRK1 PE=1 SV=1	Q8WUW1	3	1.04767	1.05239	1.09332
BROX	BRO1 domain-containing protein BROX OS=Homo sapiens OX=9606 GN=BROX PE=1 SV=1	Q5VW32	3	1.1181	1.0668	1.16395
BSDC1	BSD domain-containing protein 1 OS=Homo sapiens OX=9606 GN=BSDC1 PE=1 SV=1	Q9NW68	2	1.23092	1.26331	1.19888
BSG	Basigin OS=Homo sapiens OX=9606 GN=BSG PE=1 SV=2	P35613	58	1.04881	0.995466	0.904003
BTAF1	TATA-binding protein-associated factor 172 OS=Homo sapiens OX=9606 GN=BTAF1 PE=1 SV=2	O14981	5	1.1884	1.14414	1.15395
BTF3	Transcription factor BTF3 OS=Homo sapiens OX=9606 GN=BTF3 PE=1 SV=1	P20290	50	1.03214	0.925524	0.990349
BTF3L4	Transcription factor BTF3 homolog 4 OS=Homo sapiens OX=9606 GN=BTF3L4 PE=1 SV=1	Q96K17	15	1.06477	0.912514	1.04386
BTRC	F-box/WD repeat-containing protein 1A OS=Homo sapiens OX=9606 GN=BTRC PE=1 SV=1	Q9Y297	2	1.40673	1.06478	1.14599
BUB1	Mitotic checkpoint serine/threonine-protein kinase BUB1 OS=Homo sapiens OX=9606 GN=BUB1 PE=1 SV=1	O43683	6	1.13244	1.07533	1.10762
BUB1B	Mitotic checkpoint serine/threonine-protein kinase BUB1 beta OS=Homo sapiens OX=9606 GN=BUB1B PE=1 SV=3	O60566	5	1.05042	0.971893	0.973671
BUB3	Mitotic checkpoint protein BUB3 OS=Homo sapiens OX=9606 GN=BUB3 PE=1 SV=1	O43684	39	1.06633	1.07155	1.0688
BUD23	Probable 18S rRNA (guanine-N(7))-methyltransferase OS=Homo sapiens OX=9606 GN=BUD23 PE=1 SV=2	O43709	2	1.0318	0.946601	0.851474
BUD31	Protein BUD31 homolog OS=Homo sapiens OX=9606 GN=BUD31 PE=1 SV=2	P41223	6	1.08039	1.01273	1.05173
BYSL	Bystin OS=Homo sapiens OX=9606 GN=BYSL PE=1 SV=3	Q13895	6	1.15782	0.994342	1.113
BZW1	Basic leucine zipper and W2 domain-containing protein 1 OS=Homo sapiens OX=9606 GN=BZW1 PE=1 SV=1	Q7L1Q6	31	1.03605	0.984076	0.935941
BZW2	Basic leucine zipper and W2 domain-containing protein 2 OS=Homo sapiens OX=9606 GN=BZW2 PE=1 SV=1	Q9Y6E2	13	1.01449	0.961894	1.04508
C11orf98	Uncharacterized protein C11orf98 OS=Homo sapiens OX=9606 GN=C11orf98 PE=4 SV=2	E9PRG8	4	0.983963	0.923431	0.9353
C12orf10	UPF0160 protein MYG1, mitochondrial OS=Homo sapiens OX=9606 GN=C12orf10 PE=1 SV=2	Q9HB07	14	0.988532	1.06488	0.951344
C12orf45	Uncharacterized protein C12orf45 OS=Homo sapiens OX=9606 GN=C12orf45 PE=1 SV=2	Q8N5I9	4	1.05011	1.01625	1.00321
C15orf40	UPF0235 protein C15orf40 OS=Homo sapiens OX=9606 GN=C15orf40 PE=1 SV=2	Q8WUR7	2	1.15409	0.944568	1.05577
C17orf75	Protein Njmu-R1 OS=Homo sapiens OX=9606 GN=C17orf75 PE=1 SV=2	Q9HAS0	4	1.06695	1.1103	0.90093
C19orf25	UPF0449 protein C19orf25 OS=Homo sapiens OX=9606 GN=C19orf25 PE=1 SV=2	Q9UFG5	2	1.07582	0.987291	1.08552
C19orf53	Leydig cell tumor 10 kDa protein homolog OS=Homo sapiens OX=9606 GN=C19orf53 PE=1 SV=1	Q9UNZ5	12	0.959455	0.83727	1.06593
C1orf52	UPF0690 protein C1orf52 OS=Homo sapiens OX=9606 GN=C1orf52 PE=1 SV=1	Q8N6N3	5	1.06787	1.06386	1.08294
C1QBP	Complement component 1 Q subcomponent-binding protein, mitochondrial OS=Homo sapiens OX=9606 GN=C1QBP PE=1 SV=1	Q07021	112	1.01425	1.01256	1.03487
C20orf27	UPF0687 protein C20orf27 OS=Homo sapiens OX=9606 GN=C20orf27 PE=1 SV=3	Q9GZN8	5	0.943388	0.992358	0.666222
C2orf49	Ashwin OS=Homo sapiens OX=9606 GN=C2orf49 PE=1 SV=1	Q9BVC5	3	1.02128	0.988942	1.01718
C3	Complement C3 OS=Homo sapiens OX=9606 GN=C3 PE=1 SV=2	P01024	9	0.963117	1.24476	1.18535
C4B	Complement C4-B OS=Homo sapiens OX=9606 GN=C4B PE=1 SV=2	P0C0L5	5	1.12311	1.01944	1.23272
C5orf34	Uncharacterized protein C5orf34 OS=Homo sapiens OX=9606 GN=C5orf34 PE=2 SV=2	Q96MH7	2	1.42081	1.41132	1.66578
C7orf50	Uncharacterized protein C7orf50 OS=Homo sapiens OX=9606 GN=C7orf50 PE=1 SV=1	Q9BRJ6	5	1.13621	1.03579	1.25852
C8orf33	UPF0488 protein C8orf33 OS=Homo sapiens OX=9606 GN=C8orf33 PE=1 SV=1	Q9H7E9	6	1.0367	0.941317	1.0788
C9orf40	Uncharacterized protein C9orf40 OS=Homo sapiens OX=9606 GN=C9orf40 PE=1 SV=1	Q8IXQ3	2	1.17074	1.12853	1.18284
C9orf64	Queuosine salvage protein OS=Homo sapiens OX=9606 GN=C9orf64 PE=1 SV=1	Q5T6V5	5	1.18692	1.24846	1.15146
C9orf78	Telomere length and silencing protein 1 homolog OS=Homo sapiens OX=9606 GN=C9orf78 PE=1 SV=1	Q9NZ63	8	1.12632	1.00004	1.11837
CA2	Carbonic anhydrase 2 OS=Homo sapiens OX=9606 GN=CA2 PE=1 SV=2	P00918	58	0.940546	0.909651	0.722847
CACYBP	Calcyclin-binding protein OS=Homo sapiens OX=9606 GN=CACYBP PE=1 SV=2	Q9HB71	49	1.05726	0.999374	1.15903
CAD	CAD protein OS=Homo sapiens OX=9606 GN=CAD PE=1 SV=3	P27708	95	1.06252	1.03538	0.985036
CADM1	Cell adhesion molecule 1 OS=Homo sapiens OX=9606 GN=CADM1 PE=1 SV=2	Q9BY67	2	0.848821	0.809071	1.04326
CALD1	Caldesmon OS=Homo sapiens OX=9606 GN=CALD1 PE=1 SV=3	Q05682	16	1.06892	0.998507	1.02281
CALHM1	Calcium homeostasis modulator protein 1 OS=Homo sapiens OX=9606 GN=CALHM1 PE=1 SV=2	Q8IU99	7	1.09257	0.986073	1.03838
CALM1	Calmodulin-1 OS=Homo sapiens OX=9606 GN=CALM1 PE=1 SV=1	P0DP23	10	0.858598	1.04683	0.930112
CALM2	Calmodulin-2 OS=Homo sapiens OX=9606 GN=CALM2 PE=1 SV=1	P0DP24	10	0.858598	1.04683	0.930112
CALM3	Calmodulin-3 OS=Homo sapiens OX=9606 GN=CALM3 PE=1 SV=1	P0DP25	10	0.858598	1.04683	0.930112
CALR	Calreticulin OS=Homo sapiens OX=9606 GN=CALR PE=1 SV=1	P27797	201	0.937882	0.888215	0.687948
CALU	Calumenin OS=Homo sapiens OX=9606 GN=CALU PE=1 SV=2	O43852	27	0.999229	0.987343	1.0293
CAMK2D	Calcium/calmodulin-dependent protein kinase type II subunit delta OS=Homo sapiens OX=9606 GN=CAMK2D PE=1 SV=3	Q13557	5	1.02599	1.03802	1.06737
CAMK2G	Calcium/calmodulin-dependent protein kinase type II subunit gamma OS=Homo sapiens OX=9606 GN=CAMK2G PE=1 SV=4	Q13555	3	0.989856	0.972731	0.957563
CAND1	Cullin-associated NEDD8-dissociated protein 1 OS=Homo sapiens OX=9606 GN=CAND1 PE=1 SV=2	Q86VP6	68	1.03443	1.00457	1.0262
CAND2	Cullin-associated NEDD8-dissociated protein 2 OS=Homo sapiens OX=9606 GN=CAND2 PE=1 SV=3	O75155	14	1.0193	1.18562	1.63591
CANX	Calnexin OS=Homo sapiens OX=9606 GN=CANX PE=1 SV=2	P27824	150	0.958144	0.974767	0.783048
CAP1	Adenylyl cyclase-associated protein 1 OS=Homo sapiens OX=9606 GN=CAP1 PE=1 SV=5	Q01518	78	1.06387	1.05007	1.0198
CAP2	Adenylyl cyclase-associated protein 2 OS=Homo sapiens OX=9606 GN=CAP2 PE=1 SV=1	P40123	4	1.22089	1.20096	1.34547
CAPN1	Calpain-1 catalytic subunit OS=Homo sapiens OX=9606 GN=CAPN1 PE=1 SV=1	P07384	5	1.02686	1.01773	1.13628
CAPN2	Calpain-2 catalytic subunit OS=Homo sapiens OX=9606 GN=CAPN2 PE=1 SV=6	P17655	6	0.924478	0.950174	0.950338
CAPN7	Calpain-7 OS=Homo sapiens OX=9606 GN=CAPN7 PE=1 SV=1	Q9Y6W3	5	1.04055	1.03882	0.952619
CAPNS1	Calpain small subunit 1 OS=Homo sapiens OX=9606 GN=CAPNS1 PE=1 SV=1	P04632	4	1.02003	0.944536	1.22588
CAPRIN1	Caprin-1 OS=Homo sapiens OX=9606 GN=CAPRIN1 PE=1 SV=2	Q14444	47	1.05268	0.985402	0.986093
CAPZA1	F-actin-capping protein subunit alpha-1 OS=Homo sapiens OX=9606 GN=CAPZA1 PE=1 SV=3	P52907	35	1.0723	1.05341	0.998831
CAPZA2	F-actin-capping protein subunit alpha-2 OS=Homo sapiens OX=9606 GN=CAPZA2 PE=1 SV=3	P47755	9	1.02287	1.04239	1.01688
CAPZB	F-actin-capping protein subunit beta OS=Homo sapiens OX=9606 GN=CAPZB PE=1 SV=4	P47756	40	1.0663	1.01708	1.06222
CARD10	Caspase recruitment domain-containing protein 10 OS=Homo sapiens OX=9606 GN=CARD10 PE=1 SV=2	Q9BWT7	3	0.70016	0.985618	0.777866
CARHSP1	Calcium-regulated heat-stable protein 1 OS=Homo sapiens OX=9606 GN=CARHSP1 PE=1 SV=2	Q9Y2V2	4	1.00269	1.0148	1.23004
CARM1	Histone-arginine methyltransferase CARM1 OS=Homo sapiens OX=9606 GN=CARM1 PE=1 SV=3	Q86X55	17	1.08686	1.05224	1.07592
CARS	Cysteine--tRNA ligase, cytoplasmic OS=Homo sapiens OX=9606 GN=CARS PE=1 SV=3	P49589	11	1.06426	1.05837	1.03405
CASP3	Caspase-3 OS=Homo sapiens OX=9606 GN=CASP3 PE=1 SV=2	P42574	4	1.1087	0.969377	1.1227
CASP7	Caspase-7 OS=Homo sapiens OX=9606 GN=CASP7 PE=1 SV=1	P55210	5	1.09658	1.01913	1.00474
CAST	Calpastatin OS=Homo sapiens OX=9606 GN=CAST PE=1 SV=4	P20810	20	1.07387	0.992132	1.06366
CAT	Catalase OS=Homo sapiens OX=9606 GN=CAT PE=1 SV=3	P04040	5	1.02837	0.994443	1.08483
CBFB	Core-binding factor subunit beta OS=Homo sapiens OX=9606 GN=CBFB PE=1 SV=2	Q13951	7	1.07615	1.12488	1.20494
CBLB	E3 ubiquitin-protein ligase CBL-B OS=Homo sapiens OX=9606 GN=CBLB PE=1 SV=2	Q13191	2	1.25022	1.70844	1.44581
CBR1	Carbonyl reductase [NADPH] 1 OS=Homo sapiens OX=9606 GN=CBR1 PE=1 SV=3	P16152	40	1.03589	1.05145	0.991496
CBR3	Carbonyl reductase [NADPH] 3 OS=Homo sapiens OX=9606 GN=CBR3 PE=1 SV=3	O75828	9	1.1306	1.08716	1.14647
CBS	Cystathionine beta-synthase OS=Homo sapiens OX=9606 GN=CBS PE=1 SV=2	P35520	24	1.02177	0.945392	0.948632
CBSL	Cystathionine beta-synthase-like protein OS=Homo sapiens OX=9606 GN=CBSL PE=1 SV=1	P0DN79	24	1.02177	0.945392	0.948632
CBX1	Chromobox protein homolog 1 OS=Homo sapiens OX=9606 GN=CBX1 PE=1 SV=1	P83916	11	0.950923	0.932791	0.851265
CBX3	Chromobox protein homolog 3 OS=Homo sapiens OX=9606 GN=CBX3 PE=1 SV=4	Q13185	37	0.966489	0.955116	1.05113
CBX8	Chromobox protein homolog 8 OS=Homo sapiens OX=9606 GN=CBX8 PE=1 SV=3	Q9HC52	2	1.17833	1.03717	1.1411
CC2D1A	Coiled-coil and C2 domain-containing protein 1A OS=Homo sapiens OX=9606 GN=CC2D1A PE=1 SV=1	Q6P1N0	5	1.01012	0.98391	1.10224
CC2D1B	Coiled-coil and C2 domain-containing protein 1B OS=Homo sapiens OX=9606 GN=CC2D1B PE=1 SV=1	Q5T0F9	3	1.05962	0.997641	1.11929
CCAR1	Cell division cycle and apoptosis regulator protein 1 OS=Homo sapiens OX=9606 GN=CCAR1 PE=1 SV=2	Q8IX12	15	1.03074	1.01059	0.976823
CCAR2	Cell cycle and apoptosis regulator protein 2 OS=Homo sapiens OX=9606 GN=CCAR2 PE=1 SV=2	Q8N163	28	1.05891	1.0569	1.04272
CCDC115	Coiled-coil domain-containing protein 115 OS=Homo sapiens OX=9606 GN=CCDC115 PE=1 SV=1	Q96NT0	2	1.06887	1.0431	1.11019
CCDC117	Coiled-coil domain-containing protein 117 OS=Homo sapiens OX=9606 GN=CCDC117 PE=1 SV=1	Q8IWD4	2	1.06018	0.932139	0.95725
CCDC124	Coiled-coil domain-containing protein 124 OS=Homo sapiens OX=9606 GN=CCDC124 PE=1 SV=1	Q96CT7	39	1.05413	0.994997	0.999368
CCDC134	Coiled-coil domain-containing protein 134 OS=Homo sapiens OX=9606 GN=CCDC134 PE=1 SV=1	Q9H6E4	3	0.684101	0.796094	0.875561
CCDC137	Coiled-coil domain-containing protein 137 OS=Homo sapiens OX=9606 GN=CCDC137 PE=1 SV=1	Q6PK04	2	1.05093	0.880902	0.996207
CCDC141	Coiled-coil domain-containing protein 141 OS=Homo sapiens OX=9606 GN=CCDC141 PE=1 SV=2	Q6ZP82	4	1.15274	0.968546	0.981224
CCDC167	Coiled-coil domain-containing protein 167 OS=Homo sapiens OX=9606 GN=CCDC167 PE=1 SV=2	Q9P0B6	5	1.06169	1.04549	1.09657
CCDC168	Coiled-coil domain-containing protein 168 OS=Homo sapiens OX=9606 GN=CCDC168 PE=2 SV=2	Q8NDH2	2	1.07725	1.22082	1.30231
CCDC182	Coiled-coil domain-containing protein 182 OS=Homo sapiens OX=9606 GN=CCDC182 PE=2 SV=1	A6NF36	3	1.12693	1.0346	1.08682
CCDC22	Coiled-coil domain-containing protein 22 OS=Homo sapiens OX=9606 GN=CCDC22 PE=1 SV=1	O60826	10	1.22778	1.01509	1.04403
CCDC25	Coiled-coil domain-containing protein 25 OS=Homo sapiens OX=9606 GN=CCDC25 PE=1 SV=2	Q86WR0	3	1.15847	1.01619	1.09245
CCDC43	Coiled-coil domain-containing protein 43 OS=Homo sapiens OX=9606 GN=CCDC43 PE=1 SV=2	Q96MW1	5	1.04697	1.00647	0.771584
CCDC47	Coiled-coil domain-containing protein 47 OS=Homo sapiens OX=9606 GN=CCDC47 PE=1 SV=1	Q96A33	11	1.12377	1.09326	1.05112
CCDC50	Coiled-coil domain-containing protein 50 OS=Homo sapiens OX=9606 GN=CCDC50 PE=1 SV=1	Q8IVM0	4	0.936606	0.861163	1.01055
CCDC51	Coiled-coil domain-containing protein 51 OS=Homo sapiens OX=9606 GN=CCDC51 PE=1 SV=2	Q96ER9	2	1.17512	0.982201	1.19941
CCDC58	Coiled-coil domain-containing protein 58 OS=Homo sapiens OX=9606 GN=CCDC58 PE=1 SV=1	Q4VC31	15	0.978724	0.986265	0.941091
CCDC6	Coiled-coil domain-containing protein 6 OS=Homo sapiens OX=9606 GN=CCDC6 PE=1 SV=2	Q16204	14	1.03745	1.01934	1.0004
CCDC86	Coiled-coil domain-containing protein 86 OS=Homo sapiens OX=9606 GN=CCDC86 PE=1 SV=1	Q9H6F5	11	1.02349	0.939502	1.08722
CCDC88B	Coiled-coil domain-containing protein 88B OS=Homo sapiens OX=9606 GN=CCDC88B PE=1 SV=1	A6NC98	2	1.03405	0.97507	0.971656
CCDC93	Coiled-coil domain-containing protein 93 OS=Homo sapiens OX=9606 GN=CCDC93 PE=1 SV=2	Q567U6	3	1.01328	1.05055	0.979898
CCNA2	Cyclin-A2 OS=Homo sapiens OX=9606 GN=CCNA2 PE=1 SV=2	P20248	3	0.934005	1.03769	1.08477
CCNB1	G2/mitotic-specific cyclin-B1 OS=Homo sapiens OX=9606 GN=CCNB1 PE=1 SV=1	P14635	5	0.958731	1.06182	1.05512
CCNB2	G2/mitotic-specific cyclin-B2 OS=Homo sapiens OX=9606 GN=CCNB2 PE=1 SV=1	O95067	3	1.13716	1.07749	1.13699
CCNK	Cyclin-K OS=Homo sapiens OX=9606 GN=CCNK PE=1 SV=2	O75909	4	1.04322	1.01203	1.04613
CCNT1	Cyclin-T1 OS=Homo sapiens OX=9606 GN=CCNT1 PE=1 SV=1	O60563	2	0.982505	1.01945	0.939446
CCS	Copper chaperone for superoxide dismutase OS=Homo sapiens OX=9606 GN=CCS PE=1 SV=1	O14618	5	1.10171	1.04886	1.07772
CCT2	T-complex protein 1 subunit beta OS=Homo sapiens OX=9606 GN=CCT2 PE=1 SV=4	P78371	190	1.05788	1.04786	1.01532
CCT3	T-complex protein 1 subunit gamma OS=Homo sapiens OX=9606 GN=CCT3 PE=1 SV=4	P49368	128	1.06354	1.01702	1.00737
CCT4	T-complex protein 1 subunit delta OS=Homo sapiens OX=9606 GN=CCT4 PE=1 SV=4	P50991	159	1.03349	1.02353	0.976482
CCT5	T-complex protein 1 subunit epsilon OS=Homo sapiens OX=9606 GN=CCT5 PE=1 SV=1	P48643	170	1.03008	1.00826	0.940627
CCT6A	T-complex protein 1 subunit zeta OS=Homo sapiens OX=9606 GN=CCT6A PE=1 SV=3	P40227	148	1.03109	1.02545	0.92544
CCT7	T-complex protein 1 subunit eta OS=Homo sapiens OX=9606 GN=CCT7 PE=1 SV=2	Q99832	163	1.04994	1.02184	0.960516
CCT8	T-complex protein 1 subunit theta OS=Homo sapiens OX=9606 GN=CCT8 PE=1 SV=4	P50990	191	1.02799	1.03641	0.895781
CD151	CD151 antigen OS=Homo sapiens OX=9606 GN=CD151 PE=1 SV=3	P48509	2	0.980965	0.886249	1.0371
CD2AP	CD2-associated protein OS=Homo sapiens OX=9606 GN=CD2AP PE=1 SV=1	Q9Y5K6	10	0.993006	0.996361	1.12808
CD2BP2	CD2 antigen cytoplasmic tail-binding protein 2 OS=Homo sapiens OX=9606 GN=CD2BP2 PE=1 SV=1	O95400	15	1.04261	1.00468	1.06964
CD3EAP	DNA-directed RNA polymerase I subunit RPA34 OS=Homo sapiens OX=9606 GN=CD3EAP PE=1 SV=1	O15446	5	1.03083	0.982138	0.996181
CD47	Leukocyte surface antigen CD47 OS=Homo sapiens OX=9606 GN=CD47 PE=1 SV=1	Q08722	7	1.01486	1.04038	1.01243
CD81	CD81 antigen OS=Homo sapiens OX=9606 GN=CD81 PE=1 SV=1	P60033	5	1.22972	1.1739	1.27307
CDC123	Cell division cycle protein 123 homolog OS=Homo sapiens OX=9606 GN=CDC123 PE=1 SV=1	O75794	14	1.13336	1.13013	1.11504
CDC20	Cell division cycle protein 20 homolog OS=Homo sapiens OX=9606 GN=CDC20 PE=1 SV=2	Q12834	7	0.974459	0.940155	1.00231
CDC27	Cell division cycle protein 27 homolog OS=Homo sapiens OX=9606 GN=CDC27 PE=1 SV=2	P30260	21	1.03938	1.00465	0.930194
CDC37	Hsp90 co-chaperone Cdc37 OS=Homo sapiens OX=9606 GN=CDC37 PE=1 SV=1	Q16543	59	1.03233	1.00857	0.955144
CDC40	Pre-mRNA-processing factor 17 OS=Homo sapiens OX=9606 GN=CDC40 PE=1 SV=1	O60508	7	1.11442	1.06013	1.04386
CDC42	Cell division control protein 42 homolog OS=Homo sapiens OX=9606 GN=CDC42 PE=1 SV=2	P60953	26	1.04795	1.0018	0.98533
CDC42EP1	Cdc42 effector protein 1 OS=Homo sapiens OX=9606 GN=CDC42EP1 PE=1 SV=1	Q00587	5	1.11766	1.05056	1.2381
CDC42EP4	Cdc42 effector protein 4 OS=Homo sapiens OX=9606 GN=CDC42EP4 PE=1 SV=1	Q9H3Q1	2	1.1231	1.21047	1.1966
CDC45	Cell division control protein 45 homolog OS=Homo sapiens OX=9606 GN=CDC45 PE=1 SV=1	O75419	2	1.09872	0.937084	1.00183
CDC5L	Cell division cycle 5-like protein OS=Homo sapiens OX=9606 GN=CDC5L PE=1 SV=2	Q99459	35	1.09996	1.0315	1.04294
CDC73	Parafibromin OS=Homo sapiens OX=9606 GN=CDC73 PE=1 SV=1	Q6P1J9	15	1.14151	1.00754	1.09332
CDCA8	Borealin OS=Homo sapiens OX=9606 GN=CDCA8 PE=1 SV=2	Q53HL2	2	1.04654	1.03387	1.18595
CDIPT	CDP-diacylglycerol--inositol 3-phosphatidyltransferase OS=Homo sapiens OX=9606 GN=CDIPT PE=1 SV=1	O14735	2	1.00958	1.0132	1.11867
CDK1	Cyclin-dependent kinase 1 OS=Homo sapiens OX=9606 GN=CDK1 PE=1 SV=3	P06493	28	1.09003	1.05637	1.07722
CDK11B	Cyclin-dependent kinase 11B OS=Homo sapiens OX=9606 GN=CDK11B PE=1 SV=4	P21127	7	1.10265	0.995462	1.13166
CDK12	Cyclin-dependent kinase 12 OS=Homo sapiens OX=9606 GN=CDK12 PE=1 SV=2	Q9NYV4	6	1.07834	1.06623	1.06844
CDK13	Cyclin-dependent kinase 13 OS=Homo sapiens OX=9606 GN=CDK13 PE=1 SV=2	Q14004	5	0.911098	0.934046	0.809142
CDK2	Cyclin-dependent kinase 2 OS=Homo sapiens OX=9606 GN=CDK2 PE=1 SV=2	P24941	9	1.0318	1.05331	0.955971
CDK4	Cyclin-dependent kinase 4 OS=Homo sapiens OX=9606 GN=CDK4 PE=1 SV=2	P11802	21	1.07335	1.03168	1.06525
CDK5RAP3	CDK5 regulatory subunit-associated protein 3 OS=Homo sapiens OX=9606 GN=CDK5RAP3 PE=1 SV=2	Q96JB5	4	0.998738	0.939618	0.916509
CDK7	Cyclin-dependent kinase 7 OS=Homo sapiens OX=9606 GN=CDK7 PE=1 SV=1	P50613	5	1.06923	1.0667	1.06477
CDK9	Cyclin-dependent kinase 9 OS=Homo sapiens OX=9606 GN=CDK9 PE=1 SV=3	P50750	3	1.0804	1.01991	1.08003
CDKAL1	Threonylcarbamoyladenosine tRNA methylthiotransferase OS=Homo sapiens OX=9606 GN=CDKAL1 PE=1 SV=1	Q5VV42	3	1.13462	1.06117	1.1218
CDKN2A	Cyclin-dependent kinase inhibitor 2A OS=Homo sapiens OX=9606 GN=CDKN2A PE=1 SV=2	P42771	16	1.07654	1.02305	1.09737
CDKN2AIP	CDKN2A-interacting protein OS=Homo sapiens OX=9606 GN=CDKN2AIP PE=1 SV=3	Q9NXV6	4	1.06581	1.03301	1.0248
CDV3	Protein CDV3 homolog OS=Homo sapiens OX=9606 GN=CDV3 PE=1 SV=1	Q9UKY7	23	1.00322	1.00778	1.01219
CEBPZ	CCAAT/enhancer-binding protein zeta OS=Homo sapiens OX=9606 GN=CEBPZ PE=1 SV=3	Q03701	11	1.0757	1.05245	1.02289
CECR2	Cat eye syndrome critical region protein 2 OS=Homo sapiens OX=9606 GN=CECR2 PE=1 SV=2	Q9BXF3	2	1.0451	0.957445	1.12795
CELF1	CUGBP Elav-like family member 1 OS=Homo sapiens OX=9606 GN=CELF1 PE=1 SV=2	Q92879	17	1.03263	1.04935	0.991376
CENPE	Centromere-associated protein E OS=Homo sapiens OX=9606 GN=CENPE PE=1 SV=2	Q02224	2	1.13419	1.16499	1.17434
CENPF	Centromere protein F OS=Homo sapiens OX=9606 GN=CENPF PE=1 SV=3	P49454	3	1.15169	1.24176	1.28057
CENPH	Centromere protein H OS=Homo sapiens OX=9606 GN=CENPH PE=1 SV=1	Q9H3R5	3	1.22308	1.05444	1.19616
CENPM	Centromere protein M OS=Homo sapiens OX=9606 GN=CENPM PE=1 SV=1	Q9NSP4	2	1.03172	0.970295	1.10737
CEP170	Centrosomal protein of 170 kDa OS=Homo sapiens OX=9606 GN=CEP170 PE=1 SV=1	Q5SW79	14	1.06005	1.02855	1.16704
CEP44	Centrosomal protein of 44 kDa OS=Homo sapiens OX=9606 GN=CEP44 PE=1 SV=2	Q9C0F1	3	1.01597	1.35272	1.78456
CEP97	Centrosomal protein of 97 kDa OS=Homo sapiens OX=9606 GN=CEP97 PE=1 SV=1	Q8IW35	2	0.98185	0.902914	0.863933
CEPT1	Choline/ethanolaminephosphotransferase 1 OS=Homo sapiens OX=9606 GN=CEPT1 PE=1 SV=1	Q9Y6K0	8	1.04837	1.09299	0.928875
CERS2	Ceramide synthase 2 OS=Homo sapiens OX=9606 GN=CERS2 PE=1 SV=1	Q96G23	4	1.04457	1.0989	0.989795
CERS6	Ceramide synthase 6 OS=Homo sapiens OX=9606 GN=CERS6 PE=1 SV=1	Q6ZMG9	2	1.0461	1.08037	1.04651
CETN2	Centrin-2 OS=Homo sapiens OX=9606 GN=CETN2 PE=1 SV=1	P41208	8	1.03271	1.1088	1.05655
CFAP20	Cilia- and flagella-associated protein 20 OS=Homo sapiens OX=9606 GN=CFAP20 PE=1 SV=1	Q9Y6A4	15	1.03337	1.00088	0.96949
CFAP298	Cilia- and flagella-associated protein 298 OS=Homo sapiens OX=9606 GN=CFAP298 PE=1 SV=1	P57076	10	1.09525	1.02165	0.992682
CFAP36	Cilia- and flagella-associated protein 36 OS=Homo sapiens OX=9606 GN=CFAP36 PE=1 SV=2	Q96G28	2	0.863717	0.969781	0.891634
CFAP44	Cilia- and flagella-associated protein 44 OS=Homo sapiens OX=9606 GN=CFAP44 PE=1 SV=2	Q96MT7	4	1.09164	1.28156	0.869057
CFAP57	Cilia- and flagella-associated protein 57 OS=Homo sapiens OX=9606 GN=CFAP57 PE=2 SV=3	Q96MR6	17	1.04492	1.0767	1.05732
CFDP1	Craniofacial development protein 1 OS=Homo sapiens OX=9606 GN=CFDP1 PE=1 SV=1	Q9UEE9	15	0.984111	0.92008	0.918592
CFL1	Cofilin-1 OS=Homo sapiens OX=9606 GN=CFL1 PE=1 SV=3	P23528	94	0.981656	0.994785	0.93699
CFL2	Cofilin-2 OS=Homo sapiens OX=9606 GN=CFL2 PE=1 SV=1	Q9Y281	43	1.02343	1.03809	0.995854
CGGBP1	CGG triplet repeat-binding protein 1 OS=Homo sapiens OX=9606 GN=CGGBP1 PE=1 SV=2	Q9UFW8	6	1.02402	0.931973	1.01345
CHAC2	Glutathione-specific gamma-glutamylcyclotransferase 2 OS=Homo sapiens OX=9606 GN=CHAC2 PE=1 SV=1	Q8WUX2	3	1.11278	1.23393	0.977107
CHAF1B	Chromatin assembly factor 1 subunit B OS=Homo sapiens OX=9606 GN=CHAF1B PE=1 SV=1	Q13112	6	1.13375	1.03172	1.07286
CHAMP1	Chromosome alignment-maintaining phosphoprotein 1 OS=Homo sapiens OX=9606 GN=CHAMP1 PE=1 SV=2	Q96JM3	13	1.06817	1.01298	0.923754
CHCHD10	Coiled-coil-helix-coiled-coil-helix domain-containing protein 10, mitochondrial OS=Homo sapiens OX=9606 GN=CHCHD10 PE=1 SV=1	Q8WYQ3	2	1.17921	1.00997	1.23071
CHCHD2	Coiled-coil-helix-coiled-coil-helix domain-containing protein 2 OS=Homo sapiens OX=9606 GN=CHCHD2 PE=1 SV=1	Q9Y6H1	7	1.22039	0.929715	1.19756
CHCHD3	MICOS complex subunit MIC19 OS=Homo sapiens OX=9606 GN=CHCHD3 PE=1 SV=1	Q9NX63	38	1.00684	1.01046	0.98621
CHD1L	Chromodomain-helicase-DNA-binding protein 1-like OS=Homo sapiens OX=9606 GN=CHD1L PE=1 SV=3	Q86WJ1	5	1.09274	0.993592	0.964063
CHD4	Chromodomain-helicase-DNA-binding protein 4 OS=Homo sapiens OX=9606 GN=CHD4 PE=1 SV=2	Q14839	54	1.04956	1.0443	0.974473
CHD5	Chromodomain-helicase-DNA-binding protein 5 OS=Homo sapiens OX=9606 GN=CHD5 PE=1 SV=1	Q8TDI0	25	1.02749	1.04542	0.943581
CHD8	Chromodomain-helicase-DNA-binding protein 8 OS=Homo sapiens OX=9606 GN=CHD8 PE=1 SV=5	Q9HCK8	7	0.927592	0.949094	0.871835
CHEK1	Serine/threonine-protein kinase Chk1 OS=Homo sapiens OX=9606 GN=CHEK1 PE=1 SV=2	O14757	4	1.11287	1.07912	1.14279
CHEK2	Serine/threonine-protein kinase Chk2 OS=Homo sapiens OX=9606 GN=CHEK2 PE=1 SV=1	O96017	2	1.0478	1.02428	1.01716
CHERP	Calcium homeostasis endoplasmic reticulum protein OS=Homo sapiens OX=9606 GN=CHERP PE=1 SV=3	Q8IWX8	21	1.10652	1.06504	1.23401
CHID1	Chitinase domain-containing protein 1 OS=Homo sapiens OX=9606 GN=CHID1 PE=1 SV=1	Q9BWS9	9	1.04466	1.01427	1.00212
CHMP1A	Charged multivesicular body protein 1a OS=Homo sapiens OX=9606 GN=CHMP1A PE=1 SV=1	Q9HD42	5	1.00244	0.993697	1.03625
CHMP1B	Charged multivesicular body protein 1b OS=Homo sapiens OX=9606 GN=CHMP1B PE=1 SV=1	Q7LBR1	3	1.00314	1.06818	1.06102
CHMP2A	Charged multivesicular body protein 2a OS=Homo sapiens OX=9606 GN=CHMP2A PE=1 SV=1	O43633	11	1.03205	0.999749	1.12547
CHMP2B	Charged multivesicular body protein 2b OS=Homo sapiens OX=9606 GN=CHMP2B PE=1 SV=1	Q9UQN3	17	1.01446	0.986822	0.863306
CHMP3	Charged multivesicular body protein 3 OS=Homo sapiens OX=9606 GN=CHMP3 PE=1 SV=3	Q9Y3E7	2	1.00766	0.880753	0.94429
CHMP4A	Charged multivesicular body protein 4a OS=Homo sapiens OX=9606 GN=CHMP4A PE=1 SV=3	Q9BY43	5	0.941973	0.942658	1.03145
CHMP4B	Charged multivesicular body protein 4b OS=Homo sapiens OX=9606 GN=CHMP4B PE=1 SV=1	Q9H444	22	1.01745	0.994361	0.973345
CHMP5	Charged multivesicular body protein 5 OS=Homo sapiens OX=9606 GN=CHMP5 PE=1 SV=1	Q9NZZ3	20	1.00601	1.0085	1.03557
CHMP6	Charged multivesicular body protein 6 OS=Homo sapiens OX=9606 GN=CHMP6 PE=1 SV=3	Q96FZ7	3	1.14694	1.00755	1.20887
CHMP7	Charged multivesicular body protein 7 OS=Homo sapiens OX=9606 GN=CHMP7 PE=1 SV=1	Q8WUX9	2	1.03335	0.986592	1.00197
CHORDC1	Cysteine and histidine-rich domain-containing protein 1 OS=Homo sapiens OX=9606 GN=CHORDC1 PE=1 SV=2	Q9UHD1	51	1.03287	1.01435	0.937828
CHP1	Calcineurin B homologous protein 1 OS=Homo sapiens OX=9606 GN=CHP1 PE=1 SV=3	Q99653	2	1.10999	0.977039	0.974859
CHTOP	Chromatin target of PRMT1 protein OS=Homo sapiens OX=9606 GN=CHTOP PE=1 SV=2	Q9Y3Y2	11	0.968564	1.02876	0.924774
CHUK	Inhibitor of nuclear factor kappa-B kinase subunit alpha OS=Homo sapiens OX=9606 GN=CHUK PE=1 SV=2	O15111	2	0.966799	0.934271	1.15072
CHURC1	Protein Churchill OS=Homo sapiens OX=9606 GN=CHURC1 PE=1 SV=2	Q8WUH1	3	1.18133	1.03866	1.07486
CIAO1	Probable cytosolic iron-sulfur protein assembly protein CIAO1 OS=Homo sapiens OX=9606 GN=CIAO1 PE=1 SV=1	O76071	13	1.09721	1.01859	1.08431
CIAO2B	Cytosolic iron-sulfur assembly component 2B OS=Homo sapiens OX=9606 GN=CIAO2B PE=1 SV=1	Q9Y3D0	5	1.12768	1.04124	1.02578
CIAPIN1	Anamorsin OS=Homo sapiens OX=9606 GN=CIAPIN1 PE=1 SV=2	Q6FI81	21	1.05701	0.986481	0.959492
CIP2A	Protein CIP2A OS=Homo sapiens OX=9606 GN=CIP2A PE=1 SV=2	Q8TCG1	4	1.0743	0.991721	1.0736
CIRBP	Cold-inducible RNA-binding protein OS=Homo sapiens OX=9606 GN=CIRBP PE=1 SV=1	Q14011	29	0.964493	0.928873	0.886915
CISD1	CDGSH iron-sulfur domain-containing protein 1 OS=Homo sapiens OX=9606 GN=CISD1 PE=1 SV=1	Q9NZ45	9	1.02528	0.998722	0.986721
CISD2	CDGSH iron-sulfur domain-containing protein 2 OS=Homo sapiens OX=9606 GN=CISD2 PE=1 SV=1	Q8N5K1	4	0.987448	1.03327	0.941414
CKAP2	Cytoskeleton-associated protein 2 OS=Homo sapiens OX=9606 GN=CKAP2 PE=1 SV=1	Q8WWK9	8	1.02136	1.05359	1.00487
CKAP4	Cytoskeleton-associated protein 4 OS=Homo sapiens OX=9606 GN=CKAP4 PE=1 SV=2	Q07065	56	1.06338	1.03922	1.17883
CKAP5	Cytoskeleton-associated protein 5 OS=Homo sapiens OX=9606 GN=CKAP5 PE=1 SV=3	Q14008	54	1.06661	1.08322	1.14368
CKB	Creatine kinase B-type OS=Homo sapiens OX=9606 GN=CKB PE=1 SV=1	P12277	139	1.00668	0.985512	1.18068
CKMT1A	Creatine kinase U-type, mitochondrial OS=Homo sapiens OX=9606 GN=CKMT1A PE=1 SV=1	P12532	41	1.00088	0.967415	0.942803
CKS1B	Cyclin-dependent kinases regulatory subunit 1 OS=Homo sapiens OX=9606 GN=CKS1B PE=1 SV=1	P61024	4	1.01957	0.924059	1.08864
CKS2	Cyclin-dependent kinases regulatory subunit 2 OS=Homo sapiens OX=9606 GN=CKS2 PE=1 SV=1	P33552	5	1.08329	0.963786	1.20287
CLASP1	CLIP-associating protein 1 OS=Homo sapiens OX=9606 GN=CLASP1 PE=1 SV=1	Q7Z460	7	1.18325	1.06677	1.11715
CLASP2	CLIP-associating protein 2 OS=Homo sapiens OX=9606 GN=CLASP2 PE=1 SV=3	O75122	17	1.07488	1.0251	1.04212
CLCC1	Chloride channel CLIC-like protein 1 OS=Homo sapiens OX=9606 GN=CLCC1 PE=1 SV=1	Q96S66	7	1.06315	1.00637	1.07122
CLEC2A	C-type lectin domain family 2 member A OS=Homo sapiens OX=9606 GN=CLEC2A PE=1 SV=2	Q6UVW9	2	1.05249	1.02205	1.07159
CLEC3B	Tetranectin OS=Homo sapiens OX=9606 GN=CLEC3B PE=1 SV=3	P05452	2	0.99045	1.05276	1.24321
CLGN	Calmegin OS=Homo sapiens OX=9606 GN=CLGN PE=1 SV=1	O14967	3	0.964511	0.951748	0.818217
CLIC1	Chloride intracellular channel protein 1 OS=Homo sapiens OX=9606 GN=CLIC1 PE=1 SV=4	O00299	24	1.05262	1.06839	1.05057
CLIC4	Chloride intracellular channel protein 4 OS=Homo sapiens OX=9606 GN=CLIC4 PE=1 SV=4	Q9Y696	10	1.03958	1.03265	1.00098
CLINT1	Clathrin interactor 1 OS=Homo sapiens OX=9606 GN=CLINT1 PE=1 SV=1	Q14677	21	1.02607	1.04648	0.957958
CLIP1	CAP-Gly domain-containing linker protein 1 OS=Homo sapiens OX=9606 GN=CLIP1 PE=1 SV=2	P30622	4	1.04042	1.07447	1.19683
CLNS1A	Methylosome subunit pICln OS=Homo sapiens OX=9606 GN=CLNS1A PE=1 SV=1	P54105	23	1.06343	1.05439	1.07069
CLPB	Caseinolytic peptidase B protein homolog OS=Homo sapiens OX=9606 GN=CLPB PE=1 SV=1	Q9H078	20	1.10336	1.0526	1.19625
CLPP	ATP-dependent Clp protease proteolytic subunit, mitochondrial OS=Homo sapiens OX=9606 GN=CLPP PE=1 SV=1	Q16740	12	1.06574	1.05872	1.09384
CLPTM1	Cleft lip and palate transmembrane protein 1 OS=Homo sapiens OX=9606 GN=CLPTM1 PE=1 SV=1	O96005	7	1.08528	1.15822	1.04299
CLPX	ATP-dependent Clp protease ATP-binding subunit clpX-like, mitochondrial OS=Homo sapiens OX=9606 GN=CLPX PE=1 SV=2	O76031	20	1.04387	1.01754	0.973828
CLTA	Clathrin light chain A OS=Homo sapiens OX=9606 GN=CLTA PE=1 SV=1	P09496	28	0.994419	0.992045	0.865622
CLTB	Clathrin light chain B OS=Homo sapiens OX=9606 GN=CLTB PE=1 SV=1	P09497	11	1.04671	1.1225	1.08279
CLTC	Clathrin heavy chain 1 OS=Homo sapiens OX=9606 GN=CLTC PE=1 SV=5	Q00610	227	1.00266	1.02635	0.885405
CLTCL1	Clathrin heavy chain 2 OS=Homo sapiens OX=9606 GN=CLTCL1 PE=1 SV=2	P53675	41	1.03941	1.04174	0.923195
CLUH	Clustered mitochondria protein homolog OS=Homo sapiens OX=9606 GN=CLUH PE=1 SV=2	O75153	23	1.09087	0.990137	1.04769
CMAS	N-acylneuraminate cytidylyltransferase OS=Homo sapiens OX=9606 GN=CMAS PE=1 SV=2	Q8NFW8	4	0.999566	1.07596	1.18589
CMPK1	UMP-CMP kinase OS=Homo sapiens OX=9606 GN=CMPK1 PE=1 SV=3	P30085	16	1.09209	1.10177	1.02708
CMSS1	Protein CMSS1 OS=Homo sapiens OX=9606 GN=CMSS1 PE=1 SV=2	Q9BQ75	3	1.08755	0.963068	1.03462
CMTR1	Cap-specific mRNA (nucleoside-2&#039;-O-)-methyltransferase 1 OS=Homo sapiens OX=9606 GN=CMTR1 PE=1 SV=1	Q8N1G2	15	1.01731	1.1011	1.0152
CMYA5	Cardiomyopathy-associated protein 5 OS=Homo sapiens OX=9606 GN=CMYA5 PE=1 SV=3	Q8N3K9	2	1.05228	0.94296	0.98883
CNBP	Cellular nucleic acid-binding protein OS=Homo sapiens OX=9606 GN=CNBP PE=1 SV=1	P62633	22	0.868561	0.846194	0.762142
CNDP2	Cytosolic non-specific dipeptidase OS=Homo sapiens OX=9606 GN=CNDP2 PE=1 SV=2	Q96KP4	10	1.012	1.0106	0.994974
CNN2	Calponin-2 OS=Homo sapiens OX=9606 GN=CNN2 PE=1 SV=4	Q99439	5	1.04189	1.05719	1.08259
CNN3	Calponin-3 OS=Homo sapiens OX=9606 GN=CNN3 PE=1 SV=1	Q15417	21	1.03531	1.02347	1.08433
CNNM3	Metal transporter CNNM3 OS=Homo sapiens OX=9606 GN=CNNM3 PE=1 SV=1	Q8NE01	2	1.34406	1.28177	1.1231
CNOT1	CCR4-NOT transcription complex subunit 1 OS=Homo sapiens OX=9606 GN=CNOT1 PE=1 SV=2	A5YKK6	22	1.06575	1.04726	1.02436
CNOT10	CCR4-NOT transcription complex subunit 10 OS=Homo sapiens OX=9606 GN=CNOT10 PE=1 SV=1	Q9H9A5	2	1.10696	0.996266	1.02089
CNOT11	CCR4-NOT transcription complex subunit 11 OS=Homo sapiens OX=9606 GN=CNOT11 PE=1 SV=1	Q9UKZ1	2	1.072	0.978416	0.985066
CNOT2	CCR4-NOT transcription complex subunit 2 OS=Homo sapiens OX=9606 GN=CNOT2 PE=1 SV=1	Q9NZN8	8	1.07128	0.970477	1.02995
CNOT3	CCR4-NOT transcription complex subunit 3 OS=Homo sapiens OX=9606 GN=CNOT3 PE=1 SV=1	O75175	6	1.14034	1.05891	1.07695
CNOT4	CCR4-NOT transcription complex subunit 4 OS=Homo sapiens OX=9606 GN=CNOT4 PE=1 SV=3	O95628	4	1.0637	0.977639	1.07881
CNOT7	CCR4-NOT transcription complex subunit 7 OS=Homo sapiens OX=9606 GN=CNOT7 PE=1 SV=3	Q9UIV1	3	1.1827	1.16696	1.11718
CNOT8	CCR4-NOT transcription complex subunit 8 OS=Homo sapiens OX=9606 GN=CNOT8 PE=1 SV=1	Q9UFF9	3	1.08049	1.01629	1.02858
CNP	2&#039;,3&#039;-cyclic-nucleotide 3&#039;-phosphodiesterase OS=Homo sapiens OX=9606 GN=CNP PE=1 SV=2	P09543	19	1.07809	1.00963	0.973134
CNPY2	Protein canopy homolog 2 OS=Homo sapiens OX=9606 GN=CNPY2 PE=1 SV=1	Q9Y2B0	27	0.992947	0.983705	0.935089
CNPY3	Protein canopy homolog 3 OS=Homo sapiens OX=9606 GN=CNPY3 PE=1 SV=1	Q9BT09	2	1.02673	0.973102	1.14254
CNTN5	Contactin-5 OS=Homo sapiens OX=9606 GN=CNTN5 PE=1 SV=2	O94779	2	1.21707	1.39584	10.6725
CNTNAP1	Contactin-associated protein 1 OS=Homo sapiens OX=9606 GN=CNTNAP1 PE=1 SV=1	P78357	2	0.863897	1.01413	0.968681
CNTNAP5	Contactin-associated protein-like 5 OS=Homo sapiens OX=9606 GN=CNTNAP5 PE=2 SV=1	Q8WYK1	3	0.968308	0.913091	0.949795
CNTRL	Centriolin OS=Homo sapiens OX=9606 GN=CNTRL PE=1 SV=2	Q7Z7A1	5	1.12956	1.01244	1.19557
COA3	Cytochrome c oxidase assembly factor 3 homolog, mitochondrial OS=Homo sapiens OX=9606 GN=COA3 PE=1 SV=1	Q9Y2R0	13	1.0899	1.01926	0.920912
COASY	Bifunctional coenzyme A synthase OS=Homo sapiens OX=9606 GN=COASY PE=1 SV=4	Q13057	3	1.05799	1.06037	1.07892
COG2	Conserved oligomeric Golgi complex subunit 2 OS=Homo sapiens OX=9606 GN=COG2 PE=1 SV=1	Q14746	3	0.964892	0.941178	0.886734
COG3	Conserved oligomeric Golgi complex subunit 3 OS=Homo sapiens OX=9606 GN=COG3 PE=1 SV=3	Q96JB2	2	0.974154	0.887545	0.901373
COG4	Conserved oligomeric Golgi complex subunit 4 OS=Homo sapiens OX=9606 GN=COG4 PE=1 SV=3	Q9H9E3	2	1.07061	1.03463	0.958918
COG6	Conserved oligomeric Golgi complex subunit 6 OS=Homo sapiens OX=9606 GN=COG6 PE=1 SV=2	Q9Y2V7	2	1.26196	1.03334	1.13894
COL4A3BP	Collagen type IV alpha-3-binding protein OS=Homo sapiens OX=9606 GN=COL4A3BP PE=1 SV=1	Q9Y5P4	4	1.02861	1.03547	0.95543
COL4A6	Collagen alpha-6(IV) chain OS=Homo sapiens OX=9606 GN=COL4A6 PE=1 SV=3	Q14031	2	0.928944	0.715566	0.792147
COLGALT1	Procollagen galactosyltransferase 1 OS=Homo sapiens OX=9606 GN=COLGALT1 PE=1 SV=1	Q8NBJ5	16	1.12139	1.10804	1.09783
COMMD1	COMM domain-containing protein 1 OS=Homo sapiens OX=9606 GN=COMMD1 PE=1 SV=1	Q8N668	3	1.14512	1.10419	1.40837
COMMD9	COMM domain-containing protein 9 OS=Homo sapiens OX=9606 GN=COMMD9 PE=1 SV=2	Q9P000	2	1.1298	1.06695	1.01489
COMT	Catechol O-methyltransferase OS=Homo sapiens OX=9606 GN=COMT PE=1 SV=2	P21964	12	1.09602	1.02714	1.02908
COPA	Coatomer subunit alpha OS=Homo sapiens OX=9606 GN=COPA PE=1 SV=2	P53621	73	1.08128	1.05539	1.06091
COPB1	Coatomer subunit beta OS=Homo sapiens OX=9606 GN=COPB1 PE=1 SV=3	P53618	53	1.04156	1.04528	0.973536
COPB2	Coatomer subunit beta&#039; OS=Homo sapiens OX=9606 GN=COPB2 PE=1 SV=2	P35606	69	1.04083	1.01928	1.0028
COPE	Coatomer subunit epsilon OS=Homo sapiens OX=9606 GN=COPE PE=1 SV=3	O14579	14	0.97755	0.905179	0.813027
COPG1	Coatomer subunit gamma-1 OS=Homo sapiens OX=9606 GN=COPG1 PE=1 SV=1	Q9Y678	49	1.08237	1.06254	1.03706
COPG2	Coatomer subunit gamma-2 OS=Homo sapiens OX=9606 GN=COPG2 PE=1 SV=1	Q9UBF2	22	1.06604	1.10658	1.00349
COPS2	COP9 signalosome complex subunit 2 OS=Homo sapiens OX=9606 GN=COPS2 PE=1 SV=1	P61201	14	0.992557	1.00561	0.870137
COPS3	COP9 signalosome complex subunit 3 OS=Homo sapiens OX=9606 GN=COPS3 PE=1 SV=3	Q9UNS2	10	1.04163	1.03385	0.956014
COPS4	COP9 signalosome complex subunit 4 OS=Homo sapiens OX=9606 GN=COPS4 PE=1 SV=1	Q9BT78	23	1.09133	1.03252	1.03572
COPS5	COP9 signalosome complex subunit 5 OS=Homo sapiens OX=9606 GN=COPS5 PE=1 SV=4	Q92905	16	1.07471	1.01522	0.978129
COPS6	COP9 signalosome complex subunit 6 OS=Homo sapiens OX=9606 GN=COPS6 PE=1 SV=1	Q7L5N1	8	1.07549	1.10282	0.998804
COPS7A	COP9 signalosome complex subunit 7a OS=Homo sapiens OX=9606 GN=COPS7A PE=1 SV=1	Q9UBW8	7	1.16022	1.01256	1.21823
COPS7B	COP9 signalosome complex subunit 7b OS=Homo sapiens OX=9606 GN=COPS7B PE=1 SV=1	Q9H9Q2	5	1.0571	1.00295	1.2831
COPS8	COP9 signalosome complex subunit 8 OS=Homo sapiens OX=9606 GN=COPS8 PE=1 SV=1	Q99627	14	1.06098	1.13357	1.03441
COPZ1	Coatomer subunit zeta-1 OS=Homo sapiens OX=9606 GN=COPZ1 PE=1 SV=1	P61923	13	1.05319	0.96283	0.971424
COQ3	Ubiquinone biosynthesis O-methyltransferase, mitochondrial OS=Homo sapiens OX=9606 GN=COQ3 PE=1 SV=3	Q9NZJ6	3	1.06806	1.04123	0.888243
COQ9	Ubiquinone biosynthesis protein COQ9, mitochondrial OS=Homo sapiens OX=9606 GN=COQ9 PE=1 SV=1	O75208	2	1.02322	0.851877	0.972914
CORO1B	Coronin-1B OS=Homo sapiens OX=9606 GN=CORO1B PE=1 SV=1	Q9BR76	9	1.00978	0.997127	1.10087
CORO1C	Coronin-1C OS=Homo sapiens OX=9606 GN=CORO1C PE=1 SV=1	Q9ULV4	31	1.0194	1.06038	1.04433
CORO7	Coronin-7 OS=Homo sapiens OX=9606 GN=CORO7 PE=1 SV=2	P57737	4	1.08343	1.03607	1.05047
COTL1	Coactosin-like protein OS=Homo sapiens OX=9606 GN=COTL1 PE=1 SV=3	Q14019	24	1.03289	1.1033	1.00914
COX14	Cytochrome c oxidase assembly protein COX14 OS=Homo sapiens OX=9606 GN=COX14 PE=1 SV=1	Q96I36	3	1.07269	0.956802	1.14548
COX15	Cytochrome c oxidase assembly protein COX15 homolog OS=Homo sapiens OX=9606 GN=COX15 PE=1 SV=1	Q7KZN9	4	0.928898	0.991128	0.879939
COX20	Cytochrome c oxidase assembly protein COX20, mitochondrial OS=Homo sapiens OX=9606 GN=COX20 PE=1 SV=2	Q5RI15	3	1.05142	1.03712	1.00574
COX4I1	Cytochrome c oxidase subunit 4 isoform 1, mitochondrial OS=Homo sapiens OX=9606 GN=COX4I1 PE=1 SV=1	P13073	36	1.00693	1.0026	1.06307
COX5A	Cytochrome c oxidase subunit 5A, mitochondrial OS=Homo sapiens OX=9606 GN=COX5A PE=1 SV=2	P20674	6	1.01613	0.944109	0.956872
COX5B	Cytochrome c oxidase subunit 5B, mitochondrial OS=Homo sapiens OX=9606 GN=COX5B PE=1 SV=2	P10606	18	0.992679	1.06528	0.943717
COX6A1	Cytochrome c oxidase subunit 6A1, mitochondrial OS=Homo sapiens OX=9606 GN=COX6A1 PE=1 SV=4	P12074	5	0.990453	0.997365	0.841994
COX6C	Cytochrome c oxidase subunit 6C OS=Homo sapiens OX=9606 GN=COX6C PE=1 SV=2	P09669	9	0.993312	0.97716	0.938138
COX7A2	Cytochrome c oxidase subunit 7A2, mitochondrial OS=Homo sapiens OX=9606 GN=COX7A2 PE=1 SV=1	P14406	4	1.03936	1.0805	0.92077
COX7A2L	Cytochrome c oxidase subunit 7A-related protein, mitochondrial OS=Homo sapiens OX=9606 GN=COX7A2L PE=1 SV=2	O14548	3	1.26718	1.1136	1.3596
COX7C	Cytochrome c oxidase subunit 7C, mitochondrial OS=Homo sapiens OX=9606 GN=COX7C PE=1 SV=1	P15954	2	0.856154	0.950424	0.825832
CPD	Carboxypeptidase D OS=Homo sapiens OX=9606 GN=CPD PE=1 SV=2	O75976	8	0.978405	0.958746	0.995006
CPNE1	Copine-1 OS=Homo sapiens OX=9606 GN=CPNE1 PE=1 SV=1	Q99829	5	1.13471	1.05829	1.03448
CPNE3	Copine-3 OS=Homo sapiens OX=9606 GN=CPNE3 PE=1 SV=1	O75131	32	1.04297	1.03769	0.923134
CPOX	Oxygen-dependent coproporphyrinogen-III oxidase, mitochondrial OS=Homo sapiens OX=9606 GN=CPOX PE=1 SV=3	P36551	20	1.06531	1.01455	0.838352
CPSF1	Cleavage and polyadenylation specificity factor subunit 1 OS=Homo sapiens OX=9606 GN=CPSF1 PE=1 SV=2	Q10570	9	1.0589	0.995848	1.03591
CPSF2	Cleavage and polyadenylation specificity factor subunit 2 OS=Homo sapiens OX=9606 GN=CPSF2 PE=1 SV=2	Q9P2I0	6	1.09091	1.00482	1.05162
CPSF3	Cleavage and polyadenylation specificity factor subunit 3 OS=Homo sapiens OX=9606 GN=CPSF3 PE=1 SV=1	Q9UKF6	12	1.0516	0.987413	1.01933
CPSF4	Cleavage and polyadenylation specificity factor subunit 4 OS=Homo sapiens OX=9606 GN=CPSF4 PE=1 SV=1	O95639	4	1.04223	1.10154	1.02754
CPSF6	Cleavage and polyadenylation specificity factor subunit 6 OS=Homo sapiens OX=9606 GN=CPSF6 PE=1 SV=2	Q16630	37	1.02372	1.0041	1.01062
CPSF7	Cleavage and polyadenylation specificity factor subunit 7 OS=Homo sapiens OX=9606 GN=CPSF7 PE=1 SV=1	Q8N684	27	1.05213	1.01882	0.9874
CPT2	Carnitine O-palmitoyltransferase 2, mitochondrial OS=Homo sapiens OX=9606 GN=CPT2 PE=1 SV=2	P23786	5	1.06475	1.04661	1.07146
CPVL	Probable serine carboxypeptidase CPVL OS=Homo sapiens OX=9606 GN=CPVL PE=1 SV=2	Q9H3G5	6	1.03727	1.04484	1.11785
CREB1	Cyclic AMP-responsive element-binding protein 1 OS=Homo sapiens OX=9606 GN=CREB1 PE=1 SV=2	P16220	2	1.09606	0.987225	1.03671
CRELD2	Cysteine-rich with EGF-like domain protein 2 OS=Homo sapiens OX=9606 GN=CRELD2 PE=1 SV=1	Q6UXH1	4	0.866669	0.845948	0.74285
CRIPT	Cysteine-rich PDZ-binding protein OS=Homo sapiens OX=9606 GN=CRIPT PE=1 SV=1	Q9P021	3	0.916112	0.87981	0.893247
CRK	Adapter molecule crk OS=Homo sapiens OX=9606 GN=CRK PE=1 SV=2	P46108	10	1.07425	1.07622	1.03899
CRKL	Crk-like protein OS=Homo sapiens OX=9606 GN=CRKL PE=1 SV=1	P46109	34	0.995871	0.978701	0.918578
CRLF3	Cytokine receptor-like factor 3 OS=Homo sapiens OX=9606 GN=CRLF3 PE=1 SV=2	Q8IUI8	5	1.24363	1.13606	1.22944
CRNKL1	Crooked neck-like protein 1 OS=Homo sapiens OX=9606 GN=CRNKL1 PE=1 SV=4	Q9BZJ0	10	1.09222	1.02624	1.02115
CROCC	Rootletin OS=Homo sapiens OX=9606 GN=CROCC PE=1 SV=1	Q5TZA2	3	1.0666	1.06605	0.722572
CRTAP	Cartilage-associated protein OS=Homo sapiens OX=9606 GN=CRTAP PE=1 SV=1	O75718	4	1.06829	1.00928	1.05258
CRTC2	CREB-regulated transcription coactivator 2 OS=Homo sapiens OX=9606 GN=CRTC2 PE=1 SV=2	Q53ET0	2	0.920023	1.04808	0.915072
CRYZ	Quinone oxidoreductase OS=Homo sapiens OX=9606 GN=CRYZ PE=1 SV=1	Q08257	4	1.05707	1.00542	1.26642
CS	Citrate synthase, mitochondrial OS=Homo sapiens OX=9606 GN=CS PE=1 SV=2	O75390	54	1.03888	1.04638	0.987073
CSDE1	Cold shock domain-containing protein E1 OS=Homo sapiens OX=9606 GN=CSDE1 PE=1 SV=2	O75534	110	1.01368	0.965435	0.863485
CSE1L	Exportin-2 OS=Homo sapiens OX=9606 GN=CSE1L PE=1 SV=3	P55060	63	1.061	1.05248	1.0089
CSK	Tyrosine-protein kinase CSK OS=Homo sapiens OX=9606 GN=CSK PE=1 SV=1	P41240	9	1.03473	1.04318	1.11063
CSNK1A1	Casein kinase I isoform alpha OS=Homo sapiens OX=9606 GN=CSNK1A1 PE=1 SV=2	P48729	3	1.05881	1.06491	1.06611
CSNK1D	Casein kinase I isoform delta OS=Homo sapiens OX=9606 GN=CSNK1D PE=1 SV=2	P48730	3	1.01302	1.03715	0.954109
CSNK1E	Casein kinase I isoform epsilon OS=Homo sapiens OX=9606 GN=CSNK1E PE=1 SV=1	P49674	6	1.06139	0.99232	1.02236
CSNK2A1	Casein kinase II subunit alpha OS=Homo sapiens OX=9606 GN=CSNK2A1 PE=1 SV=1	P68400	18	1.10342	1.06959	0.97866
CSNK2A2	Casein kinase II subunit alpha&#039; OS=Homo sapiens OX=9606 GN=CSNK2A2 PE=1 SV=1	P19784	7	1.00295	0.993489	0.973408
CSNK2B	Casein kinase II subunit beta OS=Homo sapiens OX=9606 GN=CSNK2B PE=1 SV=1	P67870	18	1.02816	1.00828	0.951037
CSRP2	Cysteine and glycine-rich protein 2 OS=Homo sapiens OX=9606 GN=CSRP2 PE=1 SV=3	Q16527	6	0.978803	0.917445	1.10443
CSTB	Cystatin-B OS=Homo sapiens OX=9606 GN=CSTB PE=1 SV=2	P04080	23	0.829814	0.951037	0.688896
CSTF1	Cleavage stimulation factor subunit 1 OS=Homo sapiens OX=9606 GN=CSTF1 PE=1 SV=1	Q05048	4	1.02355	0.914631	1.04911
CSTF2	Cleavage stimulation factor subunit 2 OS=Homo sapiens OX=9606 GN=CSTF2 PE=1 SV=1	P33240	27	1.05692	1.04735	1.04247
CSTF2T	Cleavage stimulation factor subunit 2 tau variant OS=Homo sapiens OX=9606 GN=CSTF2T PE=1 SV=1	Q9H0L4	18	1.0757	1.04232	1.06883
CSTF3	Cleavage stimulation factor subunit 3 OS=Homo sapiens OX=9606 GN=CSTF3 PE=1 SV=1	Q12996	16	1.08573	1.04173	0.931089
CTAGE9	cTAGE family member 9 OS=Homo sapiens OX=9606 GN=CTAGE9 PE=2 SV=2	A4FU28	3	1.17138	1.36936	1.13932
CTBP1	C-terminal-binding protein 1 OS=Homo sapiens OX=9606 GN=CTBP1 PE=1 SV=2	Q13363	17	1.00564	0.981858	0.989151
CTBP2	C-terminal-binding protein 2 OS=Homo sapiens OX=9606 GN=CTBP2 PE=1 SV=1	P56545	22	1.00087	0.959407	0.964384
CTCF	Transcriptional repressor CTCF OS=Homo sapiens OX=9606 GN=CTCF PE=1 SV=1	P49711	2	0.819687	0.904916	0.670734
CTDP1	RNA polymerase II subunit A C-terminal domain phosphatase OS=Homo sapiens OX=9606 GN=CTDP1 PE=1 SV=3	Q9Y5B0	2	1.0733	1.05598	1.1481
CTH	Cystathionine gamma-lyase OS=Homo sapiens OX=9606 GN=CTH PE=1 SV=3	P32929	2	1.06557	1.04889	0.958178
CTNNA1	Catenin alpha-1 OS=Homo sapiens OX=9606 GN=CTNNA1 PE=1 SV=1	P35221	22	1.03224	0.992431	1.09592
CTNNB1	Catenin beta-1 OS=Homo sapiens OX=9606 GN=CTNNB1 PE=1 SV=1	P35222	9	1.03489	0.981973	1.06553
CTNNBL1	Beta-catenin-like protein 1 OS=Homo sapiens OX=9606 GN=CTNNBL1 PE=1 SV=1	Q8WYA6	14	0.995702	1.02307	0.885652
CTNND1	Catenin delta-1 OS=Homo sapiens OX=9606 GN=CTNND1 PE=1 SV=1	O60716	18	1.14581	1.07111	1.18213
CTPS1	CTP synthase 1 OS=Homo sapiens OX=9606 GN=CTPS1 PE=1 SV=2	P17812	47	1.03094	1.02848	0.927027
CTPS2	CTP synthase 2 OS=Homo sapiens OX=9606 GN=CTPS2 PE=1 SV=1	Q9NRF8	9	0.954828	1.00887	0.834406
CTR9	RNA polymerase-associated protein CTR9 homolog OS=Homo sapiens OX=9606 GN=CTR9 PE=1 SV=1	Q6PD62	8	1.1186	1.0243	1.09654
CTSA	Lysosomal protective protein OS=Homo sapiens OX=9606 GN=CTSA PE=1 SV=2	P10619	6	1.06498	1.09395	1.15238
CTSD	Cathepsin D OS=Homo sapiens OX=9606 GN=CTSD PE=1 SV=1	P07339	27	1.02247	0.990853	1.15378
CTTN	Src substrate cortactin OS=Homo sapiens OX=9606 GN=CTTN PE=1 SV=2	Q14247	40	1.03327	0.970008	1.12123
CTTNBP2NL	CTTNBP2 N-terminal-like protein OS=Homo sapiens OX=9606 GN=CTTNBP2NL PE=1 SV=2	Q9P2B4	6	0.972511	0.950693	0.83511
CUEDC2	CUE domain-containing protein 2 OS=Homo sapiens OX=9606 GN=CUEDC2 PE=1 SV=1	Q9H467	2	0.970888	0.849059	0.907706
CUL1	Cullin-1 OS=Homo sapiens OX=9606 GN=CUL1 PE=1 SV=2	Q13616	30	1.14175	1.11691	0.970239
CUL2	Cullin-2 OS=Homo sapiens OX=9606 GN=CUL2 PE=1 SV=2	Q13617	7	1.11878	1.06742	1.16868
CUL3	Cullin-3 OS=Homo sapiens OX=9606 GN=CUL3 PE=1 SV=2	Q13618	14	1.02648	0.986068	0.955387
CUL4A	Cullin-4A OS=Homo sapiens OX=9606 GN=CUL4A PE=1 SV=3	Q13619	8	1.03911	0.977899	1.09788
CUL4B	Cullin-4B OS=Homo sapiens OX=9606 GN=CUL4B PE=1 SV=4	Q13620	15	1.0558	0.994268	1.13863
CUL5	Cullin-5 OS=Homo sapiens OX=9606 GN=CUL5 PE=1 SV=4	Q93034	3	1.1401	1.07025	1.01779
CUTA	Protein CutA OS=Homo sapiens OX=9606 GN=CUTA PE=1 SV=2	O60888	16	1.06369	1.03799	1.09896
CWC15	Spliceosome-associated protein CWC15 homolog OS=Homo sapiens OX=9606 GN=CWC15 PE=1 SV=2	Q9P013	9	1.00128	0.946681	1.00868
CWC22	Pre-mRNA-splicing factor CWC22 homolog OS=Homo sapiens OX=9606 GN=CWC22 PE=1 SV=3	Q9HCG8	2	0.938733	1.11306	1.38523
CWC27	Spliceosome-associated protein CWC27 homolog OS=Homo sapiens OX=9606 GN=CWC27 PE=1 SV=1	Q6UX04	7	1.05469	1.02346	0.90511
CWF19L1	CWF19-like protein 1 OS=Homo sapiens OX=9606 GN=CWF19L1 PE=1 SV=2	Q69YN2	15	0.989324	0.994729	0.89891
CXADR	Coxsackievirus and adenovirus receptor OS=Homo sapiens OX=9606 GN=CXADR PE=1 SV=1	P78310	4	1.28089	1.22382	1.30324
CXorf56	UPF0428 protein CXorf56 OS=Homo sapiens OX=9606 GN=CXorf56 PE=1 SV=1	Q9H5V9	9	1.10346	0.969074	0.945432
CXXC1	CXXC-type zinc finger protein 1 OS=Homo sapiens OX=9606 GN=CXXC1 PE=1 SV=2	Q9P0U4	2	1.07173	1.02777	0.997296
CYB5A	Cytochrome b5 OS=Homo sapiens OX=9606 GN=CYB5A PE=1 SV=2	P00167	5	1.11574	0.925672	1.13063
CYB5B	Cytochrome b5 type B OS=Homo sapiens OX=9606 GN=CYB5B PE=1 SV=3	O43169	6	1.05383	1.02558	1.00922
CYB5R3	NADH-cytochrome b5 reductase 3 OS=Homo sapiens OX=9606 GN=CYB5R3 PE=1 SV=3	P00387	26	1.08509	1.07224	1.12762
CYC1	Cytochrome c1, heme protein, mitochondrial OS=Homo sapiens OX=9606 GN=CYC1 PE=1 SV=3	P08574	9	1.06553	1.05162	1.2656
CYCS	Cytochrome c OS=Homo sapiens OX=9606 GN=CYCS PE=1 SV=2	P99999	25	0.9678	1.05162	0.995226
CYFIP1	Cytoplasmic FMR1-interacting protein 1 OS=Homo sapiens OX=9606 GN=CYFIP1 PE=1 SV=1	Q7L576	13	1.07711	1.00532	1.07395
CYP51A1	Lanosterol 14-alpha demethylase OS=Homo sapiens OX=9606 GN=CYP51A1 PE=1 SV=3	Q16850	10	0.973137	0.76419	0.924728
CZIB	CXXC motif containing zinc binding protein OS=Homo sapiens OX=9606 GN=CZIB PE=1 SV=1	Q9NWV4	4	1.06294	0.987578	1.14987
DAAM1	Disheveled-associated activator of morphogenesis 1 OS=Homo sapiens OX=9606 GN=DAAM1 PE=1 SV=2	Q9Y4D1	3	1.28888	1.15719	1.29689
DAG1	Dystroglycan OS=Homo sapiens OX=9606 GN=DAG1 PE=1 SV=2	Q14118	3	1.38287	1.10919	3.37172
DAP	Death-associated protein 1 OS=Homo sapiens OX=9606 GN=DAP PE=1 SV=3	P51397	2	1.03945	0.951785	1.00179
DAP3	28S ribosomal protein S29, mitochondrial OS=Homo sapiens OX=9606 GN=DAP3 PE=1 SV=1	P51398	7	1.06172	1.05525	1.06401
DARS	Aspartate--tRNA ligase, cytoplasmic OS=Homo sapiens OX=9606 GN=DARS PE=1 SV=2	P14868	78	1.0486	1.11267	1.02776
DARS2	Aspartate--tRNA ligase, mitochondrial OS=Homo sapiens OX=9606 GN=DARS2 PE=1 SV=1	Q6PI48	15	1.06186	1.04775	1.2796
DAXX	Death domain-associated protein 6 OS=Homo sapiens OX=9606 GN=DAXX PE=1 SV=2	Q9UER7	5	1.10557	1.03203	1.15124
DAZAP1	DAZ-associated protein 1 OS=Homo sapiens OX=9606 GN=DAZAP1 PE=1 SV=1	Q96EP5	10	0.981591	0.984202	1.02682
DBN1	Drebrin OS=Homo sapiens OX=9606 GN=DBN1 PE=1 SV=4	Q16643	26	1.03428	0.933856	1.28542
DBNL	Drebrin-like protein OS=Homo sapiens OX=9606 GN=DBNL PE=1 SV=1	Q9UJU6	28	1.00172	0.95758	1.02088
DBR1	Lariat debranching enzyme OS=Homo sapiens OX=9606 GN=DBR1 PE=1 SV=2	Q9UK59	4	1.07404	1.06983	1.05199
DCAF1	DDB1- and CUL4-associated factor 1 OS=Homo sapiens OX=9606 GN=DCAF1 PE=1 SV=3	Q9Y4B6	3	1.16658	1.30336	1.14492
DCAF7	DDB1- and CUL4-associated factor 7 OS=Homo sapiens OX=9606 GN=DCAF7 PE=1 SV=1	P61962	15	0.974823	0.966575	0.992972
DCD	Dermcidin OS=Homo sapiens OX=9606 GN=DCD PE=1 SV=2	P81605	6	1.22833	0.887199	1.2946
DCDC1	Doublecortin domain-containing protein 1 OS=Homo sapiens OX=9606 GN=DCDC1 PE=1 SV=1	M0R2J8	2	3.63381	2.74337	4.88031
DCP1A	mRNA-decapping enzyme 1A OS=Homo sapiens OX=9606 GN=DCP1A PE=1 SV=3	Q9NPI6	5	1.0743	1.07485	0.950321
DCPS	m7GpppX diphosphatase OS=Homo sapiens OX=9606 GN=DCPS PE=1 SV=2	Q96C86	7	1.02324	1.00983	0.988308
DCTN1	Dynactin subunit 1 OS=Homo sapiens OX=9606 GN=DCTN1 PE=1 SV=3	Q14203	41	1.06824	1.03193	1.01096
DCTN2	Dynactin subunit 2 OS=Homo sapiens OX=9606 GN=DCTN2 PE=1 SV=4	Q13561	40	1.03452	1.01612	0.980598
DCTN3	Dynactin subunit 3 OS=Homo sapiens OX=9606 GN=DCTN3 PE=1 SV=1	O75935	5	0.988505	0.995798	0.896558
DCTN4	Dynactin subunit 4 OS=Homo sapiens OX=9606 GN=DCTN4 PE=1 SV=1	Q9UJW0	12	1.10508	1.05563	1.02688
DCTN5	Dynactin subunit 5 OS=Homo sapiens OX=9606 GN=DCTN5 PE=1 SV=1	Q9BTE1	4	1.02639	1.00401	1.0497
DCTPP1	dCTP pyrophosphatase 1 OS=Homo sapiens OX=9606 GN=DCTPP1 PE=1 SV=1	Q9H773	21	1.03009	1.02124	0.977492
DCUN1D1	DCN1-like protein 1 OS=Homo sapiens OX=9606 GN=DCUN1D1 PE=1 SV=1	Q96GG9	2	0.870865	0.892754	0.756358
DCXR	L-xylulose reductase OS=Homo sapiens OX=9606 GN=DCXR PE=1 SV=2	Q7Z4W1	17	1.07212	1.02414	0.962898
DDA1	DET1- and DDB1-associated protein 1 OS=Homo sapiens OX=9606 GN=DDA1 PE=1 SV=1	Q9BW61	4	1.17264	0.958959	1.15849
DDAH1	N(G),N(G)-dimethylarginine dimethylaminohydrolase 1 OS=Homo sapiens OX=9606 GN=DDAH1 PE=1 SV=3	O94760	4	0.997499	1.03805	0.9243
DDB1	DNA damage-binding protein 1 OS=Homo sapiens OX=9606 GN=DDB1 PE=1 SV=1	Q16531	89	1.0809	1.05304	0.987991
DDI2	Protein DDI1 homolog 2 OS=Homo sapiens OX=9606 GN=DDI2 PE=1 SV=1	Q5TDH0	22	1.06539	1.00289	0.938155
DDN	Dendrin OS=Homo sapiens OX=9606 GN=DDN PE=1 SV=3	O94850	2	1.15617	0.977944	1.09425
DDOST	Dolichyl-diphosphooligosaccharide--protein glycosyltransferase 48 kDa subunit OS=Homo sapiens OX=9606 GN=DDOST PE=1 SV=4	P39656	36	1.01749	1.03401	0.908655
DDRGK1	DDRGK domain-containing protein 1 OS=Homo sapiens OX=9606 GN=DDRGK1 PE=1 SV=2	Q96HY6	4	1.10864	0.9272	1.05776
DDT	D-dopachrome decarboxylase OS=Homo sapiens OX=9606 GN=DDT PE=1 SV=3	P30046	17	1.05048	1.02176	1.13504
DDX1	ATP-dependent RNA helicase DDX1 OS=Homo sapiens OX=9606 GN=DDX1 PE=1 SV=2	Q92499	88	1.05901	1.03964	0.977369
DDX10	Probable ATP-dependent RNA helicase DDX10 OS=Homo sapiens OX=9606 GN=DDX10 PE=1 SV=2	Q13206	5	1.09027	1.0005	1.13906
DDX11	ATP-dependent DNA helicase DDX11 OS=Homo sapiens OX=9606 GN=DDX11 PE=1 SV=1	Q96FC9	2	1.81118	1.27792	1.30858
DDX17	Probable ATP-dependent RNA helicase DDX17 OS=Homo sapiens OX=9606 GN=DDX17 PE=1 SV=2	Q92841	119	1.03131	1.02665	1.11733
DDX18	ATP-dependent RNA helicase DDX18 OS=Homo sapiens OX=9606 GN=DDX18 PE=1 SV=2	Q9NVP1	24	1.04862	1.02746	1.05224
DDX19A	ATP-dependent RNA helicase DDX19A OS=Homo sapiens OX=9606 GN=DDX19A PE=1 SV=1	Q9NUU7	33	1.07763	1.05893	1.02919
DDX19B	ATP-dependent RNA helicase DDX19B OS=Homo sapiens OX=9606 GN=DDX19B PE=1 SV=1	Q9UMR2	28	1.05248	1.04128	0.977426
DDX20	Probable ATP-dependent RNA helicase DDX20 OS=Homo sapiens OX=9606 GN=DDX20 PE=1 SV=2	Q9UHI6	17	1.11668	1.04028	1.06224
DDX21	Nucleolar RNA helicase 2 OS=Homo sapiens OX=9606 GN=DDX21 PE=1 SV=5	Q9NR30	133	1.06544	1.04064	1.03968
DDX23	Probable ATP-dependent RNA helicase DDX23 OS=Homo sapiens OX=9606 GN=DDX23 PE=1 SV=3	Q9BUQ8	15	1.02452	1.04024	0.999781
DDX24	ATP-dependent RNA helicase DDX24 OS=Homo sapiens OX=9606 GN=DDX24 PE=1 SV=1	Q9GZR7	13	1.18568	1.02719	1.11341
DDX27	Probable ATP-dependent RNA helicase DDX27 OS=Homo sapiens OX=9606 GN=DDX27 PE=1 SV=2	Q96GQ7	8	1.11995	1.04152	1.16613
DDX39A	ATP-dependent RNA helicase DDX39A OS=Homo sapiens OX=9606 GN=DDX39A PE=1 SV=2	O00148	47	1.01408	0.987668	1.01497
DDX39B	Spliceosome RNA helicase DDX39B OS=Homo sapiens OX=9606 GN=DDX39B PE=1 SV=1	Q13838	59	1.02674	1.00065	1.02923
DDX3X	ATP-dependent RNA helicase DDX3X OS=Homo sapiens OX=9606 GN=DDX3X PE=1 SV=3	O00571	81	1.03353	0.981016	0.998623
DDX3Y	ATP-dependent RNA helicase DDX3Y OS=Homo sapiens OX=9606 GN=DDX3Y PE=1 SV=2	O15523	61	1.03356	0.970707	1.01992
DDX41	Probable ATP-dependent RNA helicase DDX41 OS=Homo sapiens OX=9606 GN=DDX41 PE=1 SV=2	Q9UJV9	4	1.08897	1.10545	1.06312
DDX42	ATP-dependent RNA helicase DDX42 OS=Homo sapiens OX=9606 GN=DDX42 PE=1 SV=1	Q86XP3	22	1.04108	1.04833	1.01555
DDX46	Probable ATP-dependent RNA helicase DDX46 OS=Homo sapiens OX=9606 GN=DDX46 PE=1 SV=2	Q7L014	37	1.04068	1.00865	1.08547
DDX47	Probable ATP-dependent RNA helicase DDX47 OS=Homo sapiens OX=9606 GN=DDX47 PE=1 SV=1	Q9H0S4	12	1.07423	0.984693	1.01504
DDX5	Probable ATP-dependent RNA helicase DDX5 OS=Homo sapiens OX=9606 GN=DDX5 PE=1 SV=1	P17844	151	1.02893	1.01146	0.97407
DDX50	ATP-dependent RNA helicase DDX50 OS=Homo sapiens OX=9606 GN=DDX50 PE=1 SV=1	Q9BQ39	11	0.98794	0.990149	0.968111
DDX51	ATP-dependent RNA helicase DDX51 OS=Homo sapiens OX=9606 GN=DDX51 PE=1 SV=3	Q8N8A6	2	0.997828	0.947233	0.956719
DDX52	Probable ATP-dependent RNA helicase DDX52 OS=Homo sapiens OX=9606 GN=DDX52 PE=1 SV=3	Q9Y2R4	5	1.16034	0.942963	1.2815
DDX54	ATP-dependent RNA helicase DDX54 OS=Homo sapiens OX=9606 GN=DDX54 PE=1 SV=2	Q8TDD1	4	1.03517	0.864376	1.00693
DDX55	ATP-dependent RNA helicase DDX55 OS=Homo sapiens OX=9606 GN=DDX55 PE=1 SV=3	Q8NHQ9	5	1.14067	1.05336	1.12904
DDX56	Probable ATP-dependent RNA helicase DDX56 OS=Homo sapiens OX=9606 GN=DDX56 PE=1 SV=1	Q9NY93	8	1.13055	0.906615	1.17918
DDX6	Probable ATP-dependent RNA helicase DDX6 OS=Homo sapiens OX=9606 GN=DDX6 PE=1 SV=2	P26196	25	1.0874	1.0543	1.00982
DECR1	2,4-dienoyl-CoA reductase, mitochondrial OS=Homo sapiens OX=9606 GN=DECR1 PE=1 SV=1	Q16698	5	1.14534	1.07728	1.36135
DEGS1	Sphingolipid delta(4)-desaturase DES1 OS=Homo sapiens OX=9606 GN=DEGS1 PE=1 SV=1	O15121	2	1.03507	0.996956	1.08584
DEK	Protein DEK OS=Homo sapiens OX=9606 GN=DEK PE=1 SV=1	P35659	18	0.943176	0.972138	1.03288
DENR	Density-regulated protein OS=Homo sapiens OX=9606 GN=DENR PE=1 SV=2	O43583	24	1.08833	1.04558	1.19147
DERL1	Derlin-1 OS=Homo sapiens OX=9606 GN=DERL1 PE=1 SV=1	Q9BUN8	2	1.02748	1.0351	0.95059
DFFA	DNA fragmentation factor subunit alpha OS=Homo sapiens OX=9606 GN=DFFA PE=1 SV=1	O00273	35	1.02666	0.964382	0.878665
DHCR24	Delta(24)-sterol reductase OS=Homo sapiens OX=9606 GN=DHCR24 PE=1 SV=2	Q15392	2	1.05777	1.06723	1.06387
DHCR7	7-dehydrocholesterol reductase OS=Homo sapiens OX=9606 GN=DHCR7 PE=1 SV=1	Q9UBM7	9	1.05062	1.04204	1.04005
DHFR	Dihydrofolate reductase OS=Homo sapiens OX=9606 GN=DHFR PE=1 SV=2	P00374	10	1.05776	0.852164	1.10037
DHRS4	Dehydrogenase/reductase SDR family member 4 OS=Homo sapiens OX=9606 GN=DHRS4 PE=1 SV=3	Q9BTZ2	3	0.997147	0.975015	0.982519
DHRS4L1	Putative dehydrogenase/reductase SDR family member 4-like 1 OS=Homo sapiens OX=9606 GN=DHRS4L1 PE=5 SV=1	P0CG22	3	0.997147	0.975015	0.982519
DHRS7	Dehydrogenase/reductase SDR family member 7 OS=Homo sapiens OX=9606 GN=DHRS7 PE=1 SV=1	Q9Y394	9	1.01216	0.97943	0.91266
DHRS7B	Dehydrogenase/reductase SDR family member 7B OS=Homo sapiens OX=9606 GN=DHRS7B PE=1 SV=2	Q6IAN0	5	1.05665	1.06168	0.7525
DHTKD1	Probable 2-oxoglutarate dehydrogenase E1 component DHKTD1, mitochondrial OS=Homo sapiens OX=9606 GN=DHTKD1 PE=1 SV=2	Q96HY7	8	1.44161	1.27988	1.4645
DHX15	Pre-mRNA-splicing factor ATP-dependent RNA helicase DHX15 OS=Homo sapiens OX=9606 GN=DHX15 PE=1 SV=2	O43143	79	1.06529	1.05629	1.11057
DHX16	Pre-mRNA-splicing factor ATP-dependent RNA helicase DHX16 OS=Homo sapiens OX=9606 GN=DHX16 PE=1 SV=2	O60231	21	1.09068	1.04948	1.00733
DHX29	ATP-dependent RNA helicase DHX29 OS=Homo sapiens OX=9606 GN=DHX29 PE=1 SV=2	Q7Z478	10	1.1059	1.02345	1.05905
DHX30	ATP-dependent RNA helicase DHX30 OS=Homo sapiens OX=9606 GN=DHX30 PE=1 SV=1	Q7L2E3	24	1.08118	1.02792	1.03072
DHX36	ATP-dependent DNA/RNA helicase DHX36 OS=Homo sapiens OX=9606 GN=DHX36 PE=1 SV=2	Q9H2U1	32	1.18725	1.14551	1.27589
DHX37	Probable ATP-dependent RNA helicase DHX37 OS=Homo sapiens OX=9606 GN=DHX37 PE=1 SV=1	Q8IY37	10	1.06464	1.00658	1.13714
DHX38	Pre-mRNA-splicing factor ATP-dependent RNA helicase PRP16 OS=Homo sapiens OX=9606 GN=DHX38 PE=1 SV=2	Q92620	4	0.981151	0.946062	0.942178
DHX57	Putative ATP-dependent RNA helicase DHX57 OS=Homo sapiens OX=9606 GN=DHX57 PE=1 SV=2	Q6P158	6	1.0553	0.936102	0.962867
DHX8	ATP-dependent RNA helicase DHX8 OS=Homo sapiens OX=9606 GN=DHX8 PE=1 SV=1	Q14562	13	1.09628	1.05023	0.978001
DHX9	ATP-dependent RNA helicase A OS=Homo sapiens OX=9606 GN=DHX9 PE=1 SV=4	Q08211	131	1.04388	1.0283	1.02339
DIABLO	Diablo homolog, mitochondrial OS=Homo sapiens OX=9606 GN=DIABLO PE=1 SV=1	Q9NR28	14	1.21092	1.13355	1.18028
DIAPH1	Protein diaphanous homolog 1 OS=Homo sapiens OX=9606 GN=DIAPH1 PE=1 SV=2	O60610	18	0.981036	0.955358	1.0183
DIAPH3	Protein diaphanous homolog 3 OS=Homo sapiens OX=9606 GN=DIAPH3 PE=1 SV=4	Q9NSV4	2	1.03253	0.99712	1.13514
DIDO1	Death-inducer obliterator 1 OS=Homo sapiens OX=9606 GN=DIDO1 PE=1 SV=5	Q9BTC0	9	1.07892	1.00867	1.09906
DIEXF	Digestive organ expansion factor homolog OS=Homo sapiens OX=9606 GN=DIEXF PE=1 SV=2	Q68CQ4	4	0.98702	0.938208	1.11944
DIMT1	Probable dimethyladenosine transferase OS=Homo sapiens OX=9606 GN=DIMT1 PE=1 SV=1	Q9UNQ2	6	1.17307	0.975433	1.03317
DIP2B	Disco-interacting protein 2 homolog B OS=Homo sapiens OX=9606 GN=DIP2B PE=1 SV=3	Q9P265	3	1.05436	1.04777	1.07413
DIS3	Exosome complex exonuclease RRP44 OS=Homo sapiens OX=9606 GN=DIS3 PE=1 SV=2	Q9Y2L1	63	1.09861	1.04652	1.12189
DKC1	H/ACA ribonucleoprotein complex subunit DKC1 OS=Homo sapiens OX=9606 GN=DKC1 PE=1 SV=3	O60832	19	1.04804	0.985426	1.05066
DLAT	Dihydrolipoyllysine-residue acetyltransferase component of pyruvate dehydrogenase complex, mitochondrial OS=Homo sapiens OX=9606 GN=DLAT PE=1 SV=3	P10515	14	1.0269	1.01746	1.13772
DLD	Dihydrolipoyl dehydrogenase, mitochondrial OS=Homo sapiens OX=9606 GN=DLD PE=1 SV=2	P09622	59	1.07493	1.05931	1.04393
DLG1	Disks large homolog 1 OS=Homo sapiens OX=9606 GN=DLG1 PE=1 SV=2	Q12959	2	1.10719	1.05167	1.02649
DLGAP5	Disks large-associated protein 5 OS=Homo sapiens OX=9606 GN=DLGAP5 PE=1 SV=2	Q15398	9	0.953386	0.96742	1.00071
DLST	Dihydrolipoyllysine-residue succinyltransferase component of 2-oxoglutarate dehydrogenase complex, mitochondrial OS=Homo sapiens OX=9606 GN=DLST PE=1 SV=4	P36957	22	1.10668	1.09073	0.990434
DMAP1	DNA methyltransferase 1-associated protein 1 OS=Homo sapiens OX=9606 GN=DMAP1 PE=1 SV=1	Q9NPF5	3	1.41794	1.03521	1.26443
DNAAF5	Dynein assembly factor 5, axonemal OS=Homo sapiens OX=9606 GN=DNAAF5 PE=1 SV=4	Q86Y56	8	1.21714	1.01875	1.16107
DNAH2	Dynein heavy chain 2, axonemal OS=Homo sapiens OX=9606 GN=DNAH2 PE=2 SV=3	Q9P225	4	0.985437	0.949654	0.968836
DNAH7	Dynein heavy chain 7, axonemal OS=Homo sapiens OX=9606 GN=DNAH7 PE=1 SV=2	Q8WXX0	7	1.07711	1.04422	0.878518
DNAJA1	DnaJ homolog subfamily A member 1 OS=Homo sapiens OX=9606 GN=DNAJA1 PE=1 SV=2	P31689	59	1.0986	1.04843	0.99395
DNAJA2	DnaJ homolog subfamily A member 2 OS=Homo sapiens OX=9606 GN=DNAJA2 PE=1 SV=1	O60884	33	1.05474	1.02463	1.00793
DNAJA3	DnaJ homolog subfamily A member 3, mitochondrial OS=Homo sapiens OX=9606 GN=DNAJA3 PE=1 SV=2	Q96EY1	6	1.0228	1.01032	0.874596
DNAJB1	DnaJ homolog subfamily B member 1 OS=Homo sapiens OX=9606 GN=DNAJB1 PE=1 SV=4	P25685	29	1.01954	1.00628	1.0778
DNAJB11	DnaJ homolog subfamily B member 11 OS=Homo sapiens OX=9606 GN=DNAJB11 PE=1 SV=1	Q9UBS4	27	1.03132	0.979857	0.897382
DNAJB12	DnaJ homolog subfamily B member 12 OS=Homo sapiens OX=9606 GN=DNAJB12 PE=1 SV=5	Q9NXW2	2	1.07885	1.01199	1.14532
DNAJB14	DnaJ homolog subfamily B member 14 OS=Homo sapiens OX=9606 GN=DNAJB14 PE=1 SV=1	Q8TBM8	3	1.05609	0.955055	0.974845
DNAJB6	DnaJ homolog subfamily B member 6 OS=Homo sapiens OX=9606 GN=DNAJB6 PE=1 SV=2	O75190	11	1.13321	0.93285	0.968833
DNAJC10	DnaJ homolog subfamily C member 10 OS=Homo sapiens OX=9606 GN=DNAJC10 PE=1 SV=2	Q8IXB1	4	1.01658	1.07588	1.00757
DNAJC11	DnaJ homolog subfamily C member 11 OS=Homo sapiens OX=9606 GN=DNAJC11 PE=1 SV=2	Q9NVH1	10	1.07373	1.04111	1.04512
DNAJC19	Mitochondrial import inner membrane translocase subunit TIM14 OS=Homo sapiens OX=9606 GN=DNAJC19 PE=1 SV=3	Q96DA6	5	1.03492	1.15028	1.12948
DNAJC2	DnaJ homolog subfamily C member 2 OS=Homo sapiens OX=9606 GN=DNAJC2 PE=1 SV=4	Q99543	12	1.10523	1.03391	1.13364
DNAJC21	DnaJ homolog subfamily C member 21 OS=Homo sapiens OX=9606 GN=DNAJC21 PE=1 SV=2	Q5F1R6	3	1.03255	1.00721	0.977076
DNAJC3	DnaJ homolog subfamily C member 3 OS=Homo sapiens OX=9606 GN=DNAJC3 PE=1 SV=1	Q13217	21	1.03795	0.981199	0.759357
DNAJC7	DnaJ homolog subfamily C member 7 OS=Homo sapiens OX=9606 GN=DNAJC7 PE=1 SV=2	Q99615	67	1.06219	1.04805	0.946158
DNAJC8	DnaJ homolog subfamily C member 8 OS=Homo sapiens OX=9606 GN=DNAJC8 PE=1 SV=2	O75937	28	0.977953	0.956614	0.836638
DNAJC9	DnaJ homolog subfamily C member 9 OS=Homo sapiens OX=9606 GN=DNAJC9 PE=1 SV=1	Q8WXX5	13	1.07707	1.04664	1.05512
DNM1L	Dynamin-1-like protein OS=Homo sapiens OX=9606 GN=DNM1L PE=1 SV=2	O00429	31	1.02888	1.0297	0.969461
DNM2	Dynamin-2 OS=Homo sapiens OX=9606 GN=DNM2 PE=1 SV=2	P50570	22	1.10641	1.05176	1.07266
DNM3	Dynamin-3 OS=Homo sapiens OX=9606 GN=DNM3 PE=1 SV=4	Q9UQ16	9	1.07931	1.04221	1.02668
DNMT1	DNA (cytosine-5)-methyltransferase 1 OS=Homo sapiens OX=9606 GN=DNMT1 PE=1 SV=2	P26358	51	1.09646	1.00844	1.07347
DNPH1	2&#039;-deoxynucleoside 5&#039;-phosphate N-hydrolase 1 OS=Homo sapiens OX=9606 GN=DNPH1 PE=1 SV=1	O43598	6	1.02294	1.06787	1.17243
DNTTIP2	Deoxynucleotidyltransferase terminal-interacting protein 2 OS=Homo sapiens OX=9606 GN=DNTTIP2 PE=1 SV=2	Q5QJE6	8	1.09588	1.02027	1.09848
DOCK1	Dedicator of cytokinesis protein 1 OS=Homo sapiens OX=9606 GN=DOCK1 PE=1 SV=2	Q14185	2	0.994801	1.11323	2.11675
DOCK7	Dedicator of cytokinesis protein 7 OS=Homo sapiens OX=9606 GN=DOCK7 PE=1 SV=4	Q96N67	7	1.1161	1.0226	1.02972
DOHH	Deoxyhypusine hydroxylase OS=Homo sapiens OX=9606 GN=DOHH PE=1 SV=1	Q9BU89	7	1.07709	1.05857	0.972581
DPCD	Protein DPCD OS=Homo sapiens OX=9606 GN=DPCD PE=1 SV=2	Q9BVM2	4	1.11824	1.01272	1.0244
DPF2	Zinc finger protein ubi-d4 OS=Homo sapiens OX=9606 GN=DPF2 PE=1 SV=2	Q92785	3	1.06677	0.939639	1.06806
DPH1	2-(3-amino-3-carboxypropyl)histidine synthase subunit 1 OS=Homo sapiens OX=9606 GN=DPH1 PE=1 SV=2	Q9BZG8	3	0.878199	0.776056	0.75326
DPH2	2-(3-amino-3-carboxypropyl)histidine synthase subunit 2 OS=Homo sapiens OX=9606 GN=DPH2 PE=1 SV=1	Q9BQC3	2	1.03505	1.02847	1.07044
DPH5	Diphthine methyl ester synthase OS=Homo sapiens OX=9606 GN=DPH5 PE=1 SV=2	Q9H2P9	6	1.23896	1.0494	1.18896
DPM1	Dolichol-phosphate mannosyltransferase subunit 1 OS=Homo sapiens OX=9606 GN=DPM1 PE=1 SV=1	O60762	9	1.07487	1.04489	1.03533
DPM3	Dolichol-phosphate mannosyltransferase subunit 3 OS=Homo sapiens OX=9606 GN=DPM3 PE=1 SV=2	Q9P2X0	2	1.00418	1.02313	1.01495
DPP3	Dipeptidyl peptidase 3 OS=Homo sapiens OX=9606 GN=DPP3 PE=1 SV=2	Q9NY33	10	1.10253	1.08654	1.25936
DPP8	Dipeptidyl peptidase 8 OS=Homo sapiens OX=9606 GN=DPP8 PE=1 SV=1	Q6V1X1	2	1.01855	1.00686	0.918691
DPP9	Dipeptidyl peptidase 9 OS=Homo sapiens OX=9606 GN=DPP9 PE=1 SV=3	Q86TI2	3	1.07718	1.00663	1.08472
DPYSL2	Dihydropyrimidinase-related protein 2 OS=Homo sapiens OX=9606 GN=DPYSL2 PE=1 SV=1	Q16555	19	1.02492	1.01802	1.16105
DPYSL5	Dihydropyrimidinase-related protein 5 OS=Homo sapiens OX=9606 GN=DPYSL5 PE=1 SV=1	Q9BPU6	8	1.0695	0.996275	1.01466
DR1	Protein Dr1 OS=Homo sapiens OX=9606 GN=DR1 PE=1 SV=1	Q01658	6	0.977389	0.910926	1.09221
DRAP1	Dr1-associated corepressor OS=Homo sapiens OX=9606 GN=DRAP1 PE=1 SV=3	Q14919	3	0.971107	0.948752	1.11426
DRG1	Developmentally-regulated GTP-binding protein 1 OS=Homo sapiens OX=9606 GN=DRG1 PE=1 SV=1	Q9Y295	41	1.06639	1.03721	1.02628
DRG2	Developmentally-regulated GTP-binding protein 2 OS=Homo sapiens OX=9606 GN=DRG2 PE=1 SV=1	P55039	21	1.08818	1.08952	1.04525
DROSHA	Ribonuclease 3 OS=Homo sapiens OX=9606 GN=DROSHA PE=1 SV=2	Q9NRR4	2	1.34621	1.06698	1.30439
DSG2	Desmoglein-2 OS=Homo sapiens OX=9606 GN=DSG2 PE=1 SV=2	Q14126	23	1.08653	0.979457	1.0247
DSP	Desmoplakin OS=Homo sapiens OX=9606 GN=DSP PE=1 SV=3	P15924	28	1.1469	1.10712	1.43799
DST	Dystonin OS=Homo sapiens OX=9606 GN=DST PE=1 SV=4	Q03001	5	1.38173	1.87522	2.68502
DSTN	Destrin OS=Homo sapiens OX=9606 GN=DSTN PE=1 SV=3	P60981	20	1.04233	1.01763	1.08488
DTNA	Dystrobrevin alpha OS=Homo sapiens OX=9606 GN=DTNA PE=1 SV=2	Q9Y4J8	3	0.859841	0.877028	0.844058
DTYMK	Thymidylate kinase OS=Homo sapiens OX=9606 GN=DTYMK PE=1 SV=4	P23919	10	1.04601	0.980626	0.99672
DUS3L	tRNA-dihydrouridine(47) synthase [NAD(P)(+)]-like OS=Homo sapiens OX=9606 GN=DUS3L PE=1 SV=2	Q96G46	2	1.10869	1.05157	1.1063
DUSP3	Dual specificity protein phosphatase 3 OS=Homo sapiens OX=9606 GN=DUSP3 PE=1 SV=1	P51452	12	1.06393	1.08964	1.00534
DUT	Deoxyuridine 5&#039;-triphosphate nucleotidohydrolase, mitochondrial OS=Homo sapiens OX=9606 GN=DUT PE=1 SV=4	P33316	31	1.13657	1.00667	1.08958
DVL2	Segment polarity protein dishevelled homolog DVL-2 OS=Homo sapiens OX=9606 GN=DVL2 PE=1 SV=1	O14641	6	1.09452	1.00126	1.17784
DYNC1H1	Cytoplasmic dynein 1 heavy chain 1 OS=Homo sapiens OX=9606 GN=DYNC1H1 PE=1 SV=5	Q14204	127	1.13003	1.07718	1.26034
DYNC1I2	Cytoplasmic dynein 1 intermediate chain 2 OS=Homo sapiens OX=9606 GN=DYNC1I2 PE=1 SV=3	Q13409	6	1.03854	0.966382	1.33253
DYNC1LI1	Cytoplasmic dynein 1 light intermediate chain 1 OS=Homo sapiens OX=9606 GN=DYNC1LI1 PE=1 SV=3	Q9Y6G9	21	1.1177	1.11199	1.04179
DYNC1LI2	Cytoplasmic dynein 1 light intermediate chain 2 OS=Homo sapiens OX=9606 GN=DYNC1LI2 PE=1 SV=1	O43237	4	1.06238	1.0491	1.09646
DYNLL1	Dynein light chain 1, cytoplasmic OS=Homo sapiens OX=9606 GN=DYNLL1 PE=1 SV=1	P63167	15	0.948967	0.993923	0.982603
DYNLL2	Dynein light chain 2, cytoplasmic OS=Homo sapiens OX=9606 GN=DYNLL2 PE=1 SV=1	Q96FJ2	8	0.983054	1.00036	0.858075
DYNLRB1	Dynein light chain roadblock-type 1 OS=Homo sapiens OX=9606 GN=DYNLRB1 PE=1 SV=3	Q9NP97	11	1.03133	0.927323	0.966188
EBNA1BP2	Probable rRNA-processing protein EBP2 OS=Homo sapiens OX=9606 GN=EBNA1BP2 PE=1 SV=2	Q99848	16	1.05493	0.998704	1.0473
ECH1	Delta(3,5)-Delta(2,4)-dienoyl-CoA isomerase, mitochondrial OS=Homo sapiens OX=9606 GN=ECH1 PE=1 SV=2	Q13011	17	1.05209	1.0328	1.03088
ECHDC1	Ethylmalonyl-CoA decarboxylase OS=Homo sapiens OX=9606 GN=ECHDC1 PE=1 SV=2	Q9NTX5	10	1.11985	1.04843	0.958663
ECHS1	Enoyl-CoA hydratase, mitochondrial OS=Homo sapiens OX=9606 GN=ECHS1 PE=1 SV=4	P30084	41	0.981265	1.03508	0.79755
ECI1	Enoyl-CoA delta isomerase 1, mitochondrial OS=Homo sapiens OX=9606 GN=ECI1 PE=1 SV=1	P42126	6	0.992539	1.0189	1.02445
ECI2	Enoyl-CoA delta isomerase 2, mitochondrial OS=Homo sapiens OX=9606 GN=ECI2 PE=1 SV=4	O75521	4	1.03757	1.17802	1.24758
ECPAS	Proteasome adapter and scaffold protein ECM29 OS=Homo sapiens OX=9606 GN=ECPAS PE=1 SV=2	Q5VYK3	25	1.1057	1.02218	1.02947
ECSIT	Evolutionarily conserved signaling intermediate in Toll pathway, mitochondrial OS=Homo sapiens OX=9606 GN=ECSIT PE=1 SV=1	Q9BQ95	4	0.988328	1.00149	0.952102
EDC3	Enhancer of mRNA-decapping protein 3 OS=Homo sapiens OX=9606 GN=EDC3 PE=1 SV=1	Q96F86	14	1.04252	1.03082	0.978123
EDC4	Enhancer of mRNA-decapping protein 4 OS=Homo sapiens OX=9606 GN=EDC4 PE=1 SV=1	Q6P2E9	19	1.05374	1.04263	0.994783
EDF1	Endothelial differentiation-related factor 1 OS=Homo sapiens OX=9606 GN=EDF1 PE=1 SV=1	O60869	27	1.0046	0.93504	0.992056
EDRF1	Erythroid differentiation-related factor 1 OS=Homo sapiens OX=9606 GN=EDRF1 PE=1 SV=1	Q3B7T1	2	1.18359	1.0087	1.14815
EEA1	Early endosome antigen 1 OS=Homo sapiens OX=9606 GN=EEA1 PE=1 SV=2	Q15075	9	1.08727	1.04167	1.15194
EED	Polycomb protein EED OS=Homo sapiens OX=9606 GN=EED PE=1 SV=2	O75530	4	1.04915	1.0153	1.07659
EEF1A1	Elongation factor 1-alpha 1 OS=Homo sapiens OX=9606 GN=EEF1A1 PE=1 SV=1	P68104	589	1.00737	1.02702	0.95212
EEF1A2	Elongation factor 1-alpha 2 OS=Homo sapiens OX=9606 GN=EEF1A2 PE=1 SV=1	Q05639	361	0.997209	1.02119	0.952208
EEF1B2	Elongation factor 1-beta OS=Homo sapiens OX=9606 GN=EEF1B2 PE=1 SV=3	P24534	75	0.986594	0.962594	0.916765
EEF1D	Elongation factor 1-delta OS=Homo sapiens OX=9606 GN=EEF1D PE=1 SV=5	P29692	77	1.02316	0.978613	0.945672
EEF1E1	Eukaryotic translation elongation factor 1 epsilon-1 OS=Homo sapiens OX=9606 GN=EEF1E1 PE=1 SV=1	O43324	7	1.03041	0.946407	0.972773
EEF1G	Elongation factor 1-gamma OS=Homo sapiens OX=9606 GN=EEF1G PE=1 SV=3	P26641	161	0.960318	1.0213	0.925716
EEF2	Elongation factor 2 OS=Homo sapiens OX=9606 GN=EEF2 PE=1 SV=4	P13639	525	0.999658	0.99092	0.901451
EEFSEC	Selenocysteine-specific elongation factor OS=Homo sapiens OX=9606 GN=EEFSEC PE=1 SV=4	P57772	4	1.07995	1.07325	1.04154
EFHD2	EF-hand domain-containing protein D2 OS=Homo sapiens OX=9606 GN=EFHD2 PE=1 SV=1	Q96C19	9	1.01622	1.00549	0.994196
EFL1	Elongation factor-like GTPase 1 OS=Homo sapiens OX=9606 GN=EFL1 PE=1 SV=2	Q7Z2Z2	3	1.22756	1.05747	1.14987
EFTUD2	116 kDa U5 small nuclear ribonucleoprotein component OS=Homo sapiens OX=9606 GN=EFTUD2 PE=1 SV=1	Q15029	118	1.02464	1.02292	0.915909
EHBP1	EH domain-binding protein 1 OS=Homo sapiens OX=9606 GN=EHBP1 PE=1 SV=3	Q8NDI1	2	0.881861	0.798025	0.768009
EHD1	EH domain-containing protein 1 OS=Homo sapiens OX=9606 GN=EHD1 PE=1 SV=2	Q9H4M9	8	1.02757	1.02102	0.993672
EHD4	EH domain-containing protein 4 OS=Homo sapiens OX=9606 GN=EHD4 PE=1 SV=1	Q9H223	11	1.14798	1.15553	1.12083
EHMT1	Histone-lysine N-methyltransferase EHMT1 OS=Homo sapiens OX=9606 GN=EHMT1 PE=1 SV=4	Q9H9B1	2	0.972783	1.09908	0.901503
EIF1	Eukaryotic translation initiation factor 1 OS=Homo sapiens OX=9606 GN=EIF1 PE=1 SV=1	P41567	13	0.901476	0.882216	0.66768
EIF1AD	Probable RNA-binding protein EIF1AD OS=Homo sapiens OX=9606 GN=EIF1AD PE=1 SV=1	Q8N9N8	4	1.17832	1.17291	1.19633
EIF1AX	Eukaryotic translation initiation factor 1A, X-chromosomal OS=Homo sapiens OX=9606 GN=EIF1AX PE=1 SV=2	P47813	32	1.07636	1.01996	1.1019
EIF2A	Eukaryotic translation initiation factor 2A OS=Homo sapiens OX=9606 GN=EIF2A PE=1 SV=3	Q9BY44	21	0.946591	0.980408	0.943529
EIF2AK2	Interferon-induced, double-stranded RNA-activated protein kinase OS=Homo sapiens OX=9606 GN=EIF2AK2 PE=1 SV=2	P19525	10	1.0657	1.08276	1.01437
EIF2B1	Translation initiation factor eIF-2B subunit alpha OS=Homo sapiens OX=9606 GN=EIF2B1 PE=1 SV=1	Q14232	11	0.998872	1.08307	0.980617
EIF2B2	Translation initiation factor eIF-2B subunit beta OS=Homo sapiens OX=9606 GN=EIF2B2 PE=1 SV=3	P49770	12	1.02062	1.04681	0.866218
EIF2B3	Translation initiation factor eIF-2B subunit gamma OS=Homo sapiens OX=9606 GN=EIF2B3 PE=1 SV=1	Q9NR50	6	1.09188	1.06839	1.03475
EIF2B4	Translation initiation factor eIF-2B subunit delta OS=Homo sapiens OX=9606 GN=EIF2B4 PE=1 SV=2	Q9UI10	8	1.08583	1.01529	1.04845
EIF2B5	Translation initiation factor eIF-2B subunit epsilon OS=Homo sapiens OX=9606 GN=EIF2B5 PE=1 SV=3	Q13144	8	1.00495	1.0295	0.886041
EIF2D	Eukaryotic translation initiation factor 2D OS=Homo sapiens OX=9606 GN=EIF2D PE=1 SV=3	P41214	3	1.08354	0.987087	1.12435
EIF2S1	Eukaryotic translation initiation factor 2 subunit 1 OS=Homo sapiens OX=9606 GN=EIF2S1 PE=1 SV=3	P05198	21	1.06311	1.07273	1.09295
EIF2S2	Eukaryotic translation initiation factor 2 subunit 2 OS=Homo sapiens OX=9606 GN=EIF2S2 PE=1 SV=2	P20042	49	1.06485	1.04217	0.984578
EIF2S3	Eukaryotic translation initiation factor 2 subunit 3 OS=Homo sapiens OX=9606 GN=EIF2S3 PE=1 SV=3	P41091	32	1.02225	0.983617	0.96264
EIF3A	Eukaryotic translation initiation factor 3 subunit A OS=Homo sapiens OX=9606 GN=EIF3A PE=1 SV=1	Q14152	130	1.06384	1.00764	0.995478
EIF3B	Eukaryotic translation initiation factor 3 subunit B OS=Homo sapiens OX=9606 GN=EIF3B PE=1 SV=3	P55884	77	1.06507	1.02055	1.00616
EIF3C	Eukaryotic translation initiation factor 3 subunit C OS=Homo sapiens OX=9606 GN=EIF3C PE=1 SV=1	Q99613	71	1.07459	1.02261	1.02799
EIF3D	Eukaryotic translation initiation factor 3 subunit D OS=Homo sapiens OX=9606 GN=EIF3D PE=1 SV=1	O15371	50	1.06338	1.00031	0.988086
EIF3E	Eukaryotic translation initiation factor 3 subunit E OS=Homo sapiens OX=9606 GN=EIF3E PE=1 SV=1	P60228	36	1.03845	0.99204	0.946952
EIF3F	Eukaryotic translation initiation factor 3 subunit F OS=Homo sapiens OX=9606 GN=EIF3F PE=1 SV=1	O00303	38	1.02161	1.07814	0.986059
EIF3G	Eukaryotic translation initiation factor 3 subunit G OS=Homo sapiens OX=9606 GN=EIF3G PE=1 SV=2	O75821	37	1.03351	0.972728	0.931813
EIF3H	Eukaryotic translation initiation factor 3 subunit H OS=Homo sapiens OX=9606 GN=EIF3H PE=1 SV=1	O15372	40	1.03439	1.03085	0.965407
EIF3I	Eukaryotic translation initiation factor 3 subunit I OS=Homo sapiens OX=9606 GN=EIF3I PE=1 SV=1	Q13347	55	1.03528	0.983353	0.924008
EIF3J	Eukaryotic translation initiation factor 3 subunit J OS=Homo sapiens OX=9606 GN=EIF3J PE=1 SV=2	O75822	23	1.08342	0.986451	0.976739
EIF3K	Eukaryotic translation initiation factor 3 subunit K OS=Homo sapiens OX=9606 GN=EIF3K PE=1 SV=1	Q9UBQ5	12	1.05788	0.978457	1.01541
EIF3L	Eukaryotic translation initiation factor 3 subunit L OS=Homo sapiens OX=9606 GN=EIF3L PE=1 SV=1	Q9Y262	44	1.09736	1.0344	1.00998
EIF3M	Eukaryotic translation initiation factor 3 subunit M OS=Homo sapiens OX=9606 GN=EIF3M PE=1 SV=1	Q7L2H7	19	1.0015	0.97034	0.962996
EIF4A1	Eukaryotic initiation factor 4A-I OS=Homo sapiens OX=9606 GN=EIF4A1 PE=1 SV=1	P60842	134	1.01547	0.979979	0.8956
EIF4A2	Eukaryotic initiation factor 4A-II OS=Homo sapiens OX=9606 GN=EIF4A2 PE=1 SV=2	Q14240	93	1.05225	1.00174	0.92561
EIF4A3	Eukaryotic initiation factor 4A-III OS=Homo sapiens OX=9606 GN=EIF4A3 PE=1 SV=4	P38919	85	1.04222	1.02215	0.874382
EIF4B	Eukaryotic translation initiation factor 4B OS=Homo sapiens OX=9606 GN=EIF4B PE=1 SV=2	P23588	55	1.0185	1.00249	1.0416
EIF4E	Eukaryotic translation initiation factor 4E OS=Homo sapiens OX=9606 GN=EIF4E PE=1 SV=2	P06730	13	1.01366	1.0116	1.00724
EIF4E2	Eukaryotic translation initiation factor 4E type 2 OS=Homo sapiens OX=9606 GN=EIF4E2 PE=1 SV=1	O60573	4	1.02742	1.06951	1.05933
EIF4G1	Eukaryotic translation initiation factor 4 gamma 1 OS=Homo sapiens OX=9606 GN=EIF4G1 PE=1 SV=4	Q04637	128	1.04524	0.975104	1.0321
EIF4G2	Eukaryotic translation initiation factor 4 gamma 2 OS=Homo sapiens OX=9606 GN=EIF4G2 PE=1 SV=1	P78344	41	1.10473	1.0741	1.02054
EIF4G3	Eukaryotic translation initiation factor 4 gamma 3 OS=Homo sapiens OX=9606 GN=EIF4G3 PE=1 SV=2	O43432	17	1.05522	0.990199	1.13585
EIF4H	Eukaryotic translation initiation factor 4H OS=Homo sapiens OX=9606 GN=EIF4H PE=1 SV=5	Q15056	44	0.992598	0.955045	0.965565
EIF5	Eukaryotic translation initiation factor 5 OS=Homo sapiens OX=9606 GN=EIF5 PE=1 SV=2	P55010	49	1.03511	1.00862	0.887
EIF5A	Eukaryotic translation initiation factor 5A-1 OS=Homo sapiens OX=9606 GN=EIF5A PE=1 SV=2	P63241	124	0.937561	1.00447	0.890365
EIF5B	Eukaryotic translation initiation factor 5B OS=Homo sapiens OX=9606 GN=EIF5B PE=1 SV=4	O60841	56	1.07657	1.04719	1.08147
EIF6	Eukaryotic translation initiation factor 6 OS=Homo sapiens OX=9606 GN=EIF6 PE=1 SV=1	P56537	21	0.988333	1.02368	0.766498
ELAC2	Zinc phosphodiesterase ELAC protein 2 OS=Homo sapiens OX=9606 GN=ELAC2 PE=1 SV=2	Q9BQ52	51	1.08392	1.01407	0.954851
ELAVL1	ELAV-like protein 1 OS=Homo sapiens OX=9606 GN=ELAVL1 PE=1 SV=2	Q15717	35	1.08399	1.06226	1.08105
ELL	RNA polymerase II elongation factor ELL OS=Homo sapiens OX=9606 GN=ELL PE=1 SV=1	P55199	3	1.13619	0.9827	0.98386
ELMO2	Engulfment and cell motility protein 2 OS=Homo sapiens OX=9606 GN=ELMO2 PE=1 SV=2	Q96JJ3	4	1.01545	1.01489	1.10762
ELMOD2	ELMO domain-containing protein 2 OS=Homo sapiens OX=9606 GN=ELMOD2 PE=1 SV=1	Q8IZ81	5	1.06983	1.06444	0.929992
ELOA	Elongin-A OS=Homo sapiens OX=9606 GN=ELOA PE=1 SV=2	Q14241	10	0.993538	0.982543	0.974751
ELOB	Elongin-B OS=Homo sapiens OX=9606 GN=ELOB PE=1 SV=1	Q15370	16	1.10787	1.02963	1.04664
ELOC	Elongin-C OS=Homo sapiens OX=9606 GN=ELOC PE=1 SV=1	Q15369	16	1.04487	1.04363	0.962356
ELOVL1	Elongation of very long chain fatty acids protein 1 OS=Homo sapiens OX=9606 GN=ELOVL1 PE=1 SV=1	Q9BW60	2	1.12422	1.08343	1.41532
ELOVL5	Elongation of very long chain fatty acids protein 5 OS=Homo sapiens OX=9606 GN=ELOVL5 PE=1 SV=1	Q9NYP7	2	1.128	0.978645	1.00271
ELP1	Elongator complex protein 1 OS=Homo sapiens OX=9606 GN=ELP1 PE=1 SV=3	O95163	22	1.13708	1.17797	1.17775
ELP2	Elongator complex protein 2 OS=Homo sapiens OX=9606 GN=ELP2 PE=1 SV=2	Q6IA86	11	1.07697	1.00685	1.00745
EMB	Embigin OS=Homo sapiens OX=9606 GN=EMB PE=1 SV=1	Q6PCB8	2	1.06921	1.06091	0.968401
EMC1	ER membrane protein complex subunit 1 OS=Homo sapiens OX=9606 GN=EMC1 PE=1 SV=1	Q8N766	20	1.03518	1.085	0.973651
EMC2	ER membrane protein complex subunit 2 OS=Homo sapiens OX=9606 GN=EMC2 PE=1 SV=1	Q15006	7	1.12077	1.03008	1.12415
EMC3	ER membrane protein complex subunit 3 OS=Homo sapiens OX=9606 GN=EMC3 PE=1 SV=3	Q9P0I2	4	1.0645	1.11449	1.02197
EMC7	ER membrane protein complex subunit 7 OS=Homo sapiens OX=9606 GN=EMC7 PE=1 SV=1	Q9NPA0	5	1.01766	1.03984	0.953011
EMC8	ER membrane protein complex subunit 8 OS=Homo sapiens OX=9606 GN=EMC8 PE=1 SV=1	O43402	11	1.03336	0.999236	0.965338
EMD	Emerin OS=Homo sapiens OX=9606 GN=EMD PE=1 SV=1	P50402	7	1.06587	0.998925	1.25301
EMG1	Ribosomal RNA small subunit methyltransferase NEP1 OS=Homo sapiens OX=9606 GN=EMG1 PE=1 SV=4	Q92979	9	1.05485	0.984317	1.07653
EML4	Echinoderm microtubule-associated protein-like 4 OS=Homo sapiens OX=9606 GN=EML4 PE=1 SV=3	Q9HC35	18	1.06858	0.987798	1.03675
ENAH	Protein enabled homolog OS=Homo sapiens OX=9606 GN=ENAH PE=1 SV=2	Q8N8S7	21	1.02727	0.99388	1.14986
ENO1	Alpha-enolase OS=Homo sapiens OX=9606 GN=ENO1 PE=1 SV=2	P06733	464	1.0219	1.01527	0.905204
ENO2	Gamma-enolase OS=Homo sapiens OX=9606 GN=ENO2 PE=1 SV=3	P09104	95	1.03741	1.03139	0.968162
ENO3	Beta-enolase OS=Homo sapiens OX=9606 GN=ENO3 PE=1 SV=5	P13929	113	1.08263	1.02805	0.965997
ENOPH1	Enolase-phosphatase E1 OS=Homo sapiens OX=9606 GN=ENOPH1 PE=1 SV=1	Q9UHY7	7	1.06002	1.01705	0.963643
ENPP1	Ectonucleotide pyrophosphatase/phosphodiesterase family member 1 OS=Homo sapiens OX=9606 GN=ENPP1 PE=1 SV=2	P22413	2	1.0346	0.975871	1.04635
ENPP4	Bis(5&#039;-adenosyl)-triphosphatase ENPP4 OS=Homo sapiens OX=9606 GN=ENPP4 PE=1 SV=3	Q9Y6X5	3	1.12118	0.895666	1.07823
ENSA	Alpha-endosulfine OS=Homo sapiens OX=9606 GN=ENSA PE=1 SV=1	O43768	25	1.03741	1.01282	1.0645
ENY2	Transcription and mRNA export factor ENY2 OS=Homo sapiens OX=9606 GN=ENY2 PE=1 SV=1	Q9NPA8	9	0.976235	0.961659	1.0887
EP300	Histone acetyltransferase p300 OS=Homo sapiens OX=9606 GN=EP300 PE=1 SV=2	Q09472	2	0.882236	0.93597	0.933557
EP400	E1A-binding protein p400 OS=Homo sapiens OX=9606 GN=EP400 PE=1 SV=4	Q96L91	2	1.10803	1.06148	1.16928
EPB41	Protein 4.1 OS=Homo sapiens OX=9606 GN=EPB41 PE=1 SV=4	P11171	15	0.993349	0.981148	0.867793
EPB41L2	Band 4.1-like protein 2 OS=Homo sapiens OX=9606 GN=EPB41L2 PE=1 SV=1	O43491	29	1.04755	1.01933	1.16397
EPB41L3	Band 4.1-like protein 3 OS=Homo sapiens OX=9606 GN=EPB41L3 PE=1 SV=2	Q9Y2J2	6	0.982323	1.05963	1.10337
EPHA4	Ephrin type-A receptor 4 OS=Homo sapiens OX=9606 GN=EPHA4 PE=1 SV=1	P54764	8	1.01342	1.03277	0.908995
EPHX1	Epoxide hydrolase 1 OS=Homo sapiens OX=9606 GN=EPHX1 PE=1 SV=1	P07099	5	1.11647	1.12718	1.33115
EPN1	Epsin-1 OS=Homo sapiens OX=9606 GN=EPN1 PE=1 SV=2	Q9Y6I3	3	1.29473	0.975004	1.36067
EPPK1	Epiplakin OS=Homo sapiens OX=9606 GN=EPPK1 PE=1 SV=3	P58107	4	1.07695	0.924607	1.05887
EPRS	Bifunctional glutamate/proline--tRNA ligase OS=Homo sapiens OX=9606 GN=EPRS PE=1 SV=5	P07814	163	1.02245	0.99959	1.06195
EPS15	Epidermal growth factor receptor substrate 15 OS=Homo sapiens OX=9606 GN=EPS15 PE=1 SV=2	P42566	4	1.0466	0.911479	1.14496
EPS15L1	Epidermal growth factor receptor substrate 15-like 1 OS=Homo sapiens OX=9606 GN=EPS15L1 PE=1 SV=1	Q9UBC2	13	1.07676	0.991353	1.05398
ERAL1	GTPase Era, mitochondrial OS=Homo sapiens OX=9606 GN=ERAL1 PE=1 SV=2	O75616	2	0.965678	0.947722	1.00788
ERBB4	Receptor tyrosine-protein kinase erbB-4 OS=Homo sapiens OX=9606 GN=ERBB4 PE=1 SV=1	Q15303	2	1.06702	0.995054	0.920297
ERC1	ELKS/Rab6-interacting/CAST family member 1 OS=Homo sapiens OX=9606 GN=ERC1 PE=1 SV=1	Q8IUD2	3	1.10143	1.03031	1.09431
ERCC6L	DNA excision repair protein ERCC-6-like OS=Homo sapiens OX=9606 GN=ERCC6L PE=1 SV=1	Q2NKX8	2	1.01651	1.14023	1.10319
ERGIC3	Endoplasmic reticulum-Golgi intermediate compartment protein 3 OS=Homo sapiens OX=9606 GN=ERGIC3 PE=1 SV=1	Q9Y282	2	0.956457	0.99932	0.951529
ERH	Enhancer of rudimentary homolog OS=Homo sapiens OX=9606 GN=ERH PE=1 SV=1	P84090	17	1.03155	0.942154	0.975125
ERLIN1	Erlin-1 OS=Homo sapiens OX=9606 GN=ERLIN1 PE=1 SV=2	O75477	17	1.03308	0.9961	0.938663
ERLIN2	Erlin-2 OS=Homo sapiens OX=9606 GN=ERLIN2 PE=1 SV=1	O94905	25	1.03355	1.00601	0.970132
ERO1A	ERO1-like protein alpha OS=Homo sapiens OX=9606 GN=ERO1A PE=1 SV=2	Q96HE7	13	1.02448	0.960163	0.952764
ERP29	Endoplasmic reticulum resident protein 29 OS=Homo sapiens OX=9606 GN=ERP29 PE=1 SV=4	P30040	30	0.897107	0.909935	0.753339
ERP44	Endoplasmic reticulum resident protein 44 OS=Homo sapiens OX=9606 GN=ERP44 PE=1 SV=1	Q9BS26	28	1.05362	1.04327	0.859571
ESD	S-formylglutathione hydrolase OS=Homo sapiens OX=9606 GN=ESD PE=1 SV=2	P10768	38	1.0439	1.03007	0.876448
ESF1	ESF1 homolog OS=Homo sapiens OX=9606 GN=ESF1 PE=1 SV=1	Q9H501	4	1.10439	1.05202	1.0241
ESS2	Splicing factor ESS-2 homolog OS=Homo sapiens OX=9606 GN=ESS2 PE=1 SV=1	Q96DF8	2	0.941986	0.906855	0.889427
ESYT1	Extended synaptotagmin-1 OS=Homo sapiens OX=9606 GN=ESYT1 PE=1 SV=1	Q9BSJ8	24	1.09885	1.05765	1.10577
ESYT2	Extended synaptotagmin-2 OS=Homo sapiens OX=9606 GN=ESYT2 PE=1 SV=1	A0FGR8	9	1.08603	1.02673	0.986313
ETF1	Eukaryotic peptide chain release factor subunit 1 OS=Homo sapiens OX=9606 GN=ETF1 PE=1 SV=3	P62495	37	1.07114	1.0803	1.05308
ETFA	Electron transfer flavoprotein subunit alpha, mitochondrial OS=Homo sapiens OX=9606 GN=ETFA PE=1 SV=1	P13804	40	1.02758	1.05317	1.07955
ETFB	Electron transfer flavoprotein subunit beta OS=Homo sapiens OX=9606 GN=ETFB PE=1 SV=3	P38117	39	1.02135	1.03254	1.04608
ETFDH	Electron transfer flavoprotein-ubiquinone oxidoreductase, mitochondrial OS=Homo sapiens OX=9606 GN=ETFDH PE=1 SV=2	Q16134	3	0.909696	0.936806	0.901697
EWSR1	RNA-binding protein EWS OS=Homo sapiens OX=9606 GN=EWSR1 PE=1 SV=1	Q01844	40	0.997282	0.955972	0.935604
EXD2	Exonuclease 3&#039;-5&#039; domain-containing protein 2 OS=Homo sapiens OX=9606 GN=EXD2 PE=1 SV=2	Q9NVH0	2	0.957548	0.929555	1.621
EXOC1	Exocyst complex component 1 OS=Homo sapiens OX=9606 GN=EXOC1 PE=1 SV=4	Q9NV70	6	1.08104	0.991321	1.11601
EXOC2	Exocyst complex component 2 OS=Homo sapiens OX=9606 GN=EXOC2 PE=1 SV=1	Q96KP1	2	1.16588	1.05972	1.24355
EXOC4	Exocyst complex component 4 OS=Homo sapiens OX=9606 GN=EXOC4 PE=1 SV=1	Q96A65	2	1.07733	1.08231	1.1521
EXOSC1	Exosome complex component CSL4 OS=Homo sapiens OX=9606 GN=EXOSC1 PE=1 SV=1	Q9Y3B2	8	1.03629	1.01974	0.935182
EXOSC10	Exosome component 10 OS=Homo sapiens OX=9606 GN=EXOSC10 PE=1 SV=2	Q01780	28	1.03174	1.06502	1.3685
EXOSC2	Exosome complex component RRP4 OS=Homo sapiens OX=9606 GN=EXOSC2 PE=1 SV=2	Q13868	9	1.08538	1.03344	1.07541
EXOSC3	Exosome complex component RRP40 OS=Homo sapiens OX=9606 GN=EXOSC3 PE=1 SV=3	Q9NQT5	8	0.921494	0.911252	0.911046
EXOSC4	Exosome complex component RRP41 OS=Homo sapiens OX=9606 GN=EXOSC4 PE=1 SV=3	Q9NPD3	6	1.22228	1.07484	1.09776
EXOSC5	Exosome complex component RRP46 OS=Homo sapiens OX=9606 GN=EXOSC5 PE=1 SV=1	Q9NQT4	5	1.01813	1.02766	0.931644
EXOSC6	Exosome complex component MTR3 OS=Homo sapiens OX=9606 GN=EXOSC6 PE=1 SV=1	Q5RKV6	7	1.00714	0.994312	0.907035
EXOSC7	Exosome complex component RRP42 OS=Homo sapiens OX=9606 GN=EXOSC7 PE=1 SV=3	Q15024	9	1.03867	1.00063	0.972821
EXOSC8	Exosome complex component RRP43 OS=Homo sapiens OX=9606 GN=EXOSC8 PE=1 SV=1	Q96B26	6	1.07597	1.07194	1.04578
EXOSC9	Exosome complex component RRP45 OS=Homo sapiens OX=9606 GN=EXOSC9 PE=1 SV=3	Q06265	8	1.02426	1.01276	0.872193
EZR	Ezrin OS=Homo sapiens OX=9606 GN=EZR PE=1 SV=4	P15311	110	1.01741	1.03336	0.976573
FABP5	Fatty acid-binding protein 5 OS=Homo sapiens OX=9606 GN=FABP5 PE=1 SV=3	Q01469	32	1.05957	1.00707	0.949651
FAF1	FAS-associated factor 1 OS=Homo sapiens OX=9606 GN=FAF1 PE=1 SV=2	Q9UNN5	9	1.02015	0.989935	1.05212
FAF2	FAS-associated factor 2 OS=Homo sapiens OX=9606 GN=FAF2 PE=1 SV=2	Q96CS3	18	1.12075	1.05122	1.03532
FAH	Fumarylacetoacetase OS=Homo sapiens OX=9606 GN=FAH PE=1 SV=2	P16930	5	1.11604	1.06564	1.12978
FAHD1	Acylpyruvase FAHD1, mitochondrial OS=Homo sapiens OX=9606 GN=FAHD1 PE=1 SV=2	Q6P587	3	0.959745	0.961348	0.930621
FAHD2A	Fumarylacetoacetate hydrolase domain-containing protein 2A OS=Homo sapiens OX=9606 GN=FAHD2A PE=1 SV=1	Q96GK7	4	1.03064	1.04516	1.18349
FAHD2B	Fumarylacetoacetate hydrolase domain-containing protein 2B OS=Homo sapiens OX=9606 GN=FAHD2B PE=1 SV=1	Q6P2I3	4	1.03064	1.04516	1.18349
FAIM	Fas apoptotic inhibitory molecule 1 OS=Homo sapiens OX=9606 GN=FAIM PE=1 SV=1	Q9NVQ4	7	1.04079	0.972111	0.986121
FAM114A2	Protein FAM114A2 OS=Homo sapiens OX=9606 GN=FAM114A2 PE=1 SV=4	Q9NRY5	3	1.22424	1.12603	1.15962
FAM120A	Constitutive coactivator of PPAR-gamma-like protein 1 OS=Homo sapiens OX=9606 GN=FAM120A PE=1 SV=2	Q9NZB2	7	1.09937	1.0192	1.1965
FAM129B	Niban-like protein 1 OS=Homo sapiens OX=9606 GN=FAM129B PE=1 SV=3	Q96TA1	4	1.20675	1.11374	1.12883
FAM136A	Protein FAM136A OS=Homo sapiens OX=9606 GN=FAM136A PE=1 SV=1	Q96C01	18	1.00265	0.94499	0.902447
FAM162A	Protein FAM162A OS=Homo sapiens OX=9606 GN=FAM162A PE=1 SV=2	Q96A26	15	1.05886	1.04919	1.04111
FAM192A	PSME3-interacting protein OS=Homo sapiens OX=9606 GN=FAM192A PE=1 SV=1	Q9GZU8	10	1.03606	0.947922	1.04095
FAM193B	Protein FAM193B OS=Homo sapiens OX=9606 GN=FAM193B PE=1 SV=3	Q96PV7	3	1.04982	0.923599	0.97869
FAM207A	Protein FAM207A OS=Homo sapiens OX=9606 GN=FAM207A PE=1 SV=2	Q9NSI2	4	1.12985	0.954884	1.00795
FAM3C	Protein FAM3C OS=Homo sapiens OX=9606 GN=FAM3C PE=1 SV=1	Q92520	9	1.04261	0.945133	1.01688
FAM49B	Protein FAM49B OS=Homo sapiens OX=9606 GN=FAM49B PE=1 SV=1	Q9NUQ9	19	1.11317	1.06071	1.06071
FAM50A	Protein FAM50A OS=Homo sapiens OX=9606 GN=FAM50A PE=1 SV=2	Q14320	20	1.01435	0.96635	1.07397
FAM50B	Protein FAM50B OS=Homo sapiens OX=9606 GN=FAM50B PE=1 SV=1	Q9Y247	8	1.02096	0.921598	0.984999
FAM76A	Protein FAM76A OS=Homo sapiens OX=9606 GN=FAM76A PE=2 SV=1	Q8TAV0	5	1.40074	1.25331	1.74575
FAM83C	Protein FAM83C OS=Homo sapiens OX=9606 GN=FAM83C PE=1 SV=3	Q9BQN1	2	0.84353	1.15507	1.57265
FAM98A	Protein FAM98A OS=Homo sapiens OX=9606 GN=FAM98A PE=1 SV=1	Q8NCA5	11	1.06604	1.10458	1.18913
FAM98B	Protein FAM98B OS=Homo sapiens OX=9606 GN=FAM98B PE=1 SV=2	Q52LJ0	9	1.02115	0.997908	1.17333
FANCD2	Fanconi anemia group D2 protein OS=Homo sapiens OX=9606 GN=FANCD2 PE=1 SV=2	Q9BXW9	2	1.14584	0.998177	1.31315
FANCE	Fanconi anemia group E protein OS=Homo sapiens OX=9606 GN=FANCE PE=1 SV=1	Q9HB96	4	1.05413	1.09943	0.907554
FAR1	Fatty acyl-CoA reductase 1 OS=Homo sapiens OX=9606 GN=FAR1 PE=1 SV=1	Q8WVX9	3	1.03374	0.937292	0.902189
FARSA	Phenylalanine--tRNA ligase alpha subunit OS=Homo sapiens OX=9606 GN=FARSA PE=1 SV=3	Q9Y285	39	1.06306	0.999411	0.995817
FARSB	Phenylalanine--tRNA ligase beta subunit OS=Homo sapiens OX=9606 GN=FARSB PE=1 SV=3	Q9NSD9	48	1.03084	1.07158	1.0246
FASN	Fatty acid synthase OS=Homo sapiens OX=9606 GN=FASN PE=1 SV=3	P49327	317	1.01379	0.955233	0.905239
FASTKD2	FAST kinase domain-containing protein 2, mitochondrial OS=Homo sapiens OX=9606 GN=FASTKD2 PE=1 SV=1	Q9NYY8	4	1.17979	1.07987	1.04612
FASTKD5	FAST kinase domain-containing protein 5, mitochondrial OS=Homo sapiens OX=9606 GN=FASTKD5 PE=1 SV=1	Q7L8L6	5	0.993264	1.05786	0.889957
FAT1	Protocadherin Fat 1 OS=Homo sapiens OX=9606 GN=FAT1 PE=1 SV=2	Q14517	2	1.1153	0.96647	1.09093
FAU	40S ribosomal protein S30 OS=Homo sapiens OX=9606 GN=FAU PE=1 SV=1	P62861	14	0.901269	0.900574	0.864549
FBL	rRNA 2&#039;-O-methyltransferase fibrillarin OS=Homo sapiens OX=9606 GN=FBL PE=1 SV=2	P22087	32	1.0234	1.00106	1.0515
FBXO30	F-box only protein 30 OS=Homo sapiens OX=9606 GN=FBXO30 PE=1 SV=3	Q8TB52	3	1.07425	1.73893	1.07129
FBXW11	F-box/WD repeat-containing protein 11 OS=Homo sapiens OX=9606 GN=FBXW11 PE=1 SV=1	Q9UKB1	2	1.40673	1.06478	1.14599
FDPS	Farnesyl pyrophosphate synthase OS=Homo sapiens OX=9606 GN=FDPS PE=1 SV=4	P14324	11	1.0747	1.04255	1.19093
FDX1	Adrenodoxin, mitochondrial OS=Homo sapiens OX=9606 GN=FDX1 PE=1 SV=1	P10109	5	0.976714	0.888817	1.02301
FEN1	Flap endonuclease 1 OS=Homo sapiens OX=9606 GN=FEN1 PE=1 SV=1	P39748	47	0.995542	0.98503	0.999585
FERMT2	Fermitin family homolog 2 OS=Homo sapiens OX=9606 GN=FERMT2 PE=1 SV=1	Q96AC1	17	1.04234	1.05947	1.08928
FGFR1OP	FGFR1 oncogene partner OS=Homo sapiens OX=9606 GN=FGFR1OP PE=1 SV=1	O95684	4	0.952673	0.946956	0.853911
FH	Fumarate hydratase, mitochondrial OS=Homo sapiens OX=9606 GN=FH PE=1 SV=3	P07954	43	1.03883	1.01175	1.05624
FHL1	Four and a half LIM domains protein 1 OS=Homo sapiens OX=9606 GN=FHL1 PE=1 SV=4	Q13642	16	0.984991	0.996869	1.42186
FHOD1	FH1/FH2 domain-containing protein 1 OS=Homo sapiens OX=9606 GN=FHOD1 PE=1 SV=3	Q9Y613	4	1.06969	0.984688	1.05993
FIP1L1	Pre-mRNA 3&#039;-end-processing factor FIP1 OS=Homo sapiens OX=9606 GN=FIP1L1 PE=1 SV=1	Q6UN15	14	1.0211	1.04207	0.986362
FIS1	Mitochondrial fission 1 protein OS=Homo sapiens OX=9606 GN=FIS1 PE=1 SV=2	Q9Y3D6	5	1.02807	1.26492	1.37446
FKBP10	Peptidyl-prolyl cis-trans isomerase FKBP10 OS=Homo sapiens OX=9606 GN=FKBP10 PE=1 SV=1	Q96AY3	10	1.04865	0.95918	1.31216
FKBP15	FK506-binding protein 15 OS=Homo sapiens OX=9606 GN=FKBP15 PE=1 SV=2	Q5T1M5	2	1.10392	0.946126	1.16018
FKBP1A	Peptidyl-prolyl cis-trans isomerase FKBP1A OS=Homo sapiens OX=9606 GN=FKBP1A PE=1 SV=2	P62942	9	0.985893	1.01013	0.865939
FKBP2	Peptidyl-prolyl cis-trans isomerase FKBP2 OS=Homo sapiens OX=9606 GN=FKBP2 PE=1 SV=2	P26885	10	0.954134	1.01928	0.881469
FKBP3	Peptidyl-prolyl cis-trans isomerase FKBP3 OS=Homo sapiens OX=9606 GN=FKBP3 PE=1 SV=1	Q00688	45	0.998252	0.996212	1.00044
FKBP4	Peptidyl-prolyl cis-trans isomerase FKBP4 OS=Homo sapiens OX=9606 GN=FKBP4 PE=1 SV=3	Q02790	127	1.06308	1.02384	0.945852
FKBP5	Peptidyl-prolyl cis-trans isomerase FKBP5 OS=Homo sapiens OX=9606 GN=FKBP5 PE=1 SV=2	Q13451	15	1.10108	1.05635	1.00386
FKBP8	Peptidyl-prolyl cis-trans isomerase FKBP8 OS=Homo sapiens OX=9606 GN=FKBP8 PE=1 SV=2	Q14318	19	1.03122	0.963647	1.12917
FLAD1	FAD synthase OS=Homo sapiens OX=9606 GN=FLAD1 PE=1 SV=1	Q8NFF5	2	1.12166	0.996325	1.12347
FLG	Filaggrin OS=Homo sapiens OX=9606 GN=FLG PE=1 SV=3	P20930	4	0.971559	1.10484	1.16673
FLG2	Filaggrin-2 OS=Homo sapiens OX=9606 GN=FLG2 PE=1 SV=1	Q5D862	2	1.17353	1.10381	1.42986
FLII	Protein flightless-1 homolog OS=Homo sapiens OX=9606 GN=FLII PE=1 SV=2	Q13045	14	1.06205	1.02404	1.06641
FLNA	Filamin-A OS=Homo sapiens OX=9606 GN=FLNA PE=1 SV=4	P21333	117	1.01618	1.03604	1.48218
FLNB	Filamin-B OS=Homo sapiens OX=9606 GN=FLNB PE=1 SV=2	O75369	129	1.04968	1.02978	1.01781
FLNC	Filamin-C OS=Homo sapiens OX=9606 GN=FLNC PE=1 SV=3	Q14315	13	1.07671	1.06942	1.23955
FLOT1	Flotillin-1 OS=Homo sapiens OX=9606 GN=FLOT1 PE=1 SV=3	O75955	4	1.07028	0.985522	1.1214
FLOT2	Flotillin-2 OS=Homo sapiens OX=9606 GN=FLOT2 PE=1 SV=2	Q14254	8	1.06445	0.985764	1.09095
FLYWCH2	FLYWCH family member 2 OS=Homo sapiens OX=9606 GN=FLYWCH2 PE=1 SV=1	Q96CP2	2	1.05998	0.992212	1.04129
FMR1	Synaptic functional regulator FMR1 OS=Homo sapiens OX=9606 GN=FMR1 PE=1 SV=1	Q06787	18	0.987975	0.972869	0.976351
FN3KRP	Ketosamine-3-kinase OS=Homo sapiens OX=9606 GN=FN3KRP PE=1 SV=2	Q9HA64	7	0.986292	0.939839	0.875766
FNBP1	Formin-binding protein 1 OS=Homo sapiens OX=9606 GN=FNBP1 PE=1 SV=2	Q96RU3	2	1.22529	1.25037	1.2815
FNDC3A	Fibronectin type-III domain-containing protein 3A OS=Homo sapiens OX=9606 GN=FNDC3A PE=1 SV=4	Q9Y2H6	2	1.19293	1.04582	0.971469
FNTA	Protein farnesyltransferase/geranylgeranyltransferase type-1 subunit alpha OS=Homo sapiens OX=9606 GN=FNTA PE=1 SV=1	P49354	6	1.05928	1.00423	0.950486
FOXK1	Forkhead box protein K1 OS=Homo sapiens OX=9606 GN=FOXK1 PE=1 SV=1	P85037	8	1.00742	0.953158	0.963684
FOXK2	Forkhead box protein K2 OS=Homo sapiens OX=9606 GN=FOXK2 PE=1 SV=3	Q01167	2	1.06521	0.952134	0.990715
FSCN1	Fascin OS=Homo sapiens OX=9606 GN=FSCN1 PE=1 SV=3	Q16658	15	1.12192	1.12528	1.51415
FTH1	Ferritin heavy chain OS=Homo sapiens OX=9606 GN=FTH1 PE=1 SV=2	P02794	7	1.02588	1.09089	0.975899
FTL	Ferritin light chain OS=Homo sapiens OX=9606 GN=FTL PE=1 SV=2	P02792	6	0.995432	0.804024	0.63593
FTO	Alpha-ketoglutarate-dependent dioxygenase FTO OS=Homo sapiens OX=9606 GN=FTO PE=1 SV=3	Q9C0B1	9	1.03	0.988267	1.0011
FTSJ1	Putative tRNA (cytidine(32)/guanosine(34)-2&#039;-O)-methyltransferase OS=Homo sapiens OX=9606 GN=FTSJ1 PE=1 SV=2	Q9UET6	2	0.993412	0.990241	0.920922
FTSJ3	pre-rRNA 2&#039;-O-ribose RNA methyltransferase FTSJ3 OS=Homo sapiens OX=9606 GN=FTSJ3 PE=1 SV=2	Q8IY81	21	1.088	0.991941	1.08299
FUBP1	Far upstream element-binding protein 1 OS=Homo sapiens OX=9606 GN=FUBP1 PE=1 SV=3	Q96AE4	76	0.992506	1.01684	0.956223
FUBP3	Far upstream element-binding protein 3 OS=Homo sapiens OX=9606 GN=FUBP3 PE=1 SV=2	Q96I24	26	1.04298	1.05156	0.989472
FUOM	Fucose mutarotase OS=Homo sapiens OX=9606 GN=FUOM PE=1 SV=2	A2VDF0	3	1.34144	0.996913	1.17918
FUS	RNA-binding protein FUS OS=Homo sapiens OX=9606 GN=FUS PE=1 SV=1	P35637	48	0.996396	1.06788	1.05716
FXN	Frataxin, mitochondrial OS=Homo sapiens OX=9606 GN=FXN PE=1 SV=2	Q16595	3	1.02579	0.920089	1.0027
FXR1	Fragile X mental retardation syndrome-related protein 1 OS=Homo sapiens OX=9606 GN=FXR1 PE=1 SV=3	P51114	31	1.05043	1.03485	1.01955
FXR2	Fragile X mental retardation syndrome-related protein 2 OS=Homo sapiens OX=9606 GN=FXR2 PE=1 SV=2	P51116	17	1.04859	1.04065	1.01895
FYB2	FYN-binding protein 2 OS=Homo sapiens OX=9606 GN=FYB2 PE=1 SV=1	Q5VWT5	2	1.13495	1.16142	1.0716
G3BP1	Ras GTPase-activating protein-binding protein 1 OS=Homo sapiens OX=9606 GN=G3BP1 PE=1 SV=1	Q13283	63	1.01257	0.986563	0.991322
G3BP2	Ras GTPase-activating protein-binding protein 2 OS=Homo sapiens OX=9606 GN=G3BP2 PE=1 SV=2	Q9UN86	22	1.06575	1.02619	0.941881
G6PD	Glucose-6-phosphate 1-dehydrogenase OS=Homo sapiens OX=9606 GN=G6PD PE=1 SV=4	P11413	31	1.03971	1.07899	1.13122
GABARAP	Gamma-aminobutyric acid receptor-associated protein OS=Homo sapiens OX=9606 GN=GABARAP PE=1 SV=1	O95166	5	1.08202	1.04657	1.03977
GABARAPL2	Gamma-aminobutyric acid receptor-associated protein-like 2 OS=Homo sapiens OX=9606 GN=GABARAPL2 PE=1 SV=1	P60520	9	1.08045	1.01463	1.0459
GABPA	GA-binding protein alpha chain OS=Homo sapiens OX=9606 GN=GABPA PE=1 SV=1	Q06546	4	1.09996	0.998001	0.992569
GADD45GIP1	Growth arrest and DNA damage-inducible proteins-interacting protein 1 OS=Homo sapiens OX=9606 GN=GADD45GIP1 PE=1 SV=1	Q8TAE8	13	1.01851	0.996432	1.03597
GALK1	Galactokinase OS=Homo sapiens OX=9606 GN=GALK1 PE=1 SV=1	P51570	10	1.05685	1.01927	1.0801
GALNT1	Polypeptide N-acetylgalactosaminyltransferase 1 OS=Homo sapiens OX=9606 GN=GALNT1 PE=1 SV=1	Q10472	2	1.18753	1.22197	1.29977
GALNT2	Polypeptide N-acetylgalactosaminyltransferase 2 OS=Homo sapiens OX=9606 GN=GALNT2 PE=1 SV=1	Q10471	14	1.08624	1.03084	1.16956
GALNT7	N-acetylgalactosaminyltransferase 7 OS=Homo sapiens OX=9606 GN=GALNT7 PE=1 SV=1	Q86SF2	2	0.977788	0.960762	0.879544
GAN	Gigaxonin OS=Homo sapiens OX=9606 GN=GAN PE=1 SV=1	Q9H2C0	2	1.02469	0.949777	0.954457
GANAB	Neutral alpha-glucosidase AB OS=Homo sapiens OX=9606 GN=GANAB PE=1 SV=3	Q14697	112	0.99763	0.991619	0.876406
GAPDH	Glyceraldehyde-3-phosphate dehydrogenase OS=Homo sapiens OX=9606 GN=GAPDH PE=1 SV=3	P04406	323	1.01574	0.945383	0.847145
GAPVD1	GTPase-activating protein and VPS9 domain-containing protein 1 OS=Homo sapiens OX=9606 GN=GAPVD1 PE=1 SV=2	Q14C86	14	1.08703	1.06373	1.08998
GARS	Glycine--tRNA ligase OS=Homo sapiens OX=9606 GN=GARS PE=1 SV=3	P41250	52	1.05738	1.06748	1.02614
GART	Trifunctional purine biosynthetic protein adenosine-3 OS=Homo sapiens OX=9606 GN=GART PE=1 SV=1	P22102	70	1.0565	1.01508	1.09447
GATAD2A	Transcriptional repressor p66-alpha OS=Homo sapiens OX=9606 GN=GATAD2A PE=1 SV=1	Q86YP4	18	1.03551	1.03172	1.00117
GATAD2B	Transcriptional repressor p66-beta OS=Homo sapiens OX=9606 GN=GATAD2B PE=1 SV=1	Q8WXI9	11	1.05256	1.04852	0.97838
GATB	Glutamyl-tRNA(Gln) amidotransferase subunit B, mitochondrial OS=Homo sapiens OX=9606 GN=GATB PE=1 SV=1	O75879	5	1.09198	1.02194	1.18795
GATC	Glutamyl-tRNA(Gln) amidotransferase subunit C, mitochondrial OS=Homo sapiens OX=9606 GN=GATC PE=1 SV=1	O43716	4	1.19234	0.979405	1.10036
GATD3A	Glutamine amidotransferase-like class 1 domain-containing protein 3A, mitochondrial OS=Homo sapiens OX=9606 GN=GATD3A PE=1 SV=1	P0DPI2	7	1.02733	0.99446	0.954403
GATD3B	Glutamine amidotransferase-like class 1 domain-containing protein 3B, mitochondrial OS=Homo sapiens OX=9606 GN=GATD3B PE=1 SV=1	A0A0B4J2D5	7	1.02733	0.99446	0.954403
GBA	Lysosomal acid glucosylceramidase OS=Homo sapiens OX=9606 GN=GBA PE=1 SV=3	P04062	2	1.06978	1.03578	1.14414
GBA2	Non-lysosomal glucosylceramidase OS=Homo sapiens OX=9606 GN=GBA2 PE=1 SV=2	Q9HCG7	2	0.885894	0.984047	1.06549
GBE1	1,4-alpha-glucan-branching enzyme OS=Homo sapiens OX=9606 GN=GBE1 PE=1 SV=3	Q04446	2	1.15273	1.00495	1.05822
GBF1	Golgi-specific brefeldin A-resistance guanine nucleotide exchange factor 1 OS=Homo sapiens OX=9606 GN=GBF1 PE=1 SV=2	Q92538	18	1.06206	1.00794	0.922233
GC	Vitamin D-binding protein OS=Homo sapiens OX=9606 GN=GC PE=1 SV=2	P02774	18	0.824918	1.20228	1.0031
GCC2	GRIP and coiled-coil domain-containing protein 2 OS=Homo sapiens OX=9606 GN=GCC2 PE=1 SV=4	Q8IWJ2	5	1.09118	0.985051	1.05621
GCDH	Glutaryl-CoA dehydrogenase, mitochondrial OS=Homo sapiens OX=9606 GN=GCDH PE=1 SV=1	Q92947	9	1.04875	0.979557	0.923758
GCLC	Glutamate--cysteine ligase catalytic subunit OS=Homo sapiens OX=9606 GN=GCLC PE=1 SV=2	P48506	2	0.976575	1.19352	1.07045
GCLM	Glutamate--cysteine ligase regulatory subunit OS=Homo sapiens OX=9606 GN=GCLM PE=1 SV=1	P48507	14	1.24382	1.99142	1.03665
GCN1	eIF-2-alpha kinase activator GCN1 OS=Homo sapiens OX=9606 GN=GCN1 PE=1 SV=6	Q92616	57	1.05065	1.01763	1.06964
GCSH	Glycine cleavage system H protein, mitochondrial OS=Homo sapiens OX=9606 GN=GCSH PE=1 SV=2	P23434	4	1.0967	0.985546	1.00869
GDI1	Rab GDP dissociation inhibitor alpha OS=Homo sapiens OX=9606 GN=GDI1 PE=1 SV=2	P31150	53	1.03397	1.02784	0.952206
GDI2	Rab GDP dissociation inhibitor beta OS=Homo sapiens OX=9606 GN=GDI2 PE=1 SV=2	P50395	67	1.06816	1.0722	0.959457
GDPD1	Lysophospholipase D GDPD1 OS=Homo sapiens OX=9606 GN=GDPD1 PE=1 SV=2	Q8N9F7	9	1.02526	1.03186	0.896749
GEMIN2	Gem-associated protein 2 OS=Homo sapiens OX=9606 GN=GEMIN2 PE=1 SV=1	O14893	3	1.16045	1.04158	1.23821
GEMIN4	Gem-associated protein 4 OS=Homo sapiens OX=9606 GN=GEMIN4 PE=1 SV=2	P57678	11	1.20286	1.07434	1.2267
GEMIN5	Gem-associated protein 5 OS=Homo sapiens OX=9606 GN=GEMIN5 PE=1 SV=3	Q8TEQ6	29	1.08155	1.02333	1.12638
GEMIN6	Gem-associated protein 6 OS=Homo sapiens OX=9606 GN=GEMIN6 PE=1 SV=1	Q8WXD5	4	1.0378	1.00287	1.08687
GEMIN8	Gem-associated protein 8 OS=Homo sapiens OX=9606 GN=GEMIN8 PE=1 SV=1	Q9NWZ8	3	1.08432	1.02256	1.00287
GET4	Golgi to ER traffic protein 4 homolog OS=Homo sapiens OX=9606 GN=GET4 PE=1 SV=1	Q7L5D6	6	1.11741	1.05058	1.047
GFM1	Elongation factor G, mitochondrial OS=Homo sapiens OX=9606 GN=GFM1 PE=1 SV=2	Q96RP9	35	1.02014	0.98003	0.995004
GFM2	Ribosome-releasing factor 2, mitochondrial OS=Homo sapiens OX=9606 GN=GFM2 PE=1 SV=1	Q969S9	2	0.907251	0.938418	0.894723
GFPT1	Glutamine--fructose-6-phosphate aminotransferase [isomerizing] 1 OS=Homo sapiens OX=9606 GN=GFPT1 PE=1 SV=3	Q06210	41	1.08202	1.08141	0.883452
GGA1	ADP-ribosylation factor-binding protein GGA1 OS=Homo sapiens OX=9606 GN=GGA1 PE=1 SV=1	Q9UJY5	2	1.04094	1.01486	1.10365
GGCT	Gamma-glutamylcyclotransferase OS=Homo sapiens OX=9606 GN=GGCT PE=1 SV=1	O75223	20	1.0838	0.98041	1.00781
GGH	Gamma-glutamyl hydrolase OS=Homo sapiens OX=9606 GN=GGH PE=1 SV=2	Q92820	4	1.07255	1.08959	1.3171
GHDC	GH3 domain-containing protein OS=Homo sapiens OX=9606 GN=GHDC PE=1 SV=2	Q8N2G8	2	1.19992	0.92472	1.27355
GID8	Glucose-induced degradation protein 8 homolog OS=Homo sapiens OX=9606 GN=GID8 PE=1 SV=1	Q9NWU2	7	1.19763	1.01082	1.16264
GIGYF2	GRB10-interacting GYF protein 2 OS=Homo sapiens OX=9606 GN=GIGYF2 PE=1 SV=1	Q6Y7W6	18	1.0832	1.02786	1.0367
GINS1	DNA replication complex GINS protein PSF1 OS=Homo sapiens OX=9606 GN=GINS1 PE=1 SV=1	Q14691	2	1.01928	0.942977	1.07792
GINS2	DNA replication complex GINS protein PSF2 OS=Homo sapiens OX=9606 GN=GINS2 PE=1 SV=1	Q9Y248	2	1.11272	0.991107	1.07205
GINS4	DNA replication complex GINS protein SLD5 OS=Homo sapiens OX=9606 GN=GINS4 PE=1 SV=1	Q9BRT9	5	1.05299	1.01282	1.01405
GIPC1	PDZ domain-containing protein GIPC1 OS=Homo sapiens OX=9606 GN=GIPC1 PE=1 SV=2	O14908	11	1.09639	1.02557	1.13969
GLA	Alpha-galactosidase A OS=Homo sapiens OX=9606 GN=GLA PE=1 SV=1	P06280	4	1.05359	1.07867	1.27966
GLB1	Beta-galactosidase OS=Homo sapiens OX=9606 GN=GLB1 PE=1 SV=2	P16278	2	0.914063	1.03028	0.96399
GLDC	Glycine dehydrogenase (decarboxylating), mitochondrial OS=Homo sapiens OX=9606 GN=GLDC PE=1 SV=2	P23378	3	1.01763	1.07583	0.946735
GLG1	Golgi apparatus protein 1 OS=Homo sapiens OX=9606 GN=GLG1 PE=1 SV=2	Q92896	5	1.01019	0.966613	1.02507
GLMN	Glomulin OS=Homo sapiens OX=9606 GN=GLMN PE=1 SV=2	Q92990	4	1.09646	1.1381	1.09579
GLO1	Lactoylglutathione lyase OS=Homo sapiens OX=9606 GN=GLO1 PE=1 SV=4	Q04760	14	1.03453	1.07493	0.933982
GLOD4	Glyoxalase domain-containing protein 4 OS=Homo sapiens OX=9606 GN=GLOD4 PE=1 SV=1	Q9HC38	26	1.0618	1.04215	0.932086
GLRX	Glutaredoxin-1 OS=Homo sapiens OX=9606 GN=GLRX PE=1 SV=2	P35754	2	1.03048	1.11861	1.0403
GLRX3	Glutaredoxin-3 OS=Homo sapiens OX=9606 GN=GLRX3 PE=1 SV=2	O76003	38	1.0366	1.04311	0.871381
GLRX5	Glutaredoxin-related protein 5, mitochondrial OS=Homo sapiens OX=9606 GN=GLRX5 PE=1 SV=2	Q86SX6	6	0.840566	0.747569	0.559963
GLS	Glutaminase kidney isoform, mitochondrial OS=Homo sapiens OX=9606 GN=GLS PE=1 SV=1	O94925	24	1.1117	1.07646	1.09751
GLUD1	Glutamate dehydrogenase 1, mitochondrial OS=Homo sapiens OX=9606 GN=GLUD1 PE=1 SV=2	P00367	52	1.05679	1.01168	1.06289
GLUL	Glutamine synthetase OS=Homo sapiens OX=9606 GN=GLUL PE=1 SV=4	P15104	4	1.01772	0.93322	1.37162
GMDS	GDP-mannose 4,6 dehydratase OS=Homo sapiens OX=9606 GN=GMDS PE=1 SV=1	O60547	5	1.07156	1.0127	0.989103
GMFB	Glia maturation factor beta OS=Homo sapiens OX=9606 GN=GMFB PE=1 SV=2	P60983	9	1.05373	1.0299	0.978096
GMPPA	Mannose-1-phosphate guanyltransferase alpha OS=Homo sapiens OX=9606 GN=GMPPA PE=1 SV=1	Q96IJ6	10	0.985252	1.0516	1.00415
GMPPB	Mannose-1-phosphate guanyltransferase beta OS=Homo sapiens OX=9606 GN=GMPPB PE=1 SV=2	Q9Y5P6	7	0.899759	0.944998	0.855477
GMPR2	GMP reductase 2 OS=Homo sapiens OX=9606 GN=GMPR2 PE=1 SV=1	Q9P2T1	7	1.03341	0.990592	0.893254
GMPS	GMP synthase [glutamine-hydrolyzing] OS=Homo sapiens OX=9606 GN=GMPS PE=1 SV=1	P49915	70	1.04657	1.01683	1.08709
GNA11	Guanine nucleotide-binding protein subunit alpha-11 OS=Homo sapiens OX=9606 GN=GNA11 PE=1 SV=2	P29992	7	1.11289	1.07733	1.14106
GNAI1	Guanine nucleotide-binding protein G(i) subunit alpha-1 OS=Homo sapiens OX=9606 GN=GNAI1 PE=1 SV=2	P63096	9	1.11541	1.07837	1.0669
GNAI2	Guanine nucleotide-binding protein G(i) subunit alpha-2 OS=Homo sapiens OX=9606 GN=GNAI2 PE=1 SV=3	P04899	11	1.11694	1.07259	1.0665
GNAI3	Guanine nucleotide-binding protein G(k) subunit alpha OS=Homo sapiens OX=9606 GN=GNAI3 PE=1 SV=3	P08754	18	1.13333	1.08348	1.07578
GNAQ	Guanine nucleotide-binding protein G(q) subunit alpha OS=Homo sapiens OX=9606 GN=GNAQ PE=1 SV=4	P50148	5	1.06652	1.04381	1.0602
GNAS	Guanine nucleotide-binding protein G(s) subunit alpha isoforms short OS=Homo sapiens OX=9606 GN=GNAS PE=1 SV=1	P63092	14	1.13767	1.03879	1.11061
GNAS	Guanine nucleotide-binding protein G(s) subunit alpha isoforms XLas OS=Homo sapiens OX=9606 GN=GNAS PE=1 SV=2	Q5JWF2	14	1.13767	1.03879	1.11061
GNB1	Guanine nucleotide-binding protein G(I)/G(S)/G(T) subunit beta-1 OS=Homo sapiens OX=9606 GN=GNB1 PE=1 SV=3	P62873	29	1.13501	1.13668	1.07581
GNB1L	Guanine nucleotide-binding protein subunit beta-like protein 1 OS=Homo sapiens OX=9606 GN=GNB1L PE=1 SV=2	Q9BYB4	2	1.06295	1.00252	0.996454
GNB2	Guanine nucleotide-binding protein G(I)/G(S)/G(T) subunit beta-2 OS=Homo sapiens OX=9606 GN=GNB2 PE=1 SV=3	P62879	28	1.12715	1.12487	1.08699
GNB4	Guanine nucleotide-binding protein subunit beta-4 OS=Homo sapiens OX=9606 GN=GNB4 PE=1 SV=3	Q9HAV0	26	1.13331	1.12185	1.09903
GNE	Bifunctional UDP-N-acetylglucosamine 2-epimerase/N-acetylmannosamine kinase OS=Homo sapiens OX=9606 GN=GNE PE=1 SV=1	Q9Y223	7	1.02518	1.06008	0.972922
GNG5	Guanine nucleotide-binding protein G(I)/G(S)/G(O) subunit gamma-5 OS=Homo sapiens OX=9606 GN=GNG5 PE=1 SV=3	P63218	2	0.933684	0.768603	1.40004
GNL1	Guanine nucleotide-binding protein-like 1 OS=Homo sapiens OX=9606 GN=GNL1 PE=1 SV=2	P36915	4	1.14849	1.10864	1.17048
GNL2	Nucleolar GTP-binding protein 2 OS=Homo sapiens OX=9606 GN=GNL2 PE=1 SV=1	Q13823	11	1.05275	0.963962	0.989811
GNL3	Guanine nucleotide-binding protein-like 3 OS=Homo sapiens OX=9606 GN=GNL3 PE=1 SV=2	Q9BVP2	22	1.06646	0.907551	0.948776
GNL3L	Guanine nucleotide-binding protein-like 3-like protein OS=Homo sapiens OX=9606 GN=GNL3L PE=1 SV=1	Q9NVN8	8	1.12815	1.01943	1.0973
GNPAT	Dihydroxyacetone phosphate acyltransferase OS=Homo sapiens OX=9606 GN=GNPAT PE=1 SV=1	O15228	2	1.38768	1.15965	1.59724
GNPDA1	Glucosamine-6-phosphate isomerase 1 OS=Homo sapiens OX=9606 GN=GNPDA1 PE=1 SV=1	P46926	16	1.00871	1.07418	0.953947
GNPNAT1	Glucosamine 6-phosphate N-acetyltransferase OS=Homo sapiens OX=9606 GN=GNPNAT1 PE=1 SV=1	Q96EK6	5	0.954534	0.908024	0.791845
GOLGA2	Golgin subfamily A member 2 OS=Homo sapiens OX=9606 GN=GOLGA2 PE=1 SV=3	Q08379	4	1.21015	1.06992	1.16618
GOLGA3	Golgin subfamily A member 3 OS=Homo sapiens OX=9606 GN=GOLGA3 PE=1 SV=2	Q08378	3	1.0437	0.92988	1.09057
GOLGA4	Golgin subfamily A member 4 OS=Homo sapiens OX=9606 GN=GOLGA4 PE=1 SV=1	Q13439	2	1.06024	0.979003	0.964328
GOLGA6L4	Golgin subfamily A member 6-like protein 4 OS=Homo sapiens OX=9606 GN=GOLGA6L4 PE=3 SV=3	A6NEF3	2	1.38361	1.09923	2.24677
GOLGB1	Golgin subfamily B member 1 OS=Homo sapiens OX=9606 GN=GOLGB1 PE=1 SV=2	Q14789	7	1.0964	1.00625	1.31638
GOLIM4	Golgi integral membrane protein 4 OS=Homo sapiens OX=9606 GN=GOLIM4 PE=1 SV=1	O00461	3	0.961764	0.910931	1.10968
GOLM1	Golgi membrane protein 1 OS=Homo sapiens OX=9606 GN=GOLM1 PE=1 SV=1	Q8NBJ4	2	1.08498	1.01309	0.949656
GOLPH3	Golgi phosphoprotein 3 OS=Homo sapiens OX=9606 GN=GOLPH3 PE=1 SV=1	Q9H4A6	6	1.14237	1.05111	1.04002
GOLPH3L	Golgi phosphoprotein 3-like OS=Homo sapiens OX=9606 GN=GOLPH3L PE=1 SV=1	Q9H4A5	5	1.18668	1.09023	0.960918
GOLT1B	Vesicle transport protein GOT1B OS=Homo sapiens OX=9606 GN=GOLT1B PE=1 SV=1	Q9Y3E0	2	1.16488	1.05299	1.18886
GOPC	Golgi-associated PDZ and coiled-coil motif-containing protein OS=Homo sapiens OX=9606 GN=GOPC PE=1 SV=1	Q9HD26	4	1.02201	1.02033	1.06954
GORASP2	Golgi reassembly-stacking protein 2 OS=Homo sapiens OX=9606 GN=GORASP2 PE=1 SV=3	Q9H8Y8	19	1.08267	1.03402	1.01999
GOT1	Aspartate aminotransferase, cytoplasmic OS=Homo sapiens OX=9606 GN=GOT1 PE=1 SV=3	P17174	24	1.03173	1.11421	0.997857
GOT2	Aspartate aminotransferase, mitochondrial OS=Homo sapiens OX=9606 GN=GOT2 PE=1 SV=3	P00505	59	1.05514	1.05511	1.00927
GPAT4	Glycerol-3-phosphate acyltransferase 4 OS=Homo sapiens OX=9606 GN=GPAT4 PE=1 SV=1	Q86UL3	3	1.19339	1.11944	1.14965
GPATCH11	G patch domain-containing protein 11 OS=Homo sapiens OX=9606 GN=GPATCH11 PE=1 SV=4	Q8N954	2	1.16342	1.07372	1.10691
GPATCH4	G patch domain-containing protein 4 OS=Homo sapiens OX=9606 GN=GPATCH4 PE=1 SV=2	Q5T3I0	7	1.07962	0.884479	1.29993
GPD1	Glycerol-3-phosphate dehydrogenase [NAD(+)], cytoplasmic OS=Homo sapiens OX=9606 GN=GPD1 PE=1 SV=4	P21695	4	3.40512	1.95606	3.36038
GPD1L	Glycerol-3-phosphate dehydrogenase 1-like protein OS=Homo sapiens OX=9606 GN=GPD1L PE=1 SV=1	Q8N335	4	1.00019	0.965259	0.945553
GPD2	Glycerol-3-phosphate dehydrogenase, mitochondrial OS=Homo sapiens OX=9606 GN=GPD2 PE=1 SV=3	P43304	4	1.01816	0.999265	0.994708
GPHN	Gephyrin OS=Homo sapiens OX=9606 GN=GPHN PE=1 SV=1	Q9NQX3	9	1.10007	1.02023	1.04024
GPI	Glucose-6-phosphate isomerase OS=Homo sapiens OX=9606 GN=GPI PE=1 SV=4	P06744	67	1.04943	1.04214	1.01343
GPKOW	G-patch domain and KOW motifs-containing protein OS=Homo sapiens OX=9606 GN=GPKOW PE=1 SV=2	Q92917	13	1.00742	1.0039	0.948801
GPN1	GPN-loop GTPase 1 OS=Homo sapiens OX=9606 GN=GPN1 PE=1 SV=1	Q9HCN4	4	1.10847	1.0095	1.19588
GPR89A	Golgi pH regulator A OS=Homo sapiens OX=9606 GN=GPR89A PE=1 SV=2	B7ZAQ6	2	1.10875	1.11264	1.03754
GPR89B	Golgi pH regulator B OS=Homo sapiens OX=9606 GN=GPR89B PE=1 SV=1	P0CG08	2	1.10875	1.11264	1.03754
GPRASP2	G-protein coupled receptor-associated sorting protein 2 OS=Homo sapiens OX=9606 GN=GPRASP2 PE=1 SV=1	Q96D09	2	1.15826	1.02899	1.18491
GPS1	COP9 signalosome complex subunit 1 OS=Homo sapiens OX=9606 GN=GPS1 PE=1 SV=4	Q13098	11	1.15121	1.06282	1.06919
GPX1	Glutathione peroxidase 1 OS=Homo sapiens OX=9606 GN=GPX1 PE=1 SV=4	P07203	4	1.02328	0.880843	1.17886
GPX4	Phospholipid hydroperoxide glutathione peroxidase OS=Homo sapiens OX=9606 GN=GPX4 PE=1 SV=3	P36969	2	1.06262	1.12218	1.08379
GRB2	Growth factor receptor-bound protein 2 OS=Homo sapiens OX=9606 GN=GRB2 PE=1 SV=1	P62993	16	1.08582	1.09351	1.0223
GRHPR	Glyoxylate reductase/hydroxypyruvate reductase OS=Homo sapiens OX=9606 GN=GRHPR PE=1 SV=1	Q9UBQ7	10	1.11352	1.02083	1.12689
GRIPAP1	GRIP1-associated protein 1 OS=Homo sapiens OX=9606 GN=GRIPAP1 PE=1 SV=2	Q4V328	6	1.05423	1.01189	1.06364
GRK2	Beta-adrenergic receptor kinase 1 OS=Homo sapiens OX=9606 GN=GRK2 PE=1 SV=2	P25098	2	1.13078	0.975691	1.05422
GRPEL1	GrpE protein homolog 1, mitochondrial OS=Homo sapiens OX=9606 GN=GRPEL1 PE=1 SV=2	Q9HAV7	30	1.02401	1.00076	0.968685
GRSF1	G-rich sequence factor 1 OS=Homo sapiens OX=9606 GN=GRSF1 PE=1 SV=3	Q12849	21	1.04235	0.972624	1.09401
GRWD1	Glutamate-rich WD repeat-containing protein 1 OS=Homo sapiens OX=9606 GN=GRWD1 PE=1 SV=1	Q9BQ67	21	0.979812	0.968479	0.906993
GSK3A	Glycogen synthase kinase-3 alpha OS=Homo sapiens OX=9606 GN=GSK3A PE=1 SV=2	P49840	7	1.04526	1.04121	1.10196
GSK3B	Glycogen synthase kinase-3 beta OS=Homo sapiens OX=9606 GN=GSK3B PE=1 SV=2	P49841	7	1.04756	1.07176	1.14051
GSN	Gelsolin OS=Homo sapiens OX=9606 GN=GSN PE=1 SV=1	P06396	6	0.923701	1.12904	1.11028
GSPT1	Eukaryotic peptide chain release factor GTP-binding subunit ERF3A OS=Homo sapiens OX=9606 GN=GSPT1 PE=1 SV=1	P15170	43	1.05994	1.01779	0.98992
GSPT2	Eukaryotic peptide chain release factor GTP-binding subunit ERF3B OS=Homo sapiens OX=9606 GN=GSPT2 PE=1 SV=2	Q8IYD1	28	1.05563	1.02991	0.98357
GSR	Glutathione reductase, mitochondrial OS=Homo sapiens OX=9606 GN=GSR PE=1 SV=2	P00390	24	1.05122	1.40476	1.14725
GSS	Glutathione synthetase OS=Homo sapiens OX=9606 GN=GSS PE=1 SV=1	P48637	18	1.03956	1.05245	0.94323
GSTCD	Glutathione S-transferase C-terminal domain-containing protein OS=Homo sapiens OX=9606 GN=GSTCD PE=1 SV=2	Q8NEC7	2	1.23565	1.19667	1.30182
GSTK1	Glutathione S-transferase kappa 1 OS=Homo sapiens OX=9606 GN=GSTK1 PE=1 SV=3	Q9Y2Q3	5	1.09874	1.06268	1.25444
GSTM2	Glutathione S-transferase Mu 2 OS=Homo sapiens OX=9606 GN=GSTM2 PE=1 SV=2	P28161	8	1.06046	1.06973	0.959975
GSTM3	Glutathione S-transferase Mu 3 OS=Homo sapiens OX=9606 GN=GSTM3 PE=1 SV=3	P21266	13	1.08984	1.14936	1.01454
GSTO1	Glutathione S-transferase omega-1 OS=Homo sapiens OX=9606 GN=GSTO1 PE=1 SV=2	P78417	17	1.01648	1.07395	0.856352
GSTP1	Glutathione S-transferase P OS=Homo sapiens OX=9606 GN=GSTP1 PE=1 SV=2	P09211	88	0.999716	1.19678	0.894144
GSTZ1	Maleylacetoacetate isomerase OS=Homo sapiens OX=9606 GN=GSTZ1 PE=1 SV=3	O43708	3	1.04629	1.04092	0.97665
GTF2B	Transcription initiation factor IIB OS=Homo sapiens OX=9606 GN=GTF2B PE=1 SV=1	Q00403	7	1.19248	1.05281	1.1133
GTF2E1	General transcription factor IIE subunit 1 OS=Homo sapiens OX=9606 GN=GTF2E1 PE=1 SV=2	P29083	7	1.16399	0.950231	1.15728
GTF2E2	Transcription initiation factor IIE subunit beta OS=Homo sapiens OX=9606 GN=GTF2E2 PE=1 SV=1	P29084	9	0.958696	1.01225	0.877243
GTF2F1	General transcription factor IIF subunit 1 OS=Homo sapiens OX=9606 GN=GTF2F1 PE=1 SV=2	P35269	21	1.06372	0.993149	1.03879
GTF2F2	General transcription factor IIF subunit 2 OS=Homo sapiens OX=9606 GN=GTF2F2 PE=1 SV=2	P13984	8	0.998617	1.01196	0.93181
GTF2H2	General transcription factor IIH subunit 2 OS=Homo sapiens OX=9606 GN=GTF2H2 PE=1 SV=1	Q13888	2	1.20695	1.09417	1.20663
GTF2H2C	General transcription factor IIH subunit 2-like protein OS=Homo sapiens OX=9606 GN=GTF2H2C PE=1 SV=1	Q6P1K8	2	1.20695	1.09417	1.20663
GTF2I	General transcription factor II-I OS=Homo sapiens OX=9606 GN=GTF2I PE=1 SV=2	P78347	45	1.06987	1.02364	1.13049
GTF3C1	General transcription factor 3C polypeptide 1 OS=Homo sapiens OX=9606 GN=GTF3C1 PE=1 SV=4	Q12789	17	1.07463	1.05941	0.922728
GTF3C2	General transcription factor 3C polypeptide 2 OS=Homo sapiens OX=9606 GN=GTF3C2 PE=1 SV=2	Q8WUA4	4	1.04493	1.04604	0.94432
GTF3C3	General transcription factor 3C polypeptide 3 OS=Homo sapiens OX=9606 GN=GTF3C3 PE=1 SV=1	Q9Y5Q9	11	1.02555	0.987347	0.905305
GTF3C4	General transcription factor 3C polypeptide 4 OS=Homo sapiens OX=9606 GN=GTF3C4 PE=1 SV=2	Q9UKN8	7	1.02316	1.01086	1.01498
GTF3C5	General transcription factor 3C polypeptide 5 OS=Homo sapiens OX=9606 GN=GTF3C5 PE=1 SV=2	Q9Y5Q8	6	1.06529	1.01531	1.01439
GTPBP1	GTP-binding protein 1 OS=Homo sapiens OX=9606 GN=GTPBP1 PE=1 SV=3	O00178	19	1.0453	1.03378	0.917983
GTPBP10	GTP-binding protein 10 OS=Homo sapiens OX=9606 GN=GTPBP10 PE=1 SV=1	A4D1E9	3	0.971064	1.00044	0.94715
GTPBP4	Nucleolar GTP-binding protein 1 OS=Homo sapiens OX=9606 GN=GTPBP4 PE=1 SV=3	Q9BZE4	21	1.03058	1.06329	1.08682
GYG1	Glycogenin-1 OS=Homo sapiens OX=9606 GN=GYG1 PE=1 SV=4	P46976	7	1.01673	1.02047	1.04834
GYS1	Glycogen [starch] synthase, muscle OS=Homo sapiens OX=9606 GN=GYS1 PE=1 SV=2	P13807	7	1.07296	1.07116	1.14293
H1F0	Histone H1.0 OS=Homo sapiens OX=9606 GN=H1F0 PE=1 SV=3	P07305	13	0.890351	0.819277	0.923032
H1FX	Histone H1x OS=Homo sapiens OX=9606 GN=H1FX PE=1 SV=1	Q92522	37	0.926064	0.95463	0.997876
H2AFV	Histone H2A.V OS=Homo sapiens OX=9606 GN=H2AFV PE=1 SV=3	Q71UI9	38	0.961455	0.858734	1.16142
H2AFX	Histone H2AX OS=Homo sapiens OX=9606 GN=H2AFX PE=1 SV=2	P16104	42	0.972119	0.862903	1.17841
H2AFY	Core histone macro-H2A.1 OS=Homo sapiens OX=9606 GN=H2AFY PE=1 SV=4	O75367	10	1.03512	1.01995	1.19151
H2AFY2	Core histone macro-H2A.2 OS=Homo sapiens OX=9606 GN=H2AFY2 PE=1 SV=3	Q9P0M6	4	1.07083	1.01822	1.33332
H2AFZ	Histone H2A.Z OS=Homo sapiens OX=9606 GN=H2AFZ PE=1 SV=2	P0C0S5	38	0.961455	0.858734	1.16142
H3F3A	Histone H3.3 OS=Homo sapiens OX=9606 GN=H3F3A PE=1 SV=2	P84243	64	0.994475	0.944957	1.17586
HACD3	Very-long-chain (3R)-3-hydroxyacyl-CoA dehydratase 3 OS=Homo sapiens OX=9606 GN=HACD3 PE=1 SV=2	Q9P035	22	1.00255	1.08064	1.08692
HACL1	2-hydroxyacyl-CoA lyase 1 OS=Homo sapiens OX=9606 GN=HACL1 PE=1 SV=2	Q9UJ83	4	0.996478	0.932014	1.00023
HADH	Hydroxyacyl-coenzyme A dehydrogenase, mitochondrial OS=Homo sapiens OX=9606 GN=HADH PE=1 SV=3	Q16836	14	1.04581	1.00217	1.01843
HADHA	Trifunctional enzyme subunit alpha, mitochondrial OS=Homo sapiens OX=9606 GN=HADHA PE=1 SV=2	P40939	62	1.01508	1.01648	0.979136
HADHB	Trifunctional enzyme subunit beta, mitochondrial OS=Homo sapiens OX=9606 GN=HADHB PE=1 SV=3	P55084	36	1.04697	1.05937	1.00075
HAGH	Hydroxyacylglutathione hydrolase, mitochondrial OS=Homo sapiens OX=9606 GN=HAGH PE=1 SV=2	Q16775	4	1.12189	1.00752	1.17029
HARS	Histidine--tRNA ligase, cytoplasmic OS=Homo sapiens OX=9606 GN=HARS PE=1 SV=2	P12081	31	1.10597	1.03656	1.03178
HARS2	Probable histidine--tRNA ligase, mitochondrial OS=Homo sapiens OX=9606 GN=HARS2 PE=1 SV=1	P49590	14	1.10809	1.02353	1.03368
HAT1	Histone acetyltransferase type B catalytic subunit OS=Homo sapiens OX=9606 GN=HAT1 PE=1 SV=1	O14929	18	1.12139	1.03767	1.03495
HAUS4	HAUS augmin-like complex subunit 4 OS=Homo sapiens OX=9606 GN=HAUS4 PE=1 SV=1	Q9H6D7	4	1.03664	1.04002	1.06133
HAUS6	HAUS augmin-like complex subunit 6 OS=Homo sapiens OX=9606 GN=HAUS6 PE=1 SV=2	Q7Z4H7	2	1.08996	1.07606	0.867433
HAUS8	HAUS augmin-like complex subunit 8 OS=Homo sapiens OX=9606 GN=HAUS8 PE=1 SV=3	Q9BT25	2	1.03265	1.02956	0.962269
HAX1	HCLS1-associated protein X-1 OS=Homo sapiens OX=9606 GN=HAX1 PE=1 SV=2	O00165	8	1.16408	1.03118	1.04171
HBA1	Hemoglobin subunit alpha OS=Homo sapiens OX=9606 GN=HBA1 PE=1 SV=2	P69905	16	0.910391	1.2264	1.38758
HBB	Hemoglobin subunit beta OS=Homo sapiens OX=9606 GN=HBB PE=1 SV=2	P68871	7	0.919199	1.36852	1.70508
HBD	Hemoglobin subunit delta OS=Homo sapiens OX=9606 GN=HBD PE=1 SV=2	P02042	7	0.919199	1.36852	1.70508
HBS1L	HBS1-like protein OS=Homo sapiens OX=9606 GN=HBS1L PE=1 SV=1	Q9Y450	26	1.02898	1.06822	0.696033
HCCS	Cytochrome c-type heme lyase OS=Homo sapiens OX=9606 GN=HCCS PE=1 SV=1	P53701	12	1.08507	1.09016	1.06277
HCFC1	Host cell factor 1 OS=Homo sapiens OX=9606 GN=HCFC1 PE=1 SV=2	P51610	58	0.991843	0.998354	1.00697
HCN3	Potassium/sodium hyperpolarization-activated cyclic nucleotide-gated channel 3 OS=Homo sapiens OX=9606 GN=HCN3 PE=1 SV=2	Q9P1Z3	3	1.15274	1.24379	1.34052
HDAC1	Histone deacetylase 1 OS=Homo sapiens OX=9606 GN=HDAC1 PE=1 SV=1	Q13547	33	1.07059	1.00783	0.913895
HDAC2	Histone deacetylase 2 OS=Homo sapiens OX=9606 GN=HDAC2 PE=1 SV=2	Q92769	33	1.08603	1.02701	0.960171
HDDC2	HD domain-containing protein 2 OS=Homo sapiens OX=9606 GN=HDDC2 PE=1 SV=1	Q7Z4H3	10	1.07493	1.00983	1.0958
HDGF	Hepatoma-derived growth factor OS=Homo sapiens OX=9606 GN=HDGF PE=1 SV=1	P51858	39	0.952244	0.945919	1.14796
HDGFL2	Hepatoma-derived growth factor-related protein 2 OS=Homo sapiens OX=9606 GN=HDGFL2 PE=1 SV=1	Q7Z4V5	13	1.02692	0.994447	1.08821
HDHD5	Haloacid dehalogenase-like hydrolase domain-containing 5 OS=Homo sapiens OX=9606 GN=HDHD5 PE=1 SV=1	Q9BXW7	11	1.01478	0.99984	1.0079
HDLBP	Vigilin OS=Homo sapiens OX=9606 GN=HDLBP PE=1 SV=2	Q00341	81	1.06542	0.966817	0.999244
HEATR1	HEAT repeat-containing protein 1 OS=Homo sapiens OX=9606 GN=HEATR1 PE=1 SV=3	Q9H583	12	1.11782	1.06848	1.15906
HEATR3	HEAT repeat-containing protein 3 OS=Homo sapiens OX=9606 GN=HEATR3 PE=1 SV=2	Q7Z4Q2	10	1.08274	1.00264	1.00645
HEATR6	HEAT repeat-containing protein 6 OS=Homo sapiens OX=9606 GN=HEATR6 PE=1 SV=1	Q6AI08	2	0.734865	0.854775	0.689205
HEBP1	Heme-binding protein 1 OS=Homo sapiens OX=9606 GN=HEBP1 PE=1 SV=1	Q9NRV9	4	0.94201	0.941233	0.938994
HEBP2	Heme-binding protein 2 OS=Homo sapiens OX=9606 GN=HEBP2 PE=1 SV=1	Q9Y5Z4	8	0.912625	0.925873	0.932438
HECTD1	E3 ubiquitin-protein ligase HECTD1 OS=Homo sapiens OX=9606 GN=HECTD1 PE=1 SV=3	Q9ULT8	18	1.08411	1.04865	1.07218
HECTD3	E3 ubiquitin-protein ligase HECTD3 OS=Homo sapiens OX=9606 GN=HECTD3 PE=1 SV=1	Q5T447	2	1.25847	1.30369	1.19805
HECTD4	Probable E3 ubiquitin-protein ligase HECTD4 OS=Homo sapiens OX=9606 GN=HECTD4 PE=1 SV=5	Q9Y4D8	2	1.04767	0.974683	1.07223
HELLS	Lymphoid-specific helicase OS=Homo sapiens OX=9606 GN=HELLS PE=1 SV=1	Q9NRZ9	31	1.12119	0.980516	1.00153
HERC2	E3 ubiquitin-protein ligase HERC2 OS=Homo sapiens OX=9606 GN=HERC2 PE=1 SV=2	O95714	3	1.13512	1.05795	1.05775
HERC5	E3 ISG15--protein ligase HERC5 OS=Homo sapiens OX=9606 GN=HERC5 PE=1 SV=2	Q9UII4	2	1.04813	0.979164	1.12054
HEXA	Beta-hexosaminidase subunit alpha OS=Homo sapiens OX=9606 GN=HEXA PE=1 SV=2	P06865	3	0.981179	1.02056	0.740886
HEXB	Beta-hexosaminidase subunit beta OS=Homo sapiens OX=9606 GN=HEXB PE=1 SV=3	P07686	5	1.07585	1.11022	1.09435
HEXIM1	Protein HEXIM1 OS=Homo sapiens OX=9606 GN=HEXIM1 PE=1 SV=1	O94992	10	1.17629	1.14895	1.17728
HGH1	Protein HGH1 homolog OS=Homo sapiens OX=9606 GN=HGH1 PE=1 SV=1	Q9BTY7	2	0.956107	0.96755	1.02613
HGS	Hepatocyte growth factor-regulated tyrosine kinase substrate OS=Homo sapiens OX=9606 GN=HGS PE=1 SV=1	O14964	13	1.0296	0.990082	0.950372
HIBADH	3-hydroxyisobutyrate dehydrogenase, mitochondrial OS=Homo sapiens OX=9606 GN=HIBADH PE=1 SV=2	P31937	8	1.0103	0.980731	1.07854
HIBCH	3-hydroxyisobutyryl-CoA hydrolase, mitochondrial OS=Homo sapiens OX=9606 GN=HIBCH PE=1 SV=2	Q6NVY1	14	1.1259	1.00303	1.15686
HIF1AN	Hypoxia-inducible factor 1-alpha inhibitor OS=Homo sapiens OX=9606 GN=HIF1AN PE=1 SV=2	Q9NWT6	3	1.14942	1.13222	1.01699
HIGD1A	HIG1 domain family member 1A, mitochondrial OS=Homo sapiens OX=9606 GN=HIGD1A PE=1 SV=1	Q9Y241	4	1.03721	1.11534	1.01396
HINT1	Histidine triad nucleotide-binding protein 1 OS=Homo sapiens OX=9606 GN=HINT1 PE=1 SV=2	P49773	27	1.03928	1.06402	0.905891
HINT2	Histidine triad nucleotide-binding protein 2, mitochondrial OS=Homo sapiens OX=9606 GN=HINT2 PE=1 SV=1	Q9BX68	4	0.969691	1.14601	0.85803
HIRIP3	HIRA-interacting protein 3 OS=Homo sapiens OX=9606 GN=HIRIP3 PE=1 SV=3	Q9BW71	2	1.15145	0.997417	1.17476
HIST1H1B	Histone H1.5 OS=Homo sapiens OX=9606 GN=HIST1H1B PE=1 SV=3	P16401	55	0.898395	0.823245	0.979424
HIST1H1C	Histone H1.2 OS=Homo sapiens OX=9606 GN=HIST1H1C PE=1 SV=2	P16403	151	0.883057	0.81098	0.968634
HIST1H1D	Histone H1.3 OS=Homo sapiens OX=9606 GN=HIST1H1D PE=1 SV=2	P16402	131	0.889818	0.808094	0.915685
HIST1H1E	Histone H1.4 OS=Homo sapiens OX=9606 GN=HIST1H1E PE=1 SV=2	P10412	168	0.898698	0.826866	0.970003
HIST1H2AA	Histone H2A type 1-A OS=Homo sapiens OX=9606 GN=HIST1H2AA PE=1 SV=3	Q96QV6	34	0.969077	0.871434	1.18237
HIST1H2AB	Histone H2A type 1-B/E OS=Homo sapiens OX=9606 GN=HIST1H2AB PE=1 SV=2	P04908	61	0.969012	0.868344	1.2012
HIST1H2AC	Histone H2A type 1-C OS=Homo sapiens OX=9606 GN=HIST1H2AC PE=1 SV=3	Q93077	69	0.970848	0.882852	1.19316
HIST1H2AD	Histone H2A type 1-D OS=Homo sapiens OX=9606 GN=HIST1H2AD PE=1 SV=2	P20671	68	0.980052	0.888988	1.19589
HIST1H2AG	Histone H2A type 1 OS=Homo sapiens OX=9606 GN=HIST1H2AG PE=1 SV=2	P0C0S8	76	0.979689	0.89863	1.18939
HIST1H2AH	Histone H2A type 1-H OS=Homo sapiens OX=9606 GN=HIST1H2AH PE=1 SV=3	Q96KK5	76	0.979689	0.89863	1.18939
HIST1H2AJ	Histone H2A type 1-J OS=Homo sapiens OX=9606 GN=HIST1H2AJ PE=1 SV=3	Q99878	76	0.979689	0.89863	1.18939
HIST1H2BB	Histone H2B type 1-B OS=Homo sapiens OX=9606 GN=HIST1H2BB PE=1 SV=2	P33778	161	0.992385	0.920105	1.21266
HIST1H2BC	Histone H2B type 1-C/E/F/G/I OS=Homo sapiens OX=9606 GN=HIST1H2BC PE=1 SV=4	P62807	166	0.993509	0.921331	1.21383
HIST1H2BD	Histone H2B type 1-D OS=Homo sapiens OX=9606 GN=HIST1H2BD PE=1 SV=2	P58876	166	0.993509	0.921331	1.21383
HIST1H2BH	Histone H2B type 1-H OS=Homo sapiens OX=9606 GN=HIST1H2BH PE=1 SV=3	Q93079	166	0.993509	0.921331	1.21383
HIST1H2BL	Histone H2B type 1-L OS=Homo sapiens OX=9606 GN=HIST1H2BL PE=1 SV=3	Q99880	148	0.987828	0.922702	1.21452
HIST1H2BN	Histone H2B type 1-N OS=Homo sapiens OX=9606 GN=HIST1H2BN PE=1 SV=3	Q99877	166	0.993509	0.921331	1.21383
HIST1H2BO	Histone H2B type 1-O OS=Homo sapiens OX=9606 GN=HIST1H2BO PE=1 SV=3	P23527	161	0.992385	0.920105	1.21266
HIST1H4A	Histone H4 OS=Homo sapiens OX=9606 GN=HIST1H4A PE=1 SV=2	P62805	115	1.01355	0.945791	1.18795
HIST2H2AA3	Histone H2A type 2-A OS=Homo sapiens OX=9606 GN=HIST2H2AA3 PE=1 SV=3	Q6FI13	80	0.979659	0.898535	1.18926
HIST2H2AB	Histone H2A type 2-B OS=Homo sapiens OX=9606 GN=HIST2H2AB PE=1 SV=3	Q8IUE6	44	0.969545	0.869716	1.18527
HIST2H2AC	Histone H2A type 2-C OS=Homo sapiens OX=9606 GN=HIST2H2AC PE=1 SV=4	Q16777	61	0.982522	0.895526	1.18601
HIST2H2BE	Histone H2B type 2-E OS=Homo sapiens OX=9606 GN=HIST2H2BE PE=1 SV=3	Q16778	161	0.992385	0.920105	1.21266
HIST2H2BF	Histone H2B type 2-F OS=Homo sapiens OX=9606 GN=HIST2H2BF PE=1 SV=3	Q5QNW6	166	0.993509	0.921331	1.21383
HIST2H3A	Histone H3.2 OS=Homo sapiens OX=9606 GN=HIST2H3A PE=1 SV=3	Q71DI3	67	0.993547	0.940802	1.17393
HIST3H2A	Histone H2A type 3 OS=Homo sapiens OX=9606 GN=HIST3H2A PE=1 SV=3	Q7L7L0	61	0.969012	0.868344	1.2012
HIST3H2BB	Histone H2B type 3-B OS=Homo sapiens OX=9606 GN=HIST3H2BB PE=1 SV=3	Q8N257	135	0.983755	0.913403	1.21677
HK1	Hexokinase-1 OS=Homo sapiens OX=9606 GN=HK1 PE=1 SV=3	P19367	32	1.11124	1.07778	1.06106
HK2	Hexokinase-2 OS=Homo sapiens OX=9606 GN=HK2 PE=1 SV=2	P52789	22	1.16227	1.08957	1.0479
HLA-A	HLA class I histocompatibility antigen, A-2 alpha chain OS=Homo sapiens OX=9606 GN=HLA-A PE=1 SV=1	P01892	9	1.14597	1.09476	1.11699
HLA-A	HLA class I histocompatibility antigen, A-31 alpha chain OS=Homo sapiens OX=9606 GN=HLA-A PE=1 SV=2	P16189	5	1.26293	1.0938	1.31454
HLA-A	HLA class I histocompatibility antigen, A-33 alpha chain OS=Homo sapiens OX=9606 GN=HLA-A PE=1 SV=3	P16190	5	1.26293	1.0938	1.31454
HLA-B	HLA class I histocompatibility antigen, B-57 alpha chain OS=Homo sapiens OX=9606 GN=HLA-B PE=1 SV=1	P18465	4	1.08605	1.06673	1.1266
HLA-B	HLA class I histocompatibility antigen, B-58 alpha chain OS=Homo sapiens OX=9606 GN=HLA-B PE=1 SV=1	P10319	4	1.08605	1.06673	1.1266
HLA-C	HLA class I histocompatibility antigen, Cw-7 alpha chain OS=Homo sapiens OX=9606 GN=HLA-C PE=1 SV=3	P10321	9	1.1455	1.0904	1.09638
HLA-C	HLA class I histocompatibility antigen, Cw-17 alpha chain OS=Homo sapiens OX=9606 GN=HLA-C PE=1 SV=1	Q95604	8	1.11032	1.08311	1.12121
HLA-C	HLA class I histocompatibility antigen, Cw-12 alpha chain OS=Homo sapiens OX=9606 GN=HLA-C PE=1 SV=2	P30508	7	1.11522	1.05661	1.10218
HLTF	Helicase-like transcription factor OS=Homo sapiens OX=9606 GN=HLTF PE=1 SV=2	Q14527	4	1.11058	0.9297	1.1534
HM13	Minor histocompatibility antigen H13 OS=Homo sapiens OX=9606 GN=HM13 PE=1 SV=1	Q8TCT9	17	1.06981	1.05614	0.95037
HMBS	Porphobilinogen deaminase OS=Homo sapiens OX=9606 GN=HMBS PE=1 SV=2	P08397	8	1.16025	1.09105	1.34254
HMCES	Abasic site processing protein HMCES OS=Homo sapiens OX=9606 GN=HMCES PE=1 SV=1	Q96FZ2	2	1.07571	1.01911	0.95509
HMCN1	Hemicentin-1 OS=Homo sapiens OX=9606 GN=HMCN1 PE=1 SV=2	Q96RW7	3	0.970883	1.20365	1.32604
HMG20A	High mobility group protein 20A OS=Homo sapiens OX=9606 GN=HMG20A PE=1 SV=1	Q9NP66	2	1.08302	1.0518	1.18472
HMGA1	High mobility group protein HMG-I/HMG-Y OS=Homo sapiens OX=9606 GN=HMGA1 PE=1 SV=3	P17096	16	1.11955	1.19696	1.31836
HMGA2	High mobility group protein HMGI-C OS=Homo sapiens OX=9606 GN=HMGA2 PE=1 SV=1	P52926	4	0.986283	1.08413	1.34523
HMGB1	High mobility group protein B1 OS=Homo sapiens OX=9606 GN=HMGB1 PE=1 SV=3	P09429	90	0.957028	0.944163	0.891075
HMGB2	High mobility group protein B2 OS=Homo sapiens OX=9606 GN=HMGB2 PE=1 SV=2	P26583	48	0.924103	0.900805	0.95171
HMGB3	High mobility group protein B3 OS=Homo sapiens OX=9606 GN=HMGB3 PE=1 SV=4	O15347	38	0.938292	0.93264	1.06675
HMGCL	Hydroxymethylglutaryl-CoA lyase, mitochondrial OS=Homo sapiens OX=9606 GN=HMGCL PE=1 SV=2	P35914	2	0.96566	1.00238	0.867745
HMGCS1	Hydroxymethylglutaryl-CoA synthase, cytoplasmic OS=Homo sapiens OX=9606 GN=HMGCS1 PE=1 SV=2	Q01581	23	1.02209	0.981681	1.08779
HMGN1	Non-histone chromosomal protein HMG-14 OS=Homo sapiens OX=9606 GN=HMGN1 PE=1 SV=3	P05114	14	0.991987	0.992127	0.977154
HMGN2	Non-histone chromosomal protein HMG-17 OS=Homo sapiens OX=9606 GN=HMGN2 PE=1 SV=3	P05204	41	0.983609	1.03738	1.03644
HMGN3	High mobility group nucleosome-binding domain-containing protein 3 OS=Homo sapiens OX=9606 GN=HMGN3 PE=1 SV=2	Q15651	16	1.03075	1.1097	1.09624
HMGN4	High mobility group nucleosome-binding domain-containing protein 4 OS=Homo sapiens OX=9606 GN=HMGN4 PE=1 SV=3	O00479	11	0.949655	0.938918	0.953389
HMGN5	High mobility group nucleosome-binding domain-containing protein 5 OS=Homo sapiens OX=9606 GN=HMGN5 PE=1 SV=1	P82970	13	1.05154	1.04612	1.10737
HMMR	Hyaluronan mediated motility receptor OS=Homo sapiens OX=9606 GN=HMMR PE=1 SV=2	O75330	2	0.970378	0.888093	0.976843
HMOX1	Heme oxygenase 1 OS=Homo sapiens OX=9606 GN=HMOX1 PE=1 SV=1	P09601	42	1.81012	3.63308	1.48654
HMOX2	Heme oxygenase 2 OS=Homo sapiens OX=9606 GN=HMOX2 PE=1 SV=2	P30519	13	1.05236	0.998484	1.00483
HNRNPA0	Heterogeneous nuclear ribonucleoprotein A0 OS=Homo sapiens OX=9606 GN=HNRNPA0 PE=1 SV=1	Q13151	31	1.00469	1.04139	1.07646
HNRNPA1	Heterogeneous nuclear ribonucleoprotein A1 OS=Homo sapiens OX=9606 GN=HNRNPA1 PE=1 SV=5	P09651	242	0.957023	0.972845	0.881208
HNRNPA1L2	Heterogeneous nuclear ribonucleoprotein A1-like 2 OS=Homo sapiens OX=9606 GN=HNRNPA1L2 PE=2 SV=2	Q32P51	128	0.977256	0.997363	0.933404
HNRNPA2B1	Heterogeneous nuclear ribonucleoproteins A2/B1 OS=Homo sapiens OX=9606 GN=HNRNPA2B1 PE=1 SV=2	P22626	192	1.03924	1.00961	1.08187
HNRNPA3	Heterogeneous nuclear ribonucleoprotein A3 OS=Homo sapiens OX=9606 GN=HNRNPA3 PE=1 SV=2	P51991	56	1.03017	1.06182	1.13529
HNRNPAB	Heterogeneous nuclear ribonucleoprotein A/B OS=Homo sapiens OX=9606 GN=HNRNPAB PE=1 SV=2	Q99729	60	0.994526	1.02342	1.00503
HNRNPC	Heterogeneous nuclear ribonucleoproteins C1/C2 OS=Homo sapiens OX=9606 GN=HNRNPC PE=1 SV=4	P07910	141	1.05611	1.00576	0.943462
HNRNPCL1	Heterogeneous nuclear ribonucleoprotein C-like 1 OS=Homo sapiens OX=9606 GN=HNRNPCL1 PE=1 SV=1	O60812	52	1.05448	1.00944	0.942637
HNRNPD	Heterogeneous nuclear ribonucleoprotein D0 OS=Homo sapiens OX=9606 GN=HNRNPD PE=1 SV=1	Q14103	76	0.920998	0.942018	0.868178
HNRNPDL	Heterogeneous nuclear ribonucleoprotein D-like OS=Homo sapiens OX=9606 GN=HNRNPDL PE=1 SV=3	O14979	64	0.972602	0.932715	0.941037
HNRNPF	Heterogeneous nuclear ribonucleoprotein F OS=Homo sapiens OX=9606 GN=HNRNPF PE=1 SV=3	P52597	53	1.01466	1.01256	1.0235
HNRNPH1	Heterogeneous nuclear ribonucleoprotein H OS=Homo sapiens OX=9606 GN=HNRNPH1 PE=1 SV=4	P31943	128	1.03819	0.994905	0.992819
HNRNPH2	Heterogeneous nuclear ribonucleoprotein H2 OS=Homo sapiens OX=9606 GN=HNRNPH2 PE=1 SV=1	P55795	65	1.02584	0.951416	0.96287
HNRNPH3	Heterogeneous nuclear ribonucleoprotein H3 OS=Homo sapiens OX=9606 GN=HNRNPH3 PE=1 SV=2	P31942	29	1.0229	0.975754	0.958179
HNRNPK	Heterogeneous nuclear ribonucleoprotein K OS=Homo sapiens OX=9606 GN=HNRNPK PE=1 SV=1	P61978	142	1.02005	0.995308	0.991116
HNRNPL	Heterogeneous nuclear ribonucleoprotein L OS=Homo sapiens OX=9606 GN=HNRNPL PE=1 SV=2	P14866	119	1.07082	1.03382	1.03699
HNRNPLL	Heterogeneous nuclear ribonucleoprotein L-like OS=Homo sapiens OX=9606 GN=HNRNPLL PE=1 SV=1	Q8WVV9	17	1.00535	1.02672	0.97026
HNRNPM	Heterogeneous nuclear ribonucleoprotein M OS=Homo sapiens OX=9606 GN=HNRNPM PE=1 SV=3	P52272	159	1.03344	1.0028	0.991054
HNRNPR	Heterogeneous nuclear ribonucleoprotein R OS=Homo sapiens OX=9606 GN=HNRNPR PE=1 SV=1	O43390	97	1.03751	0.993875	1.01357
HNRNPU	Heterogeneous nuclear ribonucleoprotein U OS=Homo sapiens OX=9606 GN=HNRNPU PE=1 SV=6	Q00839	235	1.00791	0.979254	0.999392
HNRNPUL1	Heterogeneous nuclear ribonucleoprotein U-like protein 1 OS=Homo sapiens OX=9606 GN=HNRNPUL1 PE=1 SV=2	Q9BUJ2	34	0.999325	0.996902	1.02353
HNRNPUL2	Heterogeneous nuclear ribonucleoprotein U-like protein 2 OS=Homo sapiens OX=9606 GN=HNRNPUL2 PE=1 SV=1	Q1KMD3	19	1.02157	0.997156	0.999959
HOOK1	Protein Hook homolog 1 OS=Homo sapiens OX=9606 GN=HOOK1 PE=1 SV=2	Q9UJC3	8	1.12868	1.00847	0.951129
HOOK3	Protein Hook homolog 3 OS=Homo sapiens OX=9606 GN=HOOK3 PE=1 SV=2	Q86VS8	5	0.9754	0.960757	0.901712
HOXB6	Homeobox protein Hox-B6 OS=Homo sapiens OX=9606 GN=HOXB6 PE=1 SV=4	P17509	2	0.913655	0.727318	0.884587
HOXB9	Homeobox protein Hox-B9 OS=Homo sapiens OX=9606 GN=HOXB9 PE=1 SV=2	P17482	2	0.910518	0.703416	0.842931
HP1BP3	Heterochromatin protein 1-binding protein 3 OS=Homo sapiens OX=9606 GN=HP1BP3 PE=1 SV=1	Q5SSJ5	7	1.01058	1.00105	0.924519
HPCA	Neuron-specific calcium-binding protein hippocalcin OS=Homo sapiens OX=9606 GN=HPCA PE=1 SV=2	P84074	2	0.966194	1.03749	1.04419
HPCAL1	Hippocalcin-like protein 1 OS=Homo sapiens OX=9606 GN=HPCAL1 PE=1 SV=3	P37235	2	0.966194	1.03749	1.04419
HPF1	Histone PARylation factor 1 OS=Homo sapiens OX=9606 GN=HPF1 PE=1 SV=2	Q9NWY4	5	1.07249	1.03018	0.998392
HPRT1	Hypoxanthine-guanine phosphoribosyltransferase OS=Homo sapiens OX=9606 GN=HPRT1 PE=1 SV=2	P00492	36	1.01092	1.03546	1.04607
HRAS	GTPase HRas OS=Homo sapiens OX=9606 GN=HRAS PE=1 SV=1	P01112	5	1.05626	1.11373	1.04076
HRNR	Hornerin OS=Homo sapiens OX=9606 GN=HRNR PE=1 SV=2	Q86YZ3	43	1.21628	0.986103	1.32205
HS1BP3	HCLS1-binding protein 3 OS=Homo sapiens OX=9606 GN=HS1BP3 PE=1 SV=1	Q53T59	4	1.2229	1.05348	1.36582
HS2ST1	Heparan sulfate 2-O-sulfotransferase 1 OS=Homo sapiens OX=9606 GN=HS2ST1 PE=1 SV=1	Q7LGA3	3	1.2834	1.37384	1.69189
HSD17B10	3-hydroxyacyl-CoA dehydrogenase type-2 OS=Homo sapiens OX=9606 GN=HSD17B10 PE=1 SV=3	Q99714	41	0.991101	1.05301	0.940879
HSD17B11	Estradiol 17-beta-dehydrogenase 11 OS=Homo sapiens OX=9606 GN=HSD17B11 PE=1 SV=3	Q8NBQ5	4	1.02899	1.01189	1.02189
HSD17B12	Very-long-chain 3-oxoacyl-CoA reductase OS=Homo sapiens OX=9606 GN=HSD17B12 PE=1 SV=2	Q53GQ0	20	1.00061	0.996209	0.853262
HSD17B4	Peroxisomal multifunctional enzyme type 2 OS=Homo sapiens OX=9606 GN=HSD17B4 PE=1 SV=3	P51659	47	1.02813	1.00754	0.997268
HSDL1	Inactive hydroxysteroid dehydrogenase-like protein 1 OS=Homo sapiens OX=9606 GN=HSDL1 PE=1 SV=3	Q3SXM5	3	1.07255	0.9878	1.12419
HSDL2	Hydroxysteroid dehydrogenase-like protein 2 OS=Homo sapiens OX=9606 GN=HSDL2 PE=1 SV=1	Q6YN16	12	0.972597	0.952816	0.957176
HSF1	Heat shock factor protein 1 OS=Homo sapiens OX=9606 GN=HSF1 PE=1 SV=1	Q00613	2	1.14189	1.0733	1.16458
HSP90AA1	Heat shock protein HSP 90-alpha OS=Homo sapiens OX=9606 GN=HSP90AA1 PE=1 SV=5	P07900	434	1.00463	0.971997	0.916811
HSP90AA2P	Heat shock protein HSP 90-alpha A2 OS=Homo sapiens OX=9606 GN=HSP90AA2P PE=1 SV=2	Q14568	116	1.01861	0.976637	0.931496
HSP90AA4P	Putative heat shock protein HSP 90-alpha A4 OS=Homo sapiens OX=9606 GN=HSP90AA4P PE=5 SV=1	Q58FG1	41	1.06798	1.02813	1.01574
HSP90AA5P	Putative heat shock protein HSP 90-alpha A5 OS=Homo sapiens OX=9606 GN=HSP90AA5P PE=2 SV=1	Q58FG0	67	0.989085	0.939901	0.872382
HSP90AB1	Heat shock protein HSP 90-beta OS=Homo sapiens OX=9606 GN=HSP90AB1 PE=1 SV=4	P08238	431	1.0128	0.985232	0.895382
HSP90AB4P	Putative heat shock protein HSP 90-beta 4 OS=Homo sapiens OX=9606 GN=HSP90AB4P PE=5 SV=1	Q58FF6	41	1.00938	0.976031	0.909436
HSP90B1	Endoplasmin OS=Homo sapiens OX=9606 GN=HSP90B1 PE=1 SV=1	P14625	247	0.944797	0.89841	0.700385
HSPA13	Heat shock 70 kDa protein 13 OS=Homo sapiens OX=9606 GN=HSPA13 PE=1 SV=1	P48723	3	1.09848	1.11093	1.00515
HSPA14	Heat shock 70 kDa protein 14 OS=Homo sapiens OX=9606 GN=HSPA14 PE=1 SV=1	Q0VDF9	11	1.05607	1.00228	1.06626
HSPA1A	Heat shock 70 kDa protein 1A OS=Homo sapiens OX=9606 GN=HSPA1A PE=1 SV=1	P0DMV8	440	0.915271	0.825732	0.893316
HSPA1B	Heat shock 70 kDa protein 1B OS=Homo sapiens OX=9606 GN=HSPA1B PE=1 SV=1	P0DMV9	440	0.915271	0.825732	0.893316
HSPA1L	Heat shock 70 kDa protein 1-like OS=Homo sapiens OX=9606 GN=HSPA1L PE=1 SV=2	P34931	208	0.922212	0.837984	0.871373
HSPA4	Heat shock 70 kDa protein 4 OS=Homo sapiens OX=9606 GN=HSPA4 PE=1 SV=4	P34932	181	1.04054	1.0403	0.981346
HSPA4L	Heat shock 70 kDa protein 4L OS=Homo sapiens OX=9606 GN=HSPA4L PE=1 SV=3	O95757	92	1.05058	1.03766	0.981022
HSPA5	Endoplasmic reticulum chaperone BiP OS=Homo sapiens OX=9606 GN=HSPA5 PE=1 SV=2	P11021	389	0.898213	0.8525	0.680226
HSPA6	Heat shock 70 kDa protein 6 OS=Homo sapiens OX=9606 GN=HSPA6 PE=1 SV=2	P17066	104	0.898673	0.825443	0.913084
HSPA8	Heat shock cognate 71 kDa protein OS=Homo sapiens OX=9606 GN=HSPA8 PE=1 SV=1	P11142	394	1.00315	0.929625	0.903326
HSPA9	Stress-70 protein, mitochondrial OS=Homo sapiens OX=9606 GN=HSPA9 PE=1 SV=2	P38646	195	1.07592	1.01517	0.965913
HSPB1	Heat shock protein beta-1 OS=Homo sapiens OX=9606 GN=HSPB1 PE=1 SV=2	P04792	8	1.11798	0.912444	1.12153
HSPB11	Intraflagellar transport protein 25 homolog OS=Homo sapiens OX=9606 GN=HSPB11 PE=1 SV=1	Q9Y547	4	1.13297	1.14485	1.23096
HSPBP1	Hsp70-binding protein 1 OS=Homo sapiens OX=9606 GN=HSPBP1 PE=1 SV=2	Q9NZL4	13	1.15547	1.161	1.109
HSPD1	60 kDa heat shock protein, mitochondrial OS=Homo sapiens OX=9606 GN=HSPD1 PE=1 SV=2	P10809	441	0.982431	0.955954	0.892222
HSPE1	10 kDa heat shock protein, mitochondrial OS=Homo sapiens OX=9606 GN=HSPE1 PE=1 SV=2	P61604	107	0.923988	0.905149	0.932446
HSPH1	Heat shock protein 105 kDa OS=Homo sapiens OX=9606 GN=HSPH1 PE=1 SV=1	Q92598	79	0.990189	0.972025	1.03199
HTATIP2	Oxidoreductase HTATIP2 OS=Homo sapiens OX=9606 GN=HTATIP2 PE=1 SV=2	Q9BUP3	2	1.0382	1.12057	1.01843
HTATSF1	HIV Tat-specific factor 1 OS=Homo sapiens OX=9606 GN=HTATSF1 PE=1 SV=1	O43719	36	1.07527	0.959931	1.20667
HTRA2	Serine protease HTRA2, mitochondrial OS=Homo sapiens OX=9606 GN=HTRA2 PE=1 SV=2	O43464	2	0.958276	0.935986	0.831823
HTT	Huntingtin OS=Homo sapiens OX=9606 GN=HTT PE=1 SV=2	P42858	2	1.06019	0.900545	1.1793
HUNK	Hormonally up-regulated neu tumor-associated kinase OS=Homo sapiens OX=9606 GN=HUNK PE=1 SV=1	P57058	2	1.2268	1.08702	1.01399
HUWE1	E3 ubiquitin-protein ligase HUWE1 OS=Homo sapiens OX=9606 GN=HUWE1 PE=1 SV=3	Q7Z6Z7	57	1.04296	0.994812	0.957028
HYOU1	Hypoxia up-regulated protein 1 OS=Homo sapiens OX=9606 GN=HYOU1 PE=1 SV=1	Q9Y4L1	123	0.944651	0.913963	0.666452
HYPK	Huntingtin-interacting protein K OS=Homo sapiens OX=9606 GN=HYPK PE=1 SV=2	Q9NX55	14	1.13877	0.989466	1.18923
IARS	Isoleucine--tRNA ligase, cytoplasmic OS=Homo sapiens OX=9606 GN=IARS PE=1 SV=2	P41252	54	1.06263	1.01762	1.12393
IARS2	Isoleucine--tRNA ligase, mitochondrial OS=Homo sapiens OX=9606 GN=IARS2 PE=1 SV=2	Q9NSE4	26	1.03652	1.042	1.11868
IDE	Insulin-degrading enzyme OS=Homo sapiens OX=9606 GN=IDE PE=1 SV=4	P14735	14	0.613744	0.560703	0.57247
IDH1	Isocitrate dehydrogenase [NADP] cytoplasmic OS=Homo sapiens OX=9606 GN=IDH1 PE=1 SV=2	O75874	26	1.04762	1.00093	1.06122
IDH2	Isocitrate dehydrogenase [NADP], mitochondrial OS=Homo sapiens OX=9606 GN=IDH2 PE=1 SV=2	P48735	7	1.07657	1.07018	1.23843
IDH3A	Isocitrate dehydrogenase [NAD] subunit alpha, mitochondrial OS=Homo sapiens OX=9606 GN=IDH3A PE=1 SV=1	P50213	24	1.06961	1.04971	1.10415
IDH3B	Isocitrate dehydrogenase [NAD] subunit beta, mitochondrial OS=Homo sapiens OX=9606 GN=IDH3B PE=1 SV=2	O43837	13	1.16753	1.10772	1.22631
IDH3G	Isocitrate dehydrogenase [NAD] subunit gamma, mitochondrial OS=Homo sapiens OX=9606 GN=IDH3G PE=1 SV=1	P51553	4	1.08599	1.02798	1.14875
IDI1	Isopentenyl-diphosphate Delta-isomerase 1 OS=Homo sapiens OX=9606 GN=IDI1 PE=1 SV=2	Q13907	7	1.15291	1.03602	1.05571
IFT27	Intraflagellar transport protein 27 homolog OS=Homo sapiens OX=9606 GN=IFT27 PE=1 SV=1	Q9BW83	10	1.03974	1.07148	0.955284
IGBP1	Immunoglobulin-binding protein 1 OS=Homo sapiens OX=9606 GN=IGBP1 PE=1 SV=1	P78318	4	1.06231	0.979847	1.07275
IGF2BP1	Insulin-like growth factor 2 mRNA-binding protein 1 OS=Homo sapiens OX=9606 GN=IGF2BP1 PE=1 SV=2	Q9NZI8	134	1.00542	0.993569	0.815745
IGF2BP2	Insulin-like growth factor 2 mRNA-binding protein 2 OS=Homo sapiens OX=9606 GN=IGF2BP2 PE=1 SV=2	Q9Y6M1	29	1.00623	0.989194	0.984923
IGF2BP3	Insulin-like growth factor 2 mRNA-binding protein 3 OS=Homo sapiens OX=9606 GN=IGF2BP3 PE=1 SV=2	O00425	51	0.980486	0.994972	0.866035
IGF2R	Cation-independent mannose-6-phosphate receptor OS=Homo sapiens OX=9606 GN=IGF2R PE=1 SV=3	P11717	20	1.03615	1.02546	1.24747
IGSF1	Immunoglobulin superfamily member 1 OS=Homo sapiens OX=9606 GN=IGSF1 PE=1 SV=3	Q8N6C5	2	0.892646	0.9228	0.785054
IK	Protein Red OS=Homo sapiens OX=9606 GN=IK PE=1 SV=3	Q13123	22	1.05376	1.05342	1.06456
IKBIP	Inhibitor of nuclear factor kappa-B kinase-interacting protein OS=Homo sapiens OX=9606 GN=IKBIP PE=1 SV=1	Q70UQ0	4	0.997793	0.914068	0.939627
IL1RAPL2	X-linked interleukin-1 receptor accessory protein-like 2 OS=Homo sapiens OX=9606 GN=IL1RAPL2 PE=2 SV=1	Q9NP60	2	0.939167	0.951666	1.15089
ILF2	Interleukin enhancer-binding factor 2 OS=Homo sapiens OX=9606 GN=ILF2 PE=1 SV=2	Q12905	40	1.00719	1.01887	0.955518
ILF3	Interleukin enhancer-binding factor 3 OS=Homo sapiens OX=9606 GN=ILF3 PE=1 SV=3	Q12906	131	1.035	1.05263	0.940061
ILK	Integrin-linked protein kinase OS=Homo sapiens OX=9606 GN=ILK PE=1 SV=2	Q13418	10	1.07341	1.11573	1.00255
ILKAP	Integrin-linked kinase-associated serine/threonine phosphatase 2C OS=Homo sapiens OX=9606 GN=ILKAP PE=1 SV=1	Q9H0C8	16	1.18825	1.03469	1.19581
ILVBL	Acetolactate synthase-like protein OS=Homo sapiens OX=9606 GN=ILVBL PE=1 SV=2	A1L0T0	5	1.17278	1.09674	1.20492
IMMT	MICOS complex subunit MIC60 OS=Homo sapiens OX=9606 GN=IMMT PE=1 SV=1	Q16891	81	1.04064	1.02882	1.00106
IMPA1	Inositol monophosphatase 1 OS=Homo sapiens OX=9606 GN=IMPA1 PE=1 SV=1	P29218	8	1.01384	1.01772	0.82618
IMPAD1	Inositol monophosphatase 3 OS=Homo sapiens OX=9606 GN=IMPAD1 PE=1 SV=1	Q9NX62	3	1.03447	1.0349	1.13746
IMPDH1	Inosine-5&#039;-monophosphate dehydrogenase 1 OS=Homo sapiens OX=9606 GN=IMPDH1 PE=1 SV=2	P20839	10	1.06914	1.02943	0.975924
IMPDH2	Inosine-5&#039;-monophosphate dehydrogenase 2 OS=Homo sapiens OX=9606 GN=IMPDH2 PE=1 SV=2	P12268	84	1.03958	1.00907	0.965586
INA	Alpha-internexin OS=Homo sapiens OX=9606 GN=INA PE=1 SV=2	Q16352	12	0.882141	0.88849	0.902153
INPPL1	Phosphatidylinositol 3,4,5-trisphosphate 5-phosphatase 2 OS=Homo sapiens OX=9606 GN=INPPL1 PE=1 SV=2	O15357	3	1.07459	1.00078	1.11563
INTS1	Integrator complex subunit 1 OS=Homo sapiens OX=9606 GN=INTS1 PE=1 SV=2	Q8N201	2	1.05288	1.05991	1.27568
INTS11	Integrator complex subunit 11 OS=Homo sapiens OX=9606 GN=INTS11 PE=1 SV=2	Q5TA45	3	1.23397	1.05897	1.43347
INTS13	Integrator complex subunit 13 OS=Homo sapiens OX=9606 GN=INTS13 PE=1 SV=2	Q9NVM9	6	1.07405	0.998349	1.021
INTS3	Integrator complex subunit 3 OS=Homo sapiens OX=9606 GN=INTS3 PE=1 SV=1	Q68E01	4	1.05059	0.981311	1.1349
INTS5	Integrator complex subunit 5 OS=Homo sapiens OX=9606 GN=INTS5 PE=1 SV=1	Q6P9B9	3	1.02625	1.02436	0.931194
INTS7	Integrator complex subunit 7 OS=Homo sapiens OX=9606 GN=INTS7 PE=1 SV=1	Q9NVH2	4	0.997762	1.05052	0.939495
INTS9	Integrator complex subunit 9 OS=Homo sapiens OX=9606 GN=INTS9 PE=1 SV=2	Q9NV88	2	1.07255	0.977994	1.4442
IPO11	Importin-11 OS=Homo sapiens OX=9606 GN=IPO11 PE=1 SV=1	Q9UI26	4	1.08088	0.9806	0.995807
IPO4	Importin-4 OS=Homo sapiens OX=9606 GN=IPO4 PE=1 SV=2	Q8TEX9	16	1.05279	0.977041	1.00842
IPO5	Importin-5 OS=Homo sapiens OX=9606 GN=IPO5 PE=1 SV=4	O00410	42	1.0738	0.969472	0.928558
IPO7	Importin-7 OS=Homo sapiens OX=9606 GN=IPO7 PE=1 SV=1	O95373	12	1.14133	0.97659	1.13697
IPO8	Importin-8 OS=Homo sapiens OX=9606 GN=IPO8 PE=1 SV=2	O15397	5	1.27159	1.00481	1.19483
IPO9	Importin-9 OS=Homo sapiens OX=9606 GN=IPO9 PE=1 SV=3	Q96P70	12	1.06271	0.958964	1.29341
IQCE	IQ domain-containing protein E OS=Homo sapiens OX=9606 GN=IQCE PE=1 SV=2	Q6IPM2	3	1.48946	1.18221	1.60476
IQGAP1	Ras GTPase-activating-like protein IQGAP1 OS=Homo sapiens OX=9606 GN=IQGAP1 PE=1 SV=1	P46940	33	1.09968	1.04215	1.19093
IQGAP2	Ras GTPase-activating-like protein IQGAP2 OS=Homo sapiens OX=9606 GN=IQGAP2 PE=1 SV=4	Q13576	2	1.07684	0.961136	1.14228
IRF2BP1	Interferon regulatory factor 2-binding protein 1 OS=Homo sapiens OX=9606 GN=IRF2BP1 PE=1 SV=1	Q8IU81	9	1.08365	1.04386	1.06942
IRF2BP2	Interferon regulatory factor 2-binding protein 2 OS=Homo sapiens OX=9606 GN=IRF2BP2 PE=1 SV=2	Q7Z5L9	3	1.01441	0.807672	1.11391
IRGQ	Immunity-related GTPase family Q protein OS=Homo sapiens OX=9606 GN=IRGQ PE=1 SV=1	Q8WZA9	4	1.03219	1.07913	1.19056
IRS4	Insulin receptor substrate 4 OS=Homo sapiens OX=9606 GN=IRS4 PE=1 SV=1	O14654	39	1.0094	0.791754	1.20579
ISOC1	Isochorismatase domain-containing protein 1 OS=Homo sapiens OX=9606 GN=ISOC1 PE=1 SV=3	Q96CN7	11	1.08494	1.02912	0.973535
IST1	IST1 homolog OS=Homo sapiens OX=9606 GN=IST1 PE=1 SV=1	P53990	12	1.12236	1.05591	1.02003
ISY1	Pre-mRNA-splicing factor ISY1 homolog OS=Homo sapiens OX=9606 GN=ISY1 PE=1 SV=3	Q9ULR0	5	1.0807	0.995088	1.121
ITCH	E3 ubiquitin-protein ligase Itchy homolog OS=Homo sapiens OX=9606 GN=ITCH PE=1 SV=2	Q96J02	4	1.16103	1.08008	0.951431
ITGB1	Integrin beta-1 OS=Homo sapiens OX=9606 GN=ITGB1 PE=1 SV=2	P05556	9	1.0403	0.978518	1.17579
ITIH2	Inter-alpha-trypsin inhibitor heavy chain H2 OS=Homo sapiens OX=9606 GN=ITIH2 PE=1 SV=2	P19823	15	1.03806	1.22971	1.48601
ITIH3	Inter-alpha-trypsin inhibitor heavy chain H3 OS=Homo sapiens OX=9606 GN=ITIH3 PE=1 SV=2	Q06033	7	1.09	1.32836	1.73425
ITIH4	Inter-alpha-trypsin inhibitor heavy chain H4 OS=Homo sapiens OX=9606 GN=ITIH4 PE=1 SV=4	Q14624	4	1.06053	1.45287	1.54877
ITPA	Inosine triphosphate pyrophosphatase OS=Homo sapiens OX=9606 GN=ITPA PE=1 SV=2	Q9BY32	12	0.994143	1.00311	0.871312
IVD	Isovaleryl-CoA dehydrogenase, mitochondrial OS=Homo sapiens OX=9606 GN=IVD PE=1 SV=2	P26440	7	0.886091	0.816216	0.73056
IWS1	Protein IWS1 homolog OS=Homo sapiens OX=9606 GN=IWS1 PE=1 SV=2	Q96ST2	3	1.01751	1.04693	1.08615
JAGN1	Protein jagunal homolog 1 OS=Homo sapiens OX=9606 GN=JAGN1 PE=1 SV=1	Q8N5M9	3	1.18739	1.15133	1.12643
JAKMIP2	Janus kinase and microtubule-interacting protein 2 OS=Homo sapiens OX=9606 GN=JAKMIP2 PE=1 SV=1	Q96AA8	3	1.17893	1.07106	1.13432
JMJD6	Bifunctional arginine demethylase and lysyl-hydroxylase JMJD6 OS=Homo sapiens OX=9606 GN=JMJD6 PE=1 SV=1	Q6NYC1	11	1.02098	1.05694	1.00277
JPT1	Jupiter microtubule associated homolog 1 OS=Homo sapiens OX=9606 GN=JPT1 PE=1 SV=3	Q9UK76	5	1.10419	1.08475	0.960577
JPT2	Jupiter microtubule associated homolog 2 OS=Homo sapiens OX=9606 GN=JPT2 PE=1 SV=1	Q9H910	29	1.04213	1.00548	1.00965
JTB	Protein JTB OS=Homo sapiens OX=9606 GN=JTB PE=1 SV=1	O76095	2	0.934111	0.837493	0.859473
JUP	Junction plakoglobin OS=Homo sapiens OX=9606 GN=JUP PE=1 SV=3	P14923	2	1.07468	1.09907	1.06926
KARS	Lysine--tRNA ligase OS=Homo sapiens OX=9606 GN=KARS PE=1 SV=3	Q15046	79	1.07716	1.03691	1.03876
KAT2B	Histone acetyltransferase KAT2B OS=Homo sapiens OX=9606 GN=KAT2B PE=1 SV=3	Q92831	7	1.60661	1.81224	3.1915
KATNA1	Katanin p60 ATPase-containing subunit A1 OS=Homo sapiens OX=9606 GN=KATNA1 PE=1 SV=1	O75449	2	1.16106	1.05986	1.21477
KCTD12	BTB/POZ domain-containing protein KCTD12 OS=Homo sapiens OX=9606 GN=KCTD12 PE=1 SV=1	Q96CX2	36	1.13256	1.02579	1.38903
KCTD3	BTB/POZ domain-containing protein KCTD3 OS=Homo sapiens OX=9606 GN=KCTD3 PE=1 SV=2	Q9Y597	2	1.01196	0.841457	1.06051
KCTD5	BTB/POZ domain-containing protein KCTD5 OS=Homo sapiens OX=9606 GN=KCTD5 PE=1 SV=1	Q9NXV2	2	1.06725	0.952021	0.88666
KDELR1	ER lumen protein-retaining receptor 1 OS=Homo sapiens OX=9606 GN=KDELR1 PE=1 SV=1	P24390	8	1.00836	1.05631	0.819853
KDM1A	Lysine-specific histone demethylase 1A OS=Homo sapiens OX=9606 GN=KDM1A PE=1 SV=2	O60341	8	1.09977	1.07598	1.08037
KDM3B	Lysine-specific demethylase 3B OS=Homo sapiens OX=9606 GN=KDM3B PE=1 SV=2	Q7LBC6	6	1.09336	1.03013	1.05025
KDM5C	Lysine-specific demethylase 5C OS=Homo sapiens OX=9606 GN=KDM5C PE=1 SV=2	P41229	2	1.39211	1.12292	1.80507
KDSR	3-ketodihydrosphingosine reductase OS=Homo sapiens OX=9606 GN=KDSR PE=1 SV=1	Q06136	2	1.123	1.06165	1.14418
KHDRBS1	KH domain-containing, RNA-binding, signal transduction-associated protein 1 OS=Homo sapiens OX=9606 GN=KHDRBS1 PE=1 SV=1	Q07666	55	1.04402	1.01643	0.933338
KHSRP	Far upstream element-binding protein 2 OS=Homo sapiens OX=9606 GN=KHSRP PE=1 SV=4	Q92945	131	0.997887	1.0028	0.975597
KIAA0087	Uncharacterized protein KIAA0087 OS=Homo sapiens OX=9606 GN=KIAA0087 PE=2 SV=1	Q14695	3	1.18837	1.02492	1.09689
KIAA1143	Uncharacterized protein KIAA1143 OS=Homo sapiens OX=9606 GN=KIAA1143 PE=1 SV=2	Q96AT1	4	1.01517	0.954998	1.12836
KIF11	Kinesin-like protein KIF11 OS=Homo sapiens OX=9606 GN=KIF11 PE=1 SV=2	P52732	23	1.06115	1.04299	1.08684
KIF18B	Kinesin-like protein KIF18B OS=Homo sapiens OX=9606 GN=KIF18B PE=1 SV=4	Q86Y91	2	0.818083	0.906459	0.87988
KIF1B	Kinesin-like protein KIF1B OS=Homo sapiens OX=9606 GN=KIF1B PE=1 SV=5	O60333	3	1.16886	1.22668	1.13267
KIF1BP	KIF1-binding protein OS=Homo sapiens OX=9606 GN=KIF1BP PE=1 SV=1	Q96EK5	10	1.08602	0.986982	1.07527
KIF1C	Kinesin-like protein KIF1C OS=Homo sapiens OX=9606 GN=KIF1C PE=1 SV=3	O43896	2	1.16027	1.128	1.20583
KIF20B	Kinesin-like protein KIF20B OS=Homo sapiens OX=9606 GN=KIF20B PE=1 SV=3	Q96Q89	3	0.990976	1.24194	0.959583
KIF21A	Kinesin-like protein KIF21A OS=Homo sapiens OX=9606 GN=KIF21A PE=1 SV=2	Q7Z4S6	3	1.10474	0.996491	1.08517
KIF23	Kinesin-like protein KIF23 OS=Homo sapiens OX=9606 GN=KIF23 PE=1 SV=3	Q02241	3	1.09804	1.14196	1.08973
KIF2A	Kinesin-like protein KIF2A OS=Homo sapiens OX=9606 GN=KIF2A PE=1 SV=3	O00139	16	1.10075	1.04371	1.01475
KIF2C	Kinesin-like protein KIF2C OS=Homo sapiens OX=9606 GN=KIF2C PE=1 SV=2	Q99661	3	1.09448	1.03268	1.02402
KIF3A	Kinesin-like protein KIF3A OS=Homo sapiens OX=9606 GN=KIF3A PE=1 SV=4	Q9Y496	6	1.08372	1.06758	1.10856
KIF3C	Kinesin-like protein KIF3C OS=Homo sapiens OX=9606 GN=KIF3C PE=1 SV=3	O14782	4	1.13906	0.982069	1.08383
KIF4A	Chromosome-associated kinesin KIF4A OS=Homo sapiens OX=9606 GN=KIF4A PE=1 SV=3	O95239	4	1.02431	0.996611	0.972101
KIF5A	Kinesin heavy chain isoform 5A OS=Homo sapiens OX=9606 GN=KIF5A PE=1 SV=2	Q12840	20	1.07405	1.02523	1.12969
KIF5B	Kinesin-1 heavy chain OS=Homo sapiens OX=9606 GN=KIF5B PE=1 SV=1	P33176	73	1.06515	1.04506	1.13808
KIF5C	Kinesin heavy chain isoform 5C OS=Homo sapiens OX=9606 GN=KIF5C PE=1 SV=1	O60282	23	1.07906	1.04034	1.13324
KIF7	Kinesin-like protein KIF7 OS=Homo sapiens OX=9606 GN=KIF7 PE=1 SV=2	Q2M1P5	5	1.03247	1.16911	0.996913
KIFC1	Kinesin-like protein KIFC1 OS=Homo sapiens OX=9606 GN=KIFC1 PE=1 SV=2	Q9BW19	2	0.887349	0.981606	0.964315
KIN	DNA/RNA-binding protein KIN17 OS=Homo sapiens OX=9606 GN=KIN PE=1 SV=2	O60870	5	1.02024	0.978797	1.03832
KLC1	Kinesin light chain 1 OS=Homo sapiens OX=9606 GN=KLC1 PE=1 SV=2	Q07866	20	1.12164	1.05527	1.10698
KLC2	Kinesin light chain 2 OS=Homo sapiens OX=9606 GN=KLC2 PE=1 SV=1	Q9H0B6	9	1.10639	1.05039	1.05981
KLC4	Kinesin light chain 4 OS=Homo sapiens OX=9606 GN=KLC4 PE=1 SV=3	Q9NSK0	4	0.956925	1.20062	1.0448
KNSTRN	Small kinetochore-associated protein OS=Homo sapiens OX=9606 GN=KNSTRN PE=1 SV=2	Q9Y448	3	1.00671	0.883996	1.04585
KPNA1	Importin subunit alpha-5 OS=Homo sapiens OX=9606 GN=KPNA1 PE=1 SV=3	P52294	10	1.0448	1.08891	1.06669
KPNA2	Importin subunit alpha-1 OS=Homo sapiens OX=9606 GN=KPNA2 PE=1 SV=1	P52292	55	1.06741	1.07724	0.949792
KPNA3	Importin subunit alpha-4 OS=Homo sapiens OX=9606 GN=KPNA3 PE=1 SV=2	O00505	8	1.06893	0.974567	0.920488
KPNA4	Importin subunit alpha-3 OS=Homo sapiens OX=9606 GN=KPNA4 PE=1 SV=1	O00629	16	1.09524	0.997797	0.956562
KPNA5	Importin subunit alpha-6 OS=Homo sapiens OX=9606 GN=KPNA5 PE=1 SV=2	O15131	3	1.03173	1.13356	1.04885
KPNA6	Importin subunit alpha-7 OS=Homo sapiens OX=9606 GN=KPNA6 PE=1 SV=1	O60684	14	1.06284	1.03503	0.933481
KPNB1	Importin subunit beta-1 OS=Homo sapiens OX=9606 GN=KPNB1 PE=1 SV=2	Q14974	72	1.07067	1.03395	0.926277
KRI1	Protein KRI1 homolog OS=Homo sapiens OX=9606 GN=KRI1 PE=1 SV=3	Q8N9T8	12	1.05169	0.982326	1.0476
KRR1	KRR1 small subunit processome component homolog OS=Homo sapiens OX=9606 GN=KRR1 PE=1 SV=4	Q13601	7	1.01442	0.997258	0.952312
KTN1	Kinectin OS=Homo sapiens OX=9606 GN=KTN1 PE=1 SV=1	Q86UP2	43	1.05988	0.998063	1.09512
KYAT3	Kynurenine--oxoglutarate transaminase 3 OS=Homo sapiens OX=9606 GN=KYAT3 PE=1 SV=1	Q6YP21	6	0.992852	1.00234	0.893547
LACTB2	Endoribonuclease LACTB2 OS=Homo sapiens OX=9606 GN=LACTB2 PE=1 SV=2	Q53H82	3	1.07926	1.00702	1.06217
LAD1	Ladinin-1 OS=Homo sapiens OX=9606 GN=LAD1 PE=1 SV=2	O00515	2	0.842482	0.622715	0.766308
LAMA3	Laminin subunit alpha-3 OS=Homo sapiens OX=9606 GN=LAMA3 PE=1 SV=2	Q16787	2	1.67319	1.31531	2.17817
LAMB1	Laminin subunit beta-1 OS=Homo sapiens OX=9606 GN=LAMB1 PE=1 SV=2	P07942	2	1.21057	1.0826	1.25346
LAMC1	Laminin subunit gamma-1 OS=Homo sapiens OX=9606 GN=LAMC1 PE=1 SV=3	P11047	4	1.19199	0.982809	1.19968
LAMP1	Lysosome-associated membrane glycoprotein 1 OS=Homo sapiens OX=9606 GN=LAMP1 PE=1 SV=3	P11279	12	1.07527	1.07409	1.00145
LAMP2	Lysosome-associated membrane glycoprotein 2 OS=Homo sapiens OX=9606 GN=LAMP2 PE=1 SV=2	P13473	5	1.18409	1.18257	1.44998
LAMTOR1	Ragulator complex protein LAMTOR1 OS=Homo sapiens OX=9606 GN=LAMTOR1 PE=1 SV=2	Q6IAA8	7	1.14902	1.08025	1.19058
LAMTOR2	Ragulator complex protein LAMTOR2 OS=Homo sapiens OX=9606 GN=LAMTOR2 PE=1 SV=1	Q9Y2Q5	6	0.989035	0.912986	0.867314
LAMTOR3	Ragulator complex protein LAMTOR3 OS=Homo sapiens OX=9606 GN=LAMTOR3 PE=1 SV=1	Q9UHA4	5	0.924493	1.07867	0.874955
LAMTOR5	Ragulator complex protein LAMTOR5 OS=Homo sapiens OX=9606 GN=LAMTOR5 PE=1 SV=1	O43504	4	0.994433	1.06989	0.954199
LANCL2	LanC-like protein 2 OS=Homo sapiens OX=9606 GN=LANCL2 PE=1 SV=1	Q9NS86	2	1.38587	1.0636	1.36425
LAP3	Cytosol aminopeptidase OS=Homo sapiens OX=9606 GN=LAP3 PE=1 SV=3	P28838	40	1.01377	1.00258	0.965975
LARP1	La-related protein 1 OS=Homo sapiens OX=9606 GN=LARP1 PE=1 SV=2	Q6PKG0	52	1.04076	1.04387	1.04606
LARP1B	La-related protein 1B OS=Homo sapiens OX=9606 GN=LARP1B PE=1 SV=2	Q659C4	7	0.991566	1.01911	0.993903
LARP4	La-related protein 4 OS=Homo sapiens OX=9606 GN=LARP4 PE=1 SV=3	Q71RC2	19	1.09469	0.995909	0.968681
LARP4B	La-related protein 4B OS=Homo sapiens OX=9606 GN=LARP4B PE=1 SV=3	Q92615	14	0.908285	0.869454	0.827709
LARP7	La-related protein 7 OS=Homo sapiens OX=9606 GN=LARP7 PE=1 SV=1	Q4G0J3	17	1.01549	1.00786	1.00461
LARS	Leucine--tRNA ligase, cytoplasmic OS=Homo sapiens OX=9606 GN=LARS PE=1 SV=2	Q9P2J5	89	1.04004	1.02808	1.11641
LARS2	Probable leucine--tRNA ligase, mitochondrial OS=Homo sapiens OX=9606 GN=LARS2 PE=1 SV=2	Q15031	9	1.09119	1.04909	0.996102
LAS1L	Ribosomal biogenesis protein LAS1L OS=Homo sapiens OX=9606 GN=LAS1L PE=1 SV=2	Q9Y4W2	8	1.27009	1.00258	1.12001
LASP1	LIM and SH3 domain protein 1 OS=Homo sapiens OX=9606 GN=LASP1 PE=1 SV=2	Q14847	9	0.984663	1.05466	1.13117
LBR	Delta(14)-sterol reductase OS=Homo sapiens OX=9606 GN=LBR PE=1 SV=2	Q14739	27	1.08919	1.08688	1.2316
LCLAT1	Lysocardiolipin acyltransferase 1 OS=Homo sapiens OX=9606 GN=LCLAT1 PE=1 SV=1	Q6UWP7	3	1.03435	1.02546	1.0805
LCMT1	Leucine carboxyl methyltransferase 1 OS=Homo sapiens OX=9606 GN=LCMT1 PE=1 SV=2	Q9UIC8	5	1.08574	1.07513	1.00945
LCP1	Plastin-2 OS=Homo sapiens OX=9606 GN=LCP1 PE=1 SV=6	P13796	17	1.06937	1.04	1.21543
LDHA	L-lactate dehydrogenase A chain OS=Homo sapiens OX=9606 GN=LDHA PE=1 SV=2	P00338	137	1.01733	0.989868	0.920605
LDHB	L-lactate dehydrogenase B chain OS=Homo sapiens OX=9606 GN=LDHB PE=1 SV=2	P07195	175	0.992254	0.998605	0.93322
LEMD3	Inner nuclear membrane protein Man1 OS=Homo sapiens OX=9606 GN=LEMD3 PE=1 SV=2	Q9Y2U8	2	1.05283	0.89307	0.888555
LENG8	Leukocyte receptor cluster member 8 OS=Homo sapiens OX=9606 GN=LENG8 PE=1 SV=3	Q96PV6	2	1.04142	0.977084	1.15298
LEO1	RNA polymerase-associated protein LEO1 OS=Homo sapiens OX=9606 GN=LEO1 PE=1 SV=1	Q8WVC0	3	0.999159	1.04262	0.982335
LETM1	Mitochondrial proton/calcium exchanger protein OS=Homo sapiens OX=9606 GN=LETM1 PE=1 SV=1	O95202	35	1.04457	0.998636	1.03263
LGMN	Legumain OS=Homo sapiens OX=9606 GN=LGMN PE=1 SV=1	Q99538	7	1.01935	1.09849	0.933224
LIG1	DNA ligase 1 OS=Homo sapiens OX=9606 GN=LIG1 PE=1 SV=1	P18858	2	1.03578	1.06652	1.14008
LIG4	DNA ligase 4 OS=Homo sapiens OX=9606 GN=LIG4 PE=1 SV=2	P49917	2	0.996338	1.0366	0.996669
LIMA1	LIM domain and actin-binding protein 1 OS=Homo sapiens OX=9606 GN=LIMA1 PE=1 SV=1	Q9UHB6	12	1.07232	1.00357	1.12754
LIMD1	LIM domain-containing protein 1 OS=Homo sapiens OX=9606 GN=LIMD1 PE=1 SV=1	Q9UGP4	4	1.06259	1.12505	0.987167
LIMD2	LIM domain-containing protein 2 OS=Homo sapiens OX=9606 GN=LIMD2 PE=1 SV=1	Q9BT23	2	1.04472	1.00292	1.0423
LIMS1	LIM and senescent cell antigen-like-containing domain protein 1 OS=Homo sapiens OX=9606 GN=LIMS1 PE=1 SV=4	P48059	6	1.03079	1.10487	1.01779
LIN28B	Protein lin-28 homolog B OS=Homo sapiens OX=9606 GN=LIN28B PE=1 SV=1	Q6ZN17	5	1.0126	0.992398	0.960411
LIN7C	Protein lin-7 homolog C OS=Homo sapiens OX=9606 GN=LIN7C PE=1 SV=1	Q9NUP9	7	1.12334	1.02697	1.26355
LLGL1	Lethal(2) giant larvae protein homolog 1 OS=Homo sapiens OX=9606 GN=LLGL1 PE=1 SV=3	Q15334	4	1.18096	1.00897	1.20636
LMAN1	Protein ERGIC-53 OS=Homo sapiens OX=9606 GN=LMAN1 PE=1 SV=2	P49257	30	1.1116	1.02276	1.0255
LMAN2	Vesicular integral-membrane protein VIP36 OS=Homo sapiens OX=9606 GN=LMAN2 PE=1 SV=1	Q12907	17	1.0118	1.03882	0.952537
LMAN2L	VIP36-like protein OS=Homo sapiens OX=9606 GN=LMAN2L PE=1 SV=1	Q9H0V9	3	1.13431	1.13055	1.1858
LMNA	Prelamin-A/C OS=Homo sapiens OX=9606 GN=LMNA PE=1 SV=1	P02545	35	1.11887	1.08607	1.23363
LMNB1	Lamin-B1 OS=Homo sapiens OX=9606 GN=LMNB1 PE=1 SV=2	P20700	109	1.04698	0.952882	0.984237
LMNB2	Lamin-B2 OS=Homo sapiens OX=9606 GN=LMNB2 PE=1 SV=4	Q03252	68	1.09051	1.00303	1.05654
LNPK	Endoplasmic reticulum junction formation protein lunapark OS=Homo sapiens OX=9606 GN=LNPK PE=1 SV=2	Q9C0E8	3	1.03317	1.03928	1.04874
LONP1	Lon protease homolog, mitochondrial OS=Homo sapiens OX=9606 GN=LONP1 PE=1 SV=2	P36776	24	1.01831	1.02298	1.02823
LPCAT1	Lysophosphatidylcholine acyltransferase 1 OS=Homo sapiens OX=9606 GN=LPCAT1 PE=1 SV=2	Q8NF37	10	1.0352	1.0023	0.910746
LRBA	Lipopolysaccharide-responsive and beige-like anchor protein OS=Homo sapiens OX=9606 GN=LRBA PE=1 SV=4	P50851	12	1.04496	1.01336	1.01582
LRCH3	Leucine-rich repeat and calponin homology domain-containing protein 3 OS=Homo sapiens OX=9606 GN=LRCH3 PE=1 SV=2	Q96II8	4	1.34231	1.09628	1.44893
LRP4	Low-density lipoprotein receptor-related protein 4 OS=Homo sapiens OX=9606 GN=LRP4 PE=1 SV=4	O75096	4	1.70793	1.62179	2.06055
LRPAP1	Alpha-2-macroglobulin receptor-associated protein OS=Homo sapiens OX=9606 GN=LRPAP1 PE=1 SV=1	P30533	14	1.08937	1.13576	1.09368
LRPPRC	Leucine-rich PPR motif-containing protein, mitochondrial OS=Homo sapiens OX=9606 GN=LRPPRC PE=1 SV=3	P42704	103	1.06455	1.04628	0.984759
LRRC40	Leucine-rich repeat-containing protein 40 OS=Homo sapiens OX=9606 GN=LRRC40 PE=1 SV=1	Q9H9A6	19	1.04213	1.07351	0.952087
LRRC47	Leucine-rich repeat-containing protein 47 OS=Homo sapiens OX=9606 GN=LRRC47 PE=1 SV=1	Q8N1G4	11	1.08763	1.05915	1.01109
LRRC59	Leucine-rich repeat-containing protein 59 OS=Homo sapiens OX=9606 GN=LRRC59 PE=1 SV=1	Q96AG4	39	0.974225	0.982507	0.788194
LRRFIP1	Leucine-rich repeat flightless-interacting protein 1 OS=Homo sapiens OX=9606 GN=LRRFIP1 PE=1 SV=2	Q32MZ4	5	1.15897	1.01903	1.2793
LRRFIP2	Leucine-rich repeat flightless-interacting protein 2 OS=Homo sapiens OX=9606 GN=LRRFIP2 PE=1 SV=1	Q9Y608	4	1.19295	0.996535	1.13503
LRWD1	Leucine-rich repeat and WD repeat-containing protein 1 OS=Homo sapiens OX=9606 GN=LRWD1 PE=1 SV=2	Q9UFC0	3	0.99731	1.02311	0.988522
LSG1	Large subunit GTPase 1 homolog OS=Homo sapiens OX=9606 GN=LSG1 PE=1 SV=2	Q9H089	3	0.998037	0.963614	0.979
LSM1	U6 snRNA-associated Sm-like protein LSm1 OS=Homo sapiens OX=9606 GN=LSM1 PE=1 SV=1	O15116	4	1.06417	0.998859	1.04181
LSM12	Protein LSM12 homolog OS=Homo sapiens OX=9606 GN=LSM12 PE=1 SV=2	Q3MHD2	13	1.07794	1.01848	0.973676
LSM14A	Protein LSM14 homolog A OS=Homo sapiens OX=9606 GN=LSM14A PE=1 SV=3	Q8ND56	8	1.09588	0.989885	1.14833
LSM14B	Protein LSM14 homolog B OS=Homo sapiens OX=9606 GN=LSM14B PE=1 SV=1	Q9BX40	5	0.969953	0.916543	0.90698
LSM2	U6 snRNA-associated Sm-like protein LSm2 OS=Homo sapiens OX=9606 GN=LSM2 PE=1 SV=1	Q9Y333	11	0.903842	1.01819	0.788852
LSM3	U6 snRNA-associated Sm-like protein LSm3 OS=Homo sapiens OX=9606 GN=LSM3 PE=1 SV=2	P62310	5	0.934379	0.996973	0.754716
LSM4	U6 snRNA-associated Sm-like protein LSm4 OS=Homo sapiens OX=9606 GN=LSM4 PE=1 SV=1	Q9Y4Z0	8	1.12189	1.0454	1.0339
LSM5	U6 snRNA-associated Sm-like protein LSm5 OS=Homo sapiens OX=9606 GN=LSM5 PE=1 SV=3	Q9Y4Y9	4	1.26518	1.49592	1.11003
LSM6	U6 snRNA-associated Sm-like protein LSm6 OS=Homo sapiens OX=9606 GN=LSM6 PE=1 SV=1	P62312	9	1.03496	1.01535	0.961204
LSM7	U6 snRNA-associated Sm-like protein LSm7 OS=Homo sapiens OX=9606 GN=LSM7 PE=1 SV=1	Q9UK45	8	0.977388	1.00454	0.947796
LSM8	U6 snRNA-associated Sm-like protein LSm8 OS=Homo sapiens OX=9606 GN=LSM8 PE=1 SV=3	O95777	13	1.09318	1.02252	1.09324
LSR	Lipolysis-stimulated lipoprotein receptor OS=Homo sapiens OX=9606 GN=LSR PE=1 SV=4	Q86X29	3	1.1912	1.02038	0.899276
LTA4H	Leukotriene A-4 hydrolase OS=Homo sapiens OX=9606 GN=LTA4H PE=1 SV=2	P09960	70	1.04976	1.03426	0.947186
LTF	Lactotransferrin OS=Homo sapiens OX=9606 GN=LTF PE=1 SV=6	P02788	26	0.987796	1.28333	1.42173
LTV1	Protein LTV1 homolog OS=Homo sapiens OX=9606 GN=LTV1 PE=1 SV=1	Q96GA3	9	1.02045	0.914836	1.06854
LUC7L	Putative RNA-binding protein Luc7-like 1 OS=Homo sapiens OX=9606 GN=LUC7L PE=1 SV=1	Q9NQ29	28	1.07956	1.02147	0.934991
LUC7L2	Putative RNA-binding protein Luc7-like 2 OS=Homo sapiens OX=9606 GN=LUC7L2 PE=1 SV=2	Q9Y383	62	1.09731	1.03766	0.998942
LUC7L3	Luc7-like protein 3 OS=Homo sapiens OX=9606 GN=LUC7L3 PE=1 SV=2	O95232	25	1.05039	1.01765	1.01879
LYAR	Cell growth-regulating nucleolar protein OS=Homo sapiens OX=9606 GN=LYAR PE=1 SV=2	Q9NX58	13	0.945096	0.954356	0.801514
LYPLA1	Acyl-protein thioesterase 1 OS=Homo sapiens OX=9606 GN=LYPLA1 PE=1 SV=1	O75608	12	1.11027	1.07831	0.958635
LYPLA2	Acyl-protein thioesterase 2 OS=Homo sapiens OX=9606 GN=LYPLA2 PE=1 SV=1	O95372	7	0.959899	1.01778	0.881405
LYRM7	Complex III assembly factor LYRM7 OS=Homo sapiens OX=9606 GN=LYRM7 PE=1 SV=1	Q5U5X0	5	1.02099	0.978495	1.04883
LYST	Lysosomal-trafficking regulator OS=Homo sapiens OX=9606 GN=LYST PE=1 SV=3	Q99698	3	0.981048	0.982984	0.920887
LZTFL1	Leucine zipper transcription factor-like protein 1 OS=Homo sapiens OX=9606 GN=LZTFL1 PE=1 SV=1	Q9NQ48	13	1.04201	1.08541	0.956191
M6PR	Cation-dependent mannose-6-phosphate receptor OS=Homo sapiens OX=9606 GN=M6PR PE=1 SV=1	P20645	8	1.13612	1.04141	1.23038
MACF1	Microtubule-actin cross-linking factor 1, isoforms 1/2/3/5 OS=Homo sapiens OX=9606 GN=MACF1 PE=1 SV=4	Q9UPN3	11	1.13427	1.04862	1.29115
MACROD1	ADP-ribose glycohydrolase MACROD1 OS=Homo sapiens OX=9606 GN=MACROD1 PE=1 SV=2	Q9BQ69	3	1.02949	0.955215	1.04981
MAD1L1	Mitotic spindle assembly checkpoint protein MAD1 OS=Homo sapiens OX=9606 GN=MAD1L1 PE=1 SV=2	Q9Y6D9	6	1.06123	0.953244	1.01601
MAD2L1	Mitotic spindle assembly checkpoint protein MAD2A OS=Homo sapiens OX=9606 GN=MAD2L1 PE=1 SV=1	Q13257	14	1.02854	0.995392	0.978417
MAGED1	Melanoma-associated antigen D1 OS=Homo sapiens OX=9606 GN=MAGED1 PE=1 SV=3	Q9Y5V3	8	1.06832	0.953138	1.16317
MAGED2	Melanoma-associated antigen D2 OS=Homo sapiens OX=9606 GN=MAGED2 PE=1 SV=2	Q9UNF1	9	1.07319	0.950862	1.1407
MAGOH	Protein mago nashi homolog OS=Homo sapiens OX=9606 GN=MAGOH PE=1 SV=1	P61326	35	1.02521	1.04575	0.908068
MAGOHB	Protein mago nashi homolog 2 OS=Homo sapiens OX=9606 GN=MAGOHB PE=1 SV=1	Q96A72	35	1.02521	1.04575	0.908068
MAGT1	Magnesium transporter protein 1 OS=Homo sapiens OX=9606 GN=MAGT1 PE=1 SV=1	Q9H0U3	3	1.15905	0.918312	1.08885
MAIP1	m-AAA protease-interacting protein 1, mitochondrial OS=Homo sapiens OX=9606 GN=MAIP1 PE=1 SV=1	Q8WWC4	5	1.05933	1.04473	0.967454
MAK16	Protein MAK16 homolog OS=Homo sapiens OX=9606 GN=MAK16 PE=1 SV=2	Q9BXY0	5	0.99033	0.95833	1.08387
MAN2B1	Lysosomal alpha-mannosidase OS=Homo sapiens OX=9606 GN=MAN2B1 PE=1 SV=3	O00754	2	0.917136	1.17826	0.958107
MANF	Mesencephalic astrocyte-derived neurotrophic factor OS=Homo sapiens OX=9606 GN=MANF PE=1 SV=3	P55145	33	0.97239	0.871941	0.745623
MAP1A	Microtubule-associated protein 1A OS=Homo sapiens OX=9606 GN=MAP1A PE=1 SV=6	P78559	2	0.994872	1.14156	0.863414
MAP1B	Microtubule-associated protein 1B OS=Homo sapiens OX=9606 GN=MAP1B PE=1 SV=2	P46821	24	1.02405	1.07742	0.973663
MAP1S	Microtubule-associated protein 1S OS=Homo sapiens OX=9606 GN=MAP1S PE=1 SV=2	Q66K74	8	0.935049	1.01754	0.962073
MAP2K1	Dual specificity mitogen-activated protein kinase kinase 1 OS=Homo sapiens OX=9606 GN=MAP2K1 PE=1 SV=2	Q02750	15	1.0123	1.01728	1.03812
MAP2K2	Dual specificity mitogen-activated protein kinase kinase 2 OS=Homo sapiens OX=9606 GN=MAP2K2 PE=1 SV=1	P36507	16	0.903299	0.943741	0.874064
MAP2K3	Dual specificity mitogen-activated protein kinase kinase 3 OS=Homo sapiens OX=9606 GN=MAP2K3 PE=1 SV=2	P46734	7	1.03013	1.00905	0.934157
MAP2K4	Dual specificity mitogen-activated protein kinase kinase 4 OS=Homo sapiens OX=9606 GN=MAP2K4 PE=1 SV=1	P45985	2	1.02043	1.00517	0.884348
MAP2K6	Dual specificity mitogen-activated protein kinase kinase 6 OS=Homo sapiens OX=9606 GN=MAP2K6 PE=1 SV=1	P52564	3	1.03647	0.96053	1.06089
MAP3K7	Mitogen-activated protein kinase kinase kinase 7 OS=Homo sapiens OX=9606 GN=MAP3K7 PE=1 SV=1	O43318	3	1.05284	1.02988	0.910744
MAP4	Microtubule-associated protein 4 OS=Homo sapiens OX=9606 GN=MAP4 PE=1 SV=3	P27816	114	1.0339	0.978888	1.00504
MAP4K4	Mitogen-activated protein kinase kinase kinase kinase 4 OS=Homo sapiens OX=9606 GN=MAP4K4 PE=1 SV=2	O95819	4	1.05095	1.1015	1.14949
MAP7D1	MAP7 domain-containing protein 1 OS=Homo sapiens OX=9606 GN=MAP7D1 PE=1 SV=1	Q3KQU3	3	1.11695	1.06568	1.10985
MAP7D2	MAP7 domain-containing protein 2 OS=Homo sapiens OX=9606 GN=MAP7D2 PE=1 SV=2	Q96T17	3	1.08054	1.00018	0.93985
MAP7D3	MAP7 domain-containing protein 3 OS=Homo sapiens OX=9606 GN=MAP7D3 PE=1 SV=2	Q8IWC1	5	1.04538	1.08454	1.17476
MAPK1	Mitogen-activated protein kinase 1 OS=Homo sapiens OX=9606 GN=MAPK1 PE=1 SV=3	P28482	10	1.10339	1.07969	1.12401
MAPK14	Mitogen-activated protein kinase 14 OS=Homo sapiens OX=9606 GN=MAPK14 PE=1 SV=3	Q16539	2	0.941891	1.1709	1.01973
MAPK3	Mitogen-activated protein kinase 3 OS=Homo sapiens OX=9606 GN=MAPK3 PE=1 SV=4	P27361	8	0.959104	0.978246	0.878398
MAPK9	Mitogen-activated protein kinase 9 OS=Homo sapiens OX=9606 GN=MAPK9 PE=1 SV=2	P45984	3	1.00424	1.05409	1.05862
MAPKAPK2	MAP kinase-activated protein kinase 2 OS=Homo sapiens OX=9606 GN=MAPKAPK2 PE=1 SV=1	P49137	3	1.01672	0.970629	0.990882
MAPKAPK3	MAP kinase-activated protein kinase 3 OS=Homo sapiens OX=9606 GN=MAPKAPK3 PE=1 SV=1	Q16644	3	1.01672	0.978988	0.985061
MAPRE1	Microtubule-associated protein RP/EB family member 1 OS=Homo sapiens OX=9606 GN=MAPRE1 PE=1 SV=3	Q15691	48	1.01987	1.04009	0.904157
MAPRE2	Microtubule-associated protein RP/EB family member 2 OS=Homo sapiens OX=9606 GN=MAPRE2 PE=1 SV=1	Q15555	31	0.974471	1.03002	0.845012
MAPT	Microtubule-associated protein tau OS=Homo sapiens OX=9606 GN=MAPT PE=1 SV=5	P10636	4	1.04038	0.966635	0.816967
MARC1	Mitochondrial amidoxime-reducing component 1 OS=Homo sapiens OX=9606 GN=MARC1 PE=1 SV=1	Q5VT66	6	1.06418	0.922094	1.29802
MARCKS	Myristoylated alanine-rich C-kinase substrate OS=Homo sapiens OX=9606 GN=MARCKS PE=1 SV=4	P29966	44	1.0289	0.986731	1.20892
MARCKSL1	MARCKS-related protein OS=Homo sapiens OX=9606 GN=MARCKSL1 PE=1 SV=2	P49006	29	1.10554	1.14837	1.17644
MARK2	Serine/threonine-protein kinase MARK2 OS=Homo sapiens OX=9606 GN=MARK2 PE=1 SV=2	Q7KZI7	8	1.086	1.0059	1.03534
MARK3	MAP/microtubule affinity-regulating kinase 3 OS=Homo sapiens OX=9606 GN=MARK3 PE=1 SV=5	P27448	3	1.08752	1.48547	1.21517
MARS	Methionine--tRNA ligase, cytoplasmic OS=Homo sapiens OX=9606 GN=MARS PE=1 SV=2	P56192	37	1.03984	1.01412	1.02851
MAST4	Microtubule-associated serine/threonine-protein kinase 4 OS=Homo sapiens OX=9606 GN=MAST4 PE=1 SV=4	O15021	3	0.987056	1.19216	1.49284
MAT2A	S-adenosylmethionine synthase isoform type-2 OS=Homo sapiens OX=9606 GN=MAT2A PE=1 SV=1	P31153	52	1.0385	0.975216	1.07683
MAT2B	Methionine adenosyltransferase 2 subunit beta OS=Homo sapiens OX=9606 GN=MAT2B PE=1 SV=1	Q9NZL9	5	0.998328	1.0007	1.1484
MATR3	Matrin-3 OS=Homo sapiens OX=9606 GN=MATR3 PE=1 SV=2	P43243	99	1.06087	1.03794	1.08268
MAVS	Mitochondrial antiviral-signaling protein OS=Homo sapiens OX=9606 GN=MAVS PE=1 SV=2	Q7Z434	3	1.10927	0.980815	1.08226
MAX	Protein max OS=Homo sapiens OX=9606 GN=MAX PE=1 SV=1	P61244	3	1.10875	0.952176	1.05678
MAZ	Myc-associated zinc finger protein OS=Homo sapiens OX=9606 GN=MAZ PE=1 SV=1	P56270	4	0.929883	0.776165	0.966132
MBD1	Methyl-CpG-binding domain protein 1 OS=Homo sapiens OX=9606 GN=MBD1 PE=1 SV=2	Q9UIS9	2	1.01067	1.03838	1.12849
MBD3	Methyl-CpG-binding domain protein 3 OS=Homo sapiens OX=9606 GN=MBD3 PE=1 SV=1	O95983	14	1.01563	0.961618	0.992468
MBNL1	Muscleblind-like protein 1 OS=Homo sapiens OX=9606 GN=MBNL1 PE=1 SV=2	Q9NR56	7	0.865728	0.895892	0.897546
MBOAT7	Lysophospholipid acyltransferase 7 OS=Homo sapiens OX=9606 GN=MBOAT7 PE=1 SV=2	Q96N66	2	1.10874	0.978734	1.14292
MCCC2	Methylcrotonoyl-CoA carboxylase beta chain, mitochondrial OS=Homo sapiens OX=9606 GN=MCCC2 PE=1 SV=1	Q9HCC0	22	1.02549	1.02875	1.08321
MCM2	DNA replication licensing factor MCM2 OS=Homo sapiens OX=9606 GN=MCM2 PE=1 SV=4	P49736	92	1.11095	1.02609	1.10715
MCM3	DNA replication licensing factor MCM3 OS=Homo sapiens OX=9606 GN=MCM3 PE=1 SV=3	P25205	87	1.06853	1.03239	1.07764
MCM4	DNA replication licensing factor MCM4 OS=Homo sapiens OX=9606 GN=MCM4 PE=1 SV=5	P33991	80	1.09243	1.0194	1.14705
MCM5	DNA replication licensing factor MCM5 OS=Homo sapiens OX=9606 GN=MCM5 PE=1 SV=5	P33992	48	1.03448	1.0167	1.06733
MCM6	DNA replication licensing factor MCM6 OS=Homo sapiens OX=9606 GN=MCM6 PE=1 SV=1	Q14566	83	1.11239	1.02569	1.14535
MCM7	DNA replication licensing factor MCM7 OS=Homo sapiens OX=9606 GN=MCM7 PE=1 SV=4	P33993	69	1.07437	1.04327	1.10456
MCMBP	Mini-chromosome maintenance complex-binding protein OS=Homo sapiens OX=9606 GN=MCMBP PE=1 SV=2	Q9BTE3	21	1.08011	0.994168	0.955773
MCRIP1	Mapk-regulated corepressor-interacting protein 1 OS=Homo sapiens OX=9606 GN=MCRIP1 PE=1 SV=1	C9JLW8	6	1.01525	1.01459	1.08242
MCTS1	Malignant T-cell-amplified sequence 1 OS=Homo sapiens OX=9606 GN=MCTS1 PE=1 SV=1	Q9ULC4	13	1.05401	1.05968	1.07304
MDC1	Mediator of DNA damage checkpoint protein 1 OS=Homo sapiens OX=9606 GN=MDC1 PE=1 SV=3	Q14676	5	1.11206	1.01613	1.15828
MDH1	Malate dehydrogenase, cytoplasmic OS=Homo sapiens OX=9606 GN=MDH1 PE=1 SV=4	P40925	57	1.02111	1.03538	1.03797
MDH2	Malate dehydrogenase, mitochondrial OS=Homo sapiens OX=9606 GN=MDH2 PE=1 SV=3	P40926	121	1.03953	1.08513	1.01381
MDN1	Midasin OS=Homo sapiens OX=9606 GN=MDN1 PE=1 SV=2	Q9NU22	29	1.01803	1.01486	0.952588
MDP1	Magnesium-dependent phosphatase 1 OS=Homo sapiens OX=9606 GN=MDP1 PE=1 SV=1	Q86V88	2	0.908887	0.925714	0.902122
ME1	NADP-dependent malic enzyme OS=Homo sapiens OX=9606 GN=ME1 PE=1 SV=1	P48163	6	0.967812	1.34598	1.02332
ME2	NAD-dependent malic enzyme, mitochondrial OS=Homo sapiens OX=9606 GN=ME2 PE=1 SV=1	P23368	11	1.1109	1.02636	1.05978
MED1	Mediator of RNA polymerase II transcription subunit 1 OS=Homo sapiens OX=9606 GN=MED1 PE=1 SV=4	Q15648	3	1.05058	1.05885	1.06711
MED14	Mediator of RNA polymerase II transcription subunit 14 OS=Homo sapiens OX=9606 GN=MED14 PE=1 SV=2	O60244	3	1.06794	1.10241	1.11229
MED15	Mediator of RNA polymerase II transcription subunit 15 OS=Homo sapiens OX=9606 GN=MED15 PE=1 SV=2	Q96RN5	2	1.0094	0.966392	0.964642
MED18	Mediator of RNA polymerase II transcription subunit 18 OS=Homo sapiens OX=9606 GN=MED18 PE=1 SV=1	Q9BUE0	3	1.12243	1.10576	1.04383
MED20	Mediator of RNA polymerase II transcription subunit 20 OS=Homo sapiens OX=9606 GN=MED20 PE=1 SV=1	Q9H944	6	1.01477	1.01678	0.945127
MED4	Mediator of RNA polymerase II transcription subunit 4 OS=Homo sapiens OX=9606 GN=MED4 PE=1 SV=1	Q9NPJ6	3	1.15762	1.04886	0.99959
MEMO1	Protein MEMO1 OS=Homo sapiens OX=9606 GN=MEMO1 PE=1 SV=1	Q9Y316	5	1.13851	1.0362	1.16045
MEN1	Menin OS=Homo sapiens OX=9606 GN=MEN1 PE=1 SV=4	O00255	3	1.03442	0.992487	1.0296
MEPCE	7SK snRNA methylphosphate capping enzyme OS=Homo sapiens OX=9606 GN=MEPCE PE=1 SV=1	Q7L2J0	7	1.07027	0.994246	1.07393
MESD	LRP chaperone MESD OS=Homo sapiens OX=9606 GN=MESD PE=1 SV=2	Q14696	3	0.903832	0.940936	0.859815
METAP1	Methionine aminopeptidase 1 OS=Homo sapiens OX=9606 GN=METAP1 PE=1 SV=2	P53582	5	1.09023	1.04032	1.01996
METAP2	Methionine aminopeptidase 2 OS=Homo sapiens OX=9606 GN=METAP2 PE=1 SV=1	P50579	32	1.10393	1.03157	0.959499
METTL1	tRNA (guanine-N(7)-)-methyltransferase OS=Homo sapiens OX=9606 GN=METTL1 PE=1 SV=1	Q9UBP6	4	1.06546	0.97923	1.05451
METTL16	RNA N6-adenosine-methyltransferase METTL16 OS=Homo sapiens OX=9606 GN=METTL16 PE=1 SV=2	Q86W50	3	1.07415	1.35487	1.56446
METTL2B	Methyltransferase-like protein 2B OS=Homo sapiens OX=9606 GN=METTL2B PE=1 SV=3	Q6P1Q9	8	1.07811	1.01821	0.928272
METTL3	N6-adenosine-methyltransferase catalytic subunit OS=Homo sapiens OX=9606 GN=METTL3 PE=1 SV=2	Q86U44	4	1.08906	1.06251	1.07061
METTL5	Methyltransferase-like protein 5 OS=Homo sapiens OX=9606 GN=METTL5 PE=1 SV=1	Q9NRN9	2	0.95981	1.04498	1.00249
MFAP1	Microfibrillar-associated protein 1 OS=Homo sapiens OX=9606 GN=MFAP1 PE=1 SV=2	P55081	4	1.09001	1.02512	1.05043
MFN1	Mitofusin-1 OS=Homo sapiens OX=9606 GN=MFN1 PE=1 SV=3	Q8IWA4	2	1.09471	1.14497	1.11911
MFSD4A	Major facilitator superfamily domain-containing protein 4A OS=Homo sapiens OX=9606 GN=MFSD4A PE=2 SV=3	Q8N468	7	1.05836	0.840793	1.09683
MGME1	Mitochondrial genome maintenance exonuclease 1 OS=Homo sapiens OX=9606 GN=MGME1 PE=1 SV=1	Q9BQP7	5	0.981128	1.01011	0.939577
MGST1	Microsomal glutathione S-transferase 1 OS=Homo sapiens OX=9606 GN=MGST1 PE=1 SV=1	P10620	7	0.984951	1.05247	0.757483
MIA3	Transport and Golgi organization protein 1 homolog OS=Homo sapiens OX=9606 GN=MIA3 PE=1 SV=1	Q5JRA6	15	1.07646	0.94871	1.04413
MICAL3	[F-actin]-monooxygenase MICAL3 OS=Homo sapiens OX=9606 GN=MICAL3 PE=1 SV=2	Q7RTP6	2	1.12971	1.04847	1.04252
MICALL1	MICAL-like protein 1 OS=Homo sapiens OX=9606 GN=MICALL1 PE=1 SV=2	Q8N3F8	5	1.20466	1.01592	1.38777
MICU1	Calcium uptake protein 1, mitochondrial OS=Homo sapiens OX=9606 GN=MICU1 PE=1 SV=1	Q9BPX6	2	1.09476	1.05417	1.08335
MID1	E3 ubiquitin-protein ligase Midline-1 OS=Homo sapiens OX=9606 GN=MID1 PE=1 SV=1	O15344	8	1.08416	0.967485	1.26657
MIDN	Midnolin OS=Homo sapiens OX=9606 GN=MIDN PE=1 SV=2	Q504T8	2	1.07472	1.23968	1.23284
MIEN1	Migration and invasion enhancer 1 OS=Homo sapiens OX=9606 GN=MIEN1 PE=1 SV=1	Q9BRT3	3	1.03563	0.96905	1.13087
MIER1	Mesoderm induction early response protein 1 OS=Homo sapiens OX=9606 GN=MIER1 PE=1 SV=2	Q8N108	4	1.04924	0.996854	0.905276
MIF	Macrophage migration inhibitory factor OS=Homo sapiens OX=9606 GN=MIF PE=1 SV=4	P14174	79	0.990949	1.02931	0.915979
MINDY3	Ubiquitin carboxyl-terminal hydrolase MINDY-3 OS=Homo sapiens OX=9606 GN=MINDY3 PE=1 SV=1	Q9H8M7	3	0.98544	1.01279	0.984013
MINK1	Misshapen-like kinase 1 OS=Homo sapiens OX=9606 GN=MINK1 PE=1 SV=2	Q8N4C8	3	1.04123	1.09992	1.12839
MIOS	GATOR complex protein MIOS OS=Homo sapiens OX=9606 GN=MIOS PE=1 SV=2	Q9NXC5	4	1.09709	0.999744	1.09646
MIS18A	Protein Mis18-alpha OS=Homo sapiens OX=9606 GN=MIS18A PE=1 SV=1	Q9NYP9	2	1.0328	1.03176	1.0053
MKI67	Proliferation marker protein Ki-67 OS=Homo sapiens OX=9606 GN=MKI67 PE=1 SV=2	P46013	6	0.980751	0.819777	1.13109
MKRN1	E3 ubiquitin-protein ligase makorin-1 OS=Homo sapiens OX=9606 GN=MKRN1 PE=1 SV=3	Q9UHC7	2	1.08186	1.11902	1.09646
MKRN2	Probable E3 ubiquitin-protein ligase makorin-2 OS=Homo sapiens OX=9606 GN=MKRN2 PE=1 SV=2	Q9H000	6	1.15825	1.09172	1.02447
MLEC	Malectin OS=Homo sapiens OX=9606 GN=MLEC PE=1 SV=1	Q14165	14	1.05025	1.05258	0.975527
MLST8	Target of rapamycin complex subunit LST8 OS=Homo sapiens OX=9606 GN=MLST8 PE=1 SV=1	Q9BVC4	3	1.04044	0.94219	1.05704
MMAB	Corrinoid adenosyltransferase OS=Homo sapiens OX=9606 GN=MMAB PE=1 SV=1	Q96EY8	2	0.990411	0.934075	1.23793
MMGT1	Membrane magnesium transporter 1 OS=Homo sapiens OX=9606 GN=MMGT1 PE=1 SV=1	Q8N4V1	5	1.06396	1.02848	1.04636
MMS19	MMS19 nucleotide excision repair protein homolog OS=Homo sapiens OX=9606 GN=MMS19 PE=1 SV=2	Q96T76	4	1.46836	1.00816	1.79876
MMTAG2	Multiple myeloma tumor-associated protein 2 OS=Homo sapiens OX=9606 GN=MMTAG2 PE=1 SV=1	Q9BU76	2	0.902182	0.986399	1.18543
MMUT	Methylmalonyl-CoA mutase, mitochondrial OS=Homo sapiens OX=9606 GN=MMUT PE=1 SV=4	P22033	5	1.23171	1.14073	1.27338
MNAT1	CDK-activating kinase assembly factor MAT1 OS=Homo sapiens OX=9606 GN=MNAT1 PE=1 SV=1	P51948	4	1.12425	0.99425	1.01687
MOB1A	MOB kinase activator 1A OS=Homo sapiens OX=9606 GN=MOB1A PE=1 SV=4	Q9H8S9	5	1.10105	1.03286	1.13745
MOB4	MOB-like protein phocein OS=Homo sapiens OX=9606 GN=MOB4 PE=1 SV=1	Q9Y3A3	6	1.04592	0.993376	0.953635
MOGS	Mannosyl-oligosaccharide glucosidase OS=Homo sapiens OX=9606 GN=MOGS PE=1 SV=5	Q13724	9	1.09037	1.04547	1.10333
MORC3	MORC family CW-type zinc finger protein 3 OS=Homo sapiens OX=9606 GN=MORC3 PE=1 SV=3	Q14149	2	0.937176	0.956458	0.803841
MORF4L1	Mortality factor 4-like protein 1 OS=Homo sapiens OX=9606 GN=MORF4L1 PE=1 SV=2	Q9UBU8	9	1.19796	1.04493	1.12366
MORF4L2	Mortality factor 4-like protein 2 OS=Homo sapiens OX=9606 GN=MORF4L2 PE=1 SV=1	Q15014	8	1.09103	0.930491	1.04864
MOV10	Helicase MOV-10 OS=Homo sapiens OX=9606 GN=MOV10 PE=1 SV=2	Q9HCE1	4	1.00483	0.933171	1.10453
MPG	DNA-3-methyladenine glycosylase OS=Homo sapiens OX=9606 GN=MPG PE=1 SV=3	P29372	9	1.08781	0.993544	1.16091
MPHOSPH10	U3 small nucleolar ribonucleoprotein protein MPP10 OS=Homo sapiens OX=9606 GN=MPHOSPH10 PE=1 SV=2	O00566	3	1.17976	1.06839	1.27963
MPI	Mannose-6-phosphate isomerase OS=Homo sapiens OX=9606 GN=MPI PE=1 SV=2	P34949	6	1.04558	0.99714	1.03643
MPP1	55 kDa erythrocyte membrane protein OS=Homo sapiens OX=9606 GN=MPP1 PE=1 SV=2	Q00013	2	1.093	1.27222	1.1402
MPP6	MAGUK p55 subfamily member 6 OS=Homo sapiens OX=9606 GN=MPP6 PE=1 SV=2	Q9NZW5	8	1.03686	1.02618	1.06645
MPST	3-mercaptopyruvate sulfurtransferase OS=Homo sapiens OX=9606 GN=MPST PE=1 SV=3	P25325	13	1.10111	1.06663	1.0861
MRE11	Double-strand break repair protein MRE11 OS=Homo sapiens OX=9606 GN=MRE11 PE=1 SV=3	P49959	7	1.12502	1.06752	2.11003
MRFAP1	MORF4 family-associated protein 1 OS=Homo sapiens OX=9606 GN=MRFAP1 PE=1 SV=1	Q9Y605	9	1.15931	1.03072	1.0522
MRI1	Methylthioribose-1-phosphate isomerase OS=Homo sapiens OX=9606 GN=MRI1 PE=1 SV=1	Q9BV20	19	1.03165	0.978102	0.945886
MRM3	rRNA methyltransferase 3, mitochondrial OS=Homo sapiens OX=9606 GN=MRM3 PE=1 SV=2	Q9HC36	3	1.09809	1.03138	1.0878
MRPL1	39S ribosomal protein L1, mitochondrial OS=Homo sapiens OX=9606 GN=MRPL1 PE=1 SV=2	Q9BYD6	12	1.04296	1.01396	1.01139
MRPL10	39S ribosomal protein L10, mitochondrial OS=Homo sapiens OX=9606 GN=MRPL10 PE=1 SV=3	Q7Z7H8	2	1.07348	0.979418	1.06491
MRPL11	39S ribosomal protein L11, mitochondrial OS=Homo sapiens OX=9606 GN=MRPL11 PE=1 SV=1	Q9Y3B7	7	0.947767	0.986199	0.907847
MRPL12	39S ribosomal protein L12, mitochondrial OS=Homo sapiens OX=9606 GN=MRPL12 PE=1 SV=2	P52815	20	1.09605	1.07319	1.05634
MRPL14	39S ribosomal protein L14, mitochondrial OS=Homo sapiens OX=9606 GN=MRPL14 PE=1 SV=1	Q6P1L8	6	1.00301	1.07675	1.06193
MRPL15	39S ribosomal protein L15, mitochondrial OS=Homo sapiens OX=9606 GN=MRPL15 PE=1 SV=1	Q9P015	6	0.97948	1.01419	0.939882
MRPL16	39S ribosomal protein L16, mitochondrial OS=Homo sapiens OX=9606 GN=MRPL16 PE=1 SV=1	Q9NX20	5	1.16248	1.21007	1.17503
MRPL17	39S ribosomal protein L17, mitochondrial OS=Homo sapiens OX=9606 GN=MRPL17 PE=1 SV=1	Q9NRX2	6	0.975865	1.02393	0.965981
MRPL19	39S ribosomal protein L19, mitochondrial OS=Homo sapiens OX=9606 GN=MRPL19 PE=1 SV=2	P49406	10	1.01465	1.01395	0.967087
MRPL2	39S ribosomal protein L2, mitochondrial OS=Homo sapiens OX=9606 GN=MRPL2 PE=1 SV=2	Q5T653	5	1.02804	1.05481	1.0592
MRPL21	39S ribosomal protein L21, mitochondrial OS=Homo sapiens OX=9606 GN=MRPL21 PE=1 SV=2	Q7Z2W9	6	1.02478	0.968801	1.0884
MRPL22	39S ribosomal protein L22, mitochondrial OS=Homo sapiens OX=9606 GN=MRPL22 PE=1 SV=1	Q9NWU5	6	1.05957	0.962677	1.12648
MRPL23	39S ribosomal protein L23, mitochondrial OS=Homo sapiens OX=9606 GN=MRPL23 PE=1 SV=1	Q16540	7	0.996206	0.922401	0.974274
MRPL24	39S ribosomal protein L24, mitochondrial OS=Homo sapiens OX=9606 GN=MRPL24 PE=1 SV=1	Q96A35	7	1.04837	1.00874	0.979567
MRPL27	39S ribosomal protein L27, mitochondrial OS=Homo sapiens OX=9606 GN=MRPL27 PE=1 SV=1	Q9P0M9	3	0.956163	0.992022	0.875493
MRPL28	39S ribosomal protein L28, mitochondrial OS=Homo sapiens OX=9606 GN=MRPL28 PE=1 SV=4	Q13084	2	1.05783	0.790438	0.945016
MRPL3	39S ribosomal protein L3, mitochondrial OS=Homo sapiens OX=9606 GN=MRPL3 PE=1 SV=1	P09001	9	1.00923	0.996932	1.00091
MRPL30	39S ribosomal protein L30, mitochondrial OS=Homo sapiens OX=9606 GN=MRPL30 PE=1 SV=1	Q8TCC3	4	1.03246	0.95885	0.993014
MRPL34	39S ribosomal protein L34, mitochondrial OS=Homo sapiens OX=9606 GN=MRPL34 PE=1 SV=1	Q9BQ48	2	0.975493	0.938522	0.983765
MRPL37	39S ribosomal protein L37, mitochondrial OS=Homo sapiens OX=9606 GN=MRPL37 PE=1 SV=2	Q9BZE1	4	1.05978	1.01604	1.01213
MRPL38	39S ribosomal protein L38, mitochondrial OS=Homo sapiens OX=9606 GN=MRPL38 PE=1 SV=2	Q96DV4	4	1.03045	1.0142	1.03783
MRPL39	39S ribosomal protein L39, mitochondrial OS=Homo sapiens OX=9606 GN=MRPL39 PE=1 SV=3	Q9NYK5	14	1.04548	1.03987	0.995174
MRPL4	39S ribosomal protein L4, mitochondrial OS=Homo sapiens OX=9606 GN=MRPL4 PE=1 SV=1	Q9BYD3	4	1.10978	1.02956	1.09478
MRPL40	39S ribosomal protein L40, mitochondrial OS=Homo sapiens OX=9606 GN=MRPL40 PE=1 SV=1	Q9NQ50	3	0.986035	0.97578	1.05293
MRPL41	39S ribosomal protein L41, mitochondrial OS=Homo sapiens OX=9606 GN=MRPL41 PE=1 SV=1	Q8IXM3	2	1.01734	1.0261	1.06732
MRPL42	39S ribosomal protein L42, mitochondrial OS=Homo sapiens OX=9606 GN=MRPL42 PE=1 SV=1	Q9Y6G3	3	0.974087	1.06666	0.887604
MRPL43	39S ribosomal protein L43, mitochondrial OS=Homo sapiens OX=9606 GN=MRPL43 PE=1 SV=1	Q8N983	8	1.05183	1.01348	1.06796
MRPL44	39S ribosomal protein L44, mitochondrial OS=Homo sapiens OX=9606 GN=MRPL44 PE=1 SV=1	Q9H9J2	11	0.97791	1.05808	1.09011
MRPL45	39S ribosomal protein L45, mitochondrial OS=Homo sapiens OX=9606 GN=MRPL45 PE=1 SV=2	Q9BRJ2	9	1.07224	1.07971	1.08747
MRPL46	39S ribosomal protein L46, mitochondrial OS=Homo sapiens OX=9606 GN=MRPL46 PE=1 SV=1	Q9H2W6	5	1.045	0.982119	1.09919
MRPL47	39S ribosomal protein L47, mitochondrial OS=Homo sapiens OX=9606 GN=MRPL47 PE=1 SV=2	Q9HD33	3	1.1013	1.01905	1.10337
MRPL48	39S ribosomal protein L48, mitochondrial OS=Homo sapiens OX=9606 GN=MRPL48 PE=1 SV=2	Q96GC5	7	1.01487	1.00532	1.10759
MRPL49	39S ribosomal protein L49, mitochondrial OS=Homo sapiens OX=9606 GN=MRPL49 PE=1 SV=1	Q13405	14	1.03651	1.04832	1.01483
MRPL50	39S ribosomal protein L50, mitochondrial OS=Homo sapiens OX=9606 GN=MRPL50 PE=1 SV=2	Q8N5N7	6	1.11047	1.04687	1.14865
MRPL53	39S ribosomal protein L53, mitochondrial OS=Homo sapiens OX=9606 GN=MRPL53 PE=1 SV=1	Q96EL3	7	0.920038	0.994154	0.877005
MRPL55	39S ribosomal protein L55, mitochondrial OS=Homo sapiens OX=9606 GN=MRPL55 PE=1 SV=1	Q7Z7F7	4	1.00688	1.04756	1.02621
MRPL58	Peptidyl-tRNA hydrolase ICT1, mitochondrial OS=Homo sapiens OX=9606 GN=MRPL58 PE=1 SV=1	Q14197	4	1.10758	1.02083	1.04926
[truncated: 1,903 more rows]

## Sheet: SupTable5-Consensus Targets
NRF1		NRF2
[truncated: 237 more rows]

## Sheet: SupTable6-MSigDB Genesets
Geneset Name	Description	Genes
[truncated: 6,948 more rows]
[truncated: 1,950 more columns]

[truncated: 3 more sheets: SupTable7-DAVID NRF2 upreg, SupTable8-DAVID NRF1 upreg, SupTable9-Genes in tissues]
